# Supplementary material for: CAPN1 is a novel binding partner and regulator of the tumor suppressor NF1 in melanoma
Source: Oncotarget. 2018 Jul 27;9(58):31264–77. doi: 10.18632/oncotarget.25805 (PMC6101293; doi:10.18632/oncotarget.25805)
Supplement: Supplementary file 2 [file oncotarget-09-31264-s002.xlsx]

## Sheet: Sheet1
Supplementary Table 1 - Protein list identified by mass spectrometry of endogenous NF1 binding partners
Protein IDs	Majority protein IDs	Protein names	Gene names	Number of proteins	Razor + unique peptides	Unique peptides	Razor + unique peptides 74T NF1	Razor + unique peptides 74T RbIgG	Razor + unique peptides A375 NF1	Razor + unique peptides A375 RbIgG - control	Unique peptides 74T NF1	Unique peptides 74T RbIgG	Unique peptides A375 NF1	Unique peptides A375 RbIgG - control	Sequence coverage [%]	Unique sequence coverage [%]	Mol. weight [kDa]	Sequence length	Q-value	Score	Identification type 74T NF1	Identification type 74T RbIgG	Identification type A375 NF1	Identification type A375 RbIgG - control	Sequence coverage 74T NF1 [%]	Sequence coverage 74T RbIgG [%]	Sequence coverage A375 NF1 [%]	Sequence coverage A375 RbIgG - control [%]	Intensity	Intensity 74T NF1	Intensity 74T RbIgG	Intensity A375 NF1	Intensity A375 RbIgG - control	Ratio NF1/RgIgG 74T	Ratio NF1/RgIgG A375	iBAQ	iBAQ 74T NF1	iBAQ 74T RbIgG	iBAQ A375 NF1	iBAQ A375 RbIgG - control	MS/MS Count 74T NF1	MS/MS Count 74T RbIgG	MS/MS Count A375 NF1	MS/MS Count A375 RbIgG - control	MS/MS Count
P21359;J3QQN8;J3QLS2;K7EP94	P21359	Neurofibromin;Neurofibromin truncated	NF1	4	167	2	139	2	167	9	1	0	2	0	63.6	1.1	319.37	2839	0	323.31	By MS/MS	By matching	By MS/MS	By MS/MS	48.1	1.1	63.6	3.3	269930000000	38454000000	6470400	129430000000	43241000	5943.06	2993.22	1928100000	274670000	46217	924520000	308860	241	0	495	3	1387
P07384;E9PRM1;E9PLX0;E9PJJ3;E9PLC9;E9PMC6;E9PJA6;E9PSA6;E9PQB3;E9PL37;E9PIA9	P07384	Calpain-1 catalytic subunit	CAPN1	11	33	33	16	2	32	4	16	2	32	4	46.5	46.5	81.889	714	0	321.73	By MS/MS	By matching	By MS/MS	By matching	21.4	2.5	46.2	5.2	11343000000	923110000	26685000	5175200000	23467000	34.5928	220.531	315090000	25642000	741240	143750000	651860	14	0	50	0	148
A0A0C4DGQ5;P04632;K7ELJ7;A0A075B7C0;K7EKD8;U3KQE2;K7EM73;K7EIV0;K7ES78;K7EMQ1;Q96L46	A0A0C4DGQ5;P04632;K7ELJ7;A0A075B7C0;K7EKD8;U3KQE2;K7EM73;K7EIV0	Calpain small subunit 1	CAPNS1	11	11	7	7	1	11	5	4	1	7	2	64.6	53.1	33.786	322	0	323.31	By MS/MS	By matching	By MS/MS	By MS/MS	29.5	2.8	64.6	14.9	4017600000	215240000	3086400	2005100000	89950000	69.7382	22.2913	334800000	17937000	257200	167100000	7495900	4	0	22	2	56
A0A0C4DGB5;D6RBR1	A0A0C4DGB5	Calpastatin	CAST	2	44	0	21	1	43	4	0	0	0	0	62.7	0	80.998	754	0	323.31	By MS/MS	By matching	By MS/MS	By MS/MS	37.5	1.2	61	5.6	19556000000	649650000	6360900	13171000000	29026000	102.132	453.766	528540000	17558000	171920	355980000	784490	14	0	151	1	266
F8W7E0;E7EQK6;D6RAA8	F8W7E0	Calpastatin	CAST	3	3	0	1	0	3	1	0	0	0	0	62.3	0	41.699	393	0	21.396	By MS/MS	By matching	By MS/MS	By MS/MS	48.6	0	54.7	8.1	987440000	28916000	0	741340000	0	Only NF1	Only NF1	49372000	1445800	0	37067000	0	1	0	4	1	9
Q7Z698;C9JG63;C9J623;H7C2T4;H7C3Y6;H7C065;H0YMN8;Q7Z699	Q7Z698;C9JG63;C9J623;H7C2T4	Sprouty-related, EVH1 domain-containing protein 2	SPRED2	8	5	5	0	0	4	0	0	0	4	0	15.3	15.3	47.558	418	0	46.284	By matching	By matching	By MS/MS	By matching	0	0	12	0	144170000	0	0	87687000	0	ND	Only NF1	8480400	0	0	5158100	0	0	0	4	0	6
Q8TC07;F8VV61;F8WCB5;F8WDJ1;F8WF35;F8WAX5	Q8TC07	TBC1 domain family member 15	TBC1D15	6	40	18	33	2	40	6	14	2	18	2	52.1	23.9	79.49	691	0	323.31	By MS/MS	By matching	By MS/MS	By MS/MS	46.3	2.9	52.1	8.4	55455000000	4349600000	12972000	36097000000	43398000	335.307	831.766	1540400000	120820000	360330	1002700000	1205500	37	0	102	2	259
E9PCH4;Q8TEU7;A0A0A6YYB7;D6RE77;B7Z7Y1;A0A0A6YYJ1	E9PCH4;Q8TEU7;A0A0A6YYB7;D6RE77;B7Z7Y1	Rap guanine nucleotide exchange factor 6	RAPGEF6	6	39	34	4	0	39	1	2	0	34	1	29.6	27.1	185.19	1651	0	323.31	By MS/MS	By matching	By MS/MS	By matching	2.6	0	29.6	0.8	3421100000	28414000	0	2734600000	8578300	Only NF1	318.781	41218000	342330	0	32947000	103350	1	0	50	0	73
P51812;B1AXG1;B1AXG2;Q9UK32;E9PMM7;D6R910;D6RHW7;D6RA62;E9PAN7;D6RE03;Q5SVM7;V9GXZ1;E7ERL6;E7EWQ5;J3QT34;Q96GX5;O60307;Q6P0Q8;O15021	P51812	Ribosomal protein S6 kinase alpha-3	RPS6KA3	19	36	23	11	1	35	8	6	0	23	3	52.6	34.7	83.735	740	0	323.31	By MS/MS	By matching	By MS/MS	By MS/MS	16.9	1.1	51.2	10.1	10198000000	299240000	8987100	6339300000	119970000	33.2966	52.8407	231780000	6800900	204250	144070000	2726500	2	0	56	2	113
O94915;F2Z2S2;H0Y9X0;D6RJI4;A0A0C4DFX2;Q5TBA9;D6R9B9	O94915;F2Z2S2	Protein furry homolog-like	FRYL	7	34	34	3	0	32	3	3	0	32	3	11.2	11.2	339.59	3013	0	239.63	By matching	By matching	By MS/MS	By matching	1	0	10.7	0.9	1412200000	104190000	0	1034600000	18067000	Only NF1	57.2646	10460000	771770	0	7663600	133830	0	0	29	0	37
Q9BZE2;E9PRI9;A0A087WY59;E9PNY6	Q9BZE2;E9PRI9	tRNA pseudouridine(38/39) synthase;tRNA pseudouridine synthase	PUS3	4	32	32	26	0	30	3	26	0	30	3	67.4	67.4	55.647	481	0	323.31	By MS/MS	By matching	By MS/MS	By matching	60.1	0	63.2	6.7	38719000000	2901600000	0	25639000000	39279000	Only NF1	652.741	1335100000	100060000	0	884120000	1354400	27	0	79	0	195
P08237;F8VP00;F8VX13;F8VNX2;F8VZQ1;F8VSL1;F8W1J8;F8VSF7;F8VW30;F8VUB8;F8VTQ3;F8VYK8;F8VZI0;F8VVE3;H0YHB8;F8VZ53;F8VSF5	P08237	ATP-dependent 6-phosphofructokinase, muscle type	PFKM	17	22	21	2	1	19	5	2	1	18	4	36.7	35.5	85.182	780	0	281.39	By MS/MS	By MS/MS	By MS/MS	By MS/MS	2.9	1.5	33.5	7.2	2182400000	9677800	2889300	953720000	50175000	3.34953	19.0079	66133000	293270	87554	28900000	1520500	1	1	22	2	48
Q9UHD8;K7EL40;K7EK18;K7ER52;K7EIE4;K7EQD7;K7ELJ9;K7EJZ2;K7EIR4;K7EKN4;K7EN52;K7ENQ5;K7ENL0;K7ER14;K7EJV0;K7EPY1;K7EJ51;K7EQ08;K7ER34;K7EJL9;K7ERG1	Q9UHD8;K7EL40;K7EK18	Septin-9	SEPT9	21	20	20	16	11	19	7	16	11	19	7	36.2	36.2	65.401	586	0	191.17	By MS/MS	By MS/MS	By MS/MS	By MS/MS	28.8	17.1	34.3	11.8	5512300000	1170300000	338740000	1615500000	182120000	3.45486	8.87052	131240000	27865000	8065300	38465000	4336300	17	4	21	3	81
P38117;M0QY67	P38117;M0QY67	Electron transfer flavoprotein subunit beta	ETFB	2	17	17	9	0	17	8	9	0	17	8	62.7	62.7	27.843	255	0	150.76	By MS/MS	By matching	By MS/MS	By MS/MS	34.1	0	62.7	27.8	6556300000	274820000	0	3643200000	169940000	Only NF1	21.4382	468310000	19630000	0	260230000	12139000	3	0	30	4	72
Q16181;E7ES33;E7EPK1;G3V1Q4;A0A0U1RRM2;A0A0U1RRE1;Q5JXL7;A0A0U1RRH9;A0A0U1RRD1;A0A0U1RQK0;Q6ZU15	Q16181;E7ES33;E7EPK1;G3V1Q4	Septin-7	SEPT7	11	16	16	13	4	15	5	13	4	15	5	37.1	37.1	50.679	437	0	207.4	By MS/MS	By MS/MS	By MS/MS	By MS/MS	31.6	8.9	34.3	10.5	3980300000	794560000	74990000	1804500000	80463000	10.5955	22.4265	173060000	34546000	3260400	78456000	3498400	13	1	21	3	63
E7EU96;Q5U5J2;P68400;Q8NEV1;V9GYA2;V9GY80;A0A087WY74;V9GYW6	E7EU96;Q5U5J2;P68400;Q8NEV1	Casein kinase II subunit alpha;Casein kinase II subunit alpha 3	CSNK2A1;CSNK2A3	8	14	14	5	2	14	4	5	2	14	4	47	47	45.31	385	0	173.88	By MS/MS	By MS/MS	By MS/MS	By MS/MS	15.8	6.5	47	14.5	3320200000	126810000	12110000	2511100000	82257000	10.4715	30.5275	166010000	6340600	605490	125560000	4112900	3	1	27	2	48
P19784;H3BSA1;H3BV19;H3BNI9	P19784;H3BSA1;H3BV19	Casein kinase II subunit alpha	CSNK2A2	4	13	13	2	0	13	1	2	0	13	1	42	42	41.213	350	0	182.94	By MS/MS	By matching	By MS/MS	By matching	6.3	0	42	3.4	1754500000	44807000	0	1280300000	4447700	Only NF1	287.857	92341000	2358300	0	67383000	234090	2	0	21	0	31
Q9P035;H3BS72;H3BPZ1;H3BRL8;H3BMZ1	Q9P035;H3BS72;H3BPZ1	Very-long-chain (3R)-3-hydroxyacyl-CoA dehydratase 3	PTPLAD1	5	13	13	10	4	13	6	10	4	13	6	28.2	28.2	43.159	362	0	198.29	By MS/MS	By MS/MS	By MS/MS	By MS/MS	24.6	13.8	28.2	16	7791200000	766450000	90448000	4389400000	62963000	8.47393	69.714	519420000	51097000	6029800	292630000	4197500	10	2	22	2	69
D6RGI3;D6RER5;Q9NVA2;D6RDU5;H0Y961;D6RDP1;D6R9Y6;H0Y9G8	D6RGI3;D6RER5;Q9NVA2;D6RDU5	Septin-11	SEPT11	8	12	8	1	0	12	1	0	0	8	1	32.9	26.4	49.005	425	0	200.36	By matching	By matching	By MS/MS	By MS/MS	2.1	0	32.9	3.1	1165600000	3287900	0	683970000	21960000	Only NF1	31.1462	55505000	156570	0	32570000	1045700	0	0	13	1	23
Q5JPT2;Q96B97;Q5VSN0;Q5JPT1	Q5JPT2;Q96B97;Q5VSN0	SH3 domain-containing kinase-binding protein 1	SH3KBP1	4	12	12	1	0	12	4	1	0	12	4	23.6	23.6	70.443	645	0	96.041	By matching	By matching	By MS/MS	By MS/MS	2.9	0	23.6	7.6	934760000	1690600	0	821010000	34130000	Only NF1	24.0554	27493000	49723	0	24147000	1003800	0	0	14	1	16
Q9Y4G8;H0Y8N8;H0Y8H7;H0YAJ8	Q9Y4G8	Rap guanine nucleotide exchange factor 2	RAPGEF2	4	10	10	1	0	9	0	1	0	9	0	11.1	8.3	167.41	1499	0	67.217	By MS/MS	By matching	By MS/MS	By matching	2.4	0	10.2	0	314840000	1346400	0	199240000	0	Only NF1	Only NF1	4699200	20096	0	2973700	0	1	0	6	0	15
Q15019;B5MCX3;C9J2Q4;C9J938;C9JB25;C9IY94;H7C310;C9IZU3;H7C2Y0;C9JQJ4;C9JFT1;F8WB65;B5MD47;C9JZI2;C9JT15;C9JSE7	Q15019;B5MCX3;C9J2Q4;C9J938;C9JB25;C9IY94;H7C310	Septin-2	SEPT2	16	10	10	5	4	10	3	5	4	10	3	33	33	41.487	361	0	232.59	By MS/MS	By matching	By MS/MS	By MS/MS	16.3	15	33	10.2	1231900000	111960000	30056000	626020000	49035000	3.72505	12.7668	58660000	5331500	1431200	29810000	2335000	2	0	13	1	28
Q5SRQ6;P67870;Q5SRQ3;N0E472;A0A0G2JM12;N0E644;A0A0G2JM58	Q5SRQ6;P67870;Q5SRQ3;N0E472;A0A0G2JM12	Casein kinase II subunit beta	CSNK2B;CSNK2B-LY6G5B-1181;CSNK2B-LY6G5B--991	7	8	8	6	2	8	2	6	2	8	2	45.3	45.3	26.925	234	0	97.764	By MS/MS	By MS/MS	By MS/MS	By MS/MS	28.6	8.5	45.3	8.5	4562900000	720960000	115380000	2342600000	47386000	6.24857	49.4365	414810000	65542000	10489000	212970000	4307800	8	1	15	1	42
Q15274;C9JCJ5	Q15274;C9JCJ5	Nicotinate-nucleotide pyrophosphorylase [carboxylating]	QPRT	2	7	7	6	0	5	0	6	0	5	0	27.3	27.3	30.845	297	0	50.943	By MS/MS	By matching	By MS/MS	By matching	23.6	0	18.2	0	2862900000	619850000	0	508270000	0	Only NF1	Only NF1	220220000	47681000	0	39097000	0	4	0	4	0	23
B0QYW5;F6RTR7;O43808;F8WE74	B0QYW5;F6RTR7;O43808;F8WE74	Peroxisomal membrane protein PMP34	SLC25A17	4	5	5	2	1	5	0	2	1	5	0	28	28	25.721	225	0	60.992	By MS/MS	By matching	By MS/MS	By matching	14.2	8	28	0	284610000	8262400	830570	254860000	0	9.94787	Only NF1	25874000	751130	75506	23169000	0	1	0	6	0	10
H0Y3P2;D3DQV9;P78344;H0YCH5;E9PKF8;H0YE22;H0YEC5;H0YD77	H0Y3P2;D3DQV9;P78344;H0YCH5	Eukaryotic translation initiation factor 4 gamma 2	EIF4G2	8	4	4	3	2	2	3	3	2	2	3	4.1	4.1	98.117	869	0	24.15	By MS/MS	By MS/MS	By MS/MS	By MS/MS	2.9	2.4	2	3.3	2215700000	153960000	13519000	1515700000	17721000	11.3884	85.5313	46160000	3207400	281650	31576000	369200	1	1	3	1	11
O00443;A0A0C4DGF9	O00443	Phosphatidylinositol 4-phosphate 3-kinase C2 domain-containing subunit alpha	PIK3C2A	2	37	37	15	8	32	4	15	8	32	4	24.3	24.3	190.68	1686	0	323.31	By MS/MS	By MS/MS	By MS/MS	By matching	9.7	5.5	21.5	2.3	5246300000	208080000	2537200000	913050000	26741000	0.0820117	34.1442	55811000	2213600	26991000	9713300	284480	6	5	26	0	82
B7ZM87;A2RUF3;O75044;A0A075B7B5;P0DMP2;Q5VZB4;P0DJJ0;A0A075B7E9;A0A075B7E6;E9PDX4;A0A087WW56;A0A075B7C8;A0A075B743;A0A087X0L1;A0A087X1G6	B7ZM87;A2RUF3;O75044;A0A075B7B5	SLIT-ROBO Rho GTPase-activating protein 2	SRGAP2	15	27	23	0	1	25	2	0	0	22	2	30.7	26.8	120.74	1070	0	255.07	By matching	By matching	By MS/MS	By MS/MS	0	0.7	29	1.8	2383800000	0	26045000	1207300000	10658000	0	113.276	47677000	0	520890	24146000	213160	0	0	26	1	48
Q9Y5A6;G3V1M0;G3V0F4;C9JHD9;J3KR62;J3KR51;A0A087WXT7;Q9H963;Q8N782;Q8NCK3;Q96NL3;Q96N58;Q6ZN06;Q86XN6;Q8NB50;Q05481	Q9Y5A6;G3V1M0;G3V0F4	Zinc finger and SCAN domain-containing protein 21	ZSCAN21	16	19	18	10	1	19	1	9	0	18	0	46.9	45	53.658	473	0	162.87	By MS/MS	By MS/MS	By MS/MS	By matching	22	1.9	46.9	1.9	5012800000	656860000	299480000	2640800000	149730000	2.19334	17.6371	192800000	25264000	11518000	101570000	5759000	7	1	23	0	52
Q9ULM3	Q9ULM3	YEATS domain-containing protein 2	YEATS2	1	16	16	3	0	16	0	3	0	16	0	15	15	150.78	1422	0	161.17	By matching	By matching	By MS/MS	By matching	2.7	0	15	0	421980000	21831000	0	387610000	0	Only NF1	Only NF1	5341600	276340	0	4906400	0	0	0	15	0	15
Q9Y2L1;G3V1J5;F2Z2C0	Q9Y2L1;G3V1J5;F2Z2C0	Exosome complex exonuclease RRP44	DIS3	3	16	16	2	0	16	1	2	0	16	1	20.7	20.7	109	958	0	142.08	By matching	By matching	By MS/MS	By matching	2.5	0	20.7	1.1	657060000	11078000	0	595280000	6588500	Only NF1	90.3514	13689000	230790	0	12402000	137260	0	0	15	0	17
A0A024RAC6;Q14241	A0A024RAC6;Q14241	Transcription elongation factor B polypeptide 3	TCEB3	2	15	15	9	6	15	8	9	6	15	8	21.8	21.8	87.229	772	0	127.14	By MS/MS	By MS/MS	By MS/MS	By MS/MS	12.8	8.4	21.8	11.1	1642300000	245900000	101950000	960910000	140500000	2.41197	6.83922	44387000	6646100	2755500	25971000	3797300	5	2	14	4	30
X5DR54;Q9NXR1;I3L2R9;I3L522;I3L2T8;I3L533;I3L3G9;I3L2S8;I3L2R3;A6NIZ0;Q9GZM8;I3L464;J3QL85;J3KRK9;J3QSD2;J3QRZ1	X5DR54;Q9NXR1;I3L2R9;I3L522	Nuclear distribution protein nudE homolog 1	NDE1	16	12	12	3	0	12	2	3	0	12	2	46	46	37.72	335	0	159.39	By matching	By matching	By MS/MS	By matching	10.4	0	46	7.5	489590000	29722000	0	400480000	13300000	Only NF1	30.1113	19584000	1188900	0	16019000	532000	0	0	14	0	17
P37802;X6RJP6;C9J5W6;Q9UI15	P37802;X6RJP6	Transgelin-2	TAGLN2	4	11	11	2	1	11	10	2	1	11	10	62.8	62.8	22.391	199	0	121.35	By matching	By matching	By MS/MS	By MS/MS	10.1	4	62.8	62.8	787850000	18972000	3783600	356480000	314210000	5.01427	1.13453	60604000	1459400	291040	27421000	24170000	0	0	7	12	21
G3V529;Q9GZR7;F5GYL3;A0A087WXU8	G3V529;Q9GZR7;F5GYL3;A0A087WXU8	ATP-dependent RNA helicase DDX24	DDX24	4	9	9	9	6	3	5	9	6	3	5	11.6	11.6	91.48	816	0	56.004	By MS/MS	By MS/MS	By MS/MS	By MS/MS	11.6	7.2	3.7	6.2	2909900000	159230000	161990000	1361100000	72778000	0.982962	18.7021	67672000	3703000	3767200	31652000	1692500	7	4	3	3	26
A0A087X0V5;P29728;F8W1C5	A0A087X0V5;P29728	2-5-oligoadenylate synthase 2	OAS2	3	8	8	1	0	2	0	1	0	2	0	14	14	83.234	726	0	112.11	By matching	By matching	By matching	By matching	1	0	3	0	699250000	25515000	0	39147000	0	Only NF1	Only NF1	20566000	750430	0	1151400	0	0	0	0	0	14
Q8NF37;A0A0G2JQ62;A0A0G2JRI7	Q8NF37;A0A0G2JQ62;A0A0G2JRI7	Lysophosphatidylcholine acyltransferase 1	LPCAT1	3	8	8	6	2	8	2	6	2	8	2	14.2	14.2	59.151	534	0	81.764	By MS/MS	By MS/MS	By MS/MS	By matching	11.2	4.7	14.2	4.7	593960000	143730000	55490000	338370000	4493600	2.5902	75.3004	28284000	6844400	2642400	16113000	213980	4	1	7	0	15
J3QQY0;J3KSZ8;Q68DK7;J3KRQ4;J3KTC2	J3QQY0;J3KSZ8;Q68DK7	Male-specific lethal 1 homolog	MSL1	5	6	6	0	0	6	0	0	0	6	0	16.9	16.9	48.976	461	0	47.952	By matching	By matching	By MS/MS	By matching	0	0	16.9	0	267660000	0	0	232370000	0	ND	Only NF1	13383000	0	0	11618000	0	0	0	7	0	9
Q96B70	Q96B70	Leukocyte receptor cluster member 9	LENG9	1	6	1	2	0	6	0	0	0	1	0	15.6	2.4	53.166	501	0	45.616	By matching	By matching	By MS/MS	By matching	5.4	0	15.6	0	319870000	18795000	0	194400000	0	Only NF1	Only NF1	13328000	783140	0	8100000	0	0	0	5	0	8
Q9NSC5;M0QYF9;M0R2U7;M0R1B8;M0R2T8;M0QZN1;Q9NSB8	Q9NSC5;M0QYF9	Homer protein homolog 3	HOMER3;H2AFX	7	6	6	1	0	6	0	1	0	6	0	19.9	17.7	39.836	361	0	50.704	By matching	By matching	By MS/MS	By matching	1.9	0	19.9	0	379240000	35822000	0	247000000	0	Only NF1	Only NF1	18962000	1791100	0	12350000	0	0	0	5	0	5
Q9Y2L9	Q9Y2L9	Leucine-rich repeat and calponin homology domain-containing protein 1	LRCH1	1	5	5	0	0	4	0	0	0	4	0	10.7	8.2	80.874	728	0	31.157	By matching	By matching	By MS/MS	By matching	2.5	1.1	7.1	0	99471000	0	0	47137000	0	ND	Only NF1	3014300	0	0	1428400	0	0	0	3	0	4
G5E9W7;G5E9V5;P82650;H7C5L9;H7C5F2;H7C5H3	G5E9W7;G5E9V5;P82650;H7C5L9	28S ribosomal protein S22, mitochondrial	MRPS22	6	5	5	2	0	2	3	2	0	2	3	17.2	17.2	36.805	319	0	34.889	By MS/MS	By matching	By MS/MS	By MS/MS	7.2	0	7.8	10	67341000	17317000	0	16582000	24167000	Only NF1	0.686142	3206700	824630	0	789610	1150800	2	0	1	3	6
Q5T8U5;O15260;B7Z1G8	Q5T8U5;O15260	Surfeit locus protein 4	SURF4	3	5	5	5	0	5	3	5	0	5	3	30.6	30.6	21.127	186	0	91.163	By MS/MS	By matching	By MS/MS	By MS/MS	30.6	0	30.6	21	647240000	110650000	0	295510000	45049000	Only NF1	6.55975	71916000	12295000	0	32834000	5005400	3	0	6	1	17
A6PW57;Q99755;A2A3N6	A6PW57;Q99755;A2A3N6	Phosphatidylinositol 4-phosphate 5-kinase type-1 alpha;Putative PIP5K1A and PSMD4-like protein	PIP5K1A;PIPSL	3	5	5	1	0	5	0	1	0	5	0	12	12	61.257	550	0	55.083	By MS/MS	By matching	By MS/MS	By matching	2.5	0	12	0	125960000	18001000	0	83932000	0	Only NF1	Only NF1	5476500	782650	0	3649200	0	1	0	5	0	8
Q15007;A0A087X1R4	Q15007;A0A087X1R4	Pre-mRNA-splicing regulator WTAP	WTAP	2	5	5	3	1	4	2	3	1	4	2	15.4	15.4	44.243	396	0	70.975	By MS/MS	By MS/MS	By MS/MS	By MS/MS	8.3	3.5	13.6	7.3	241200000	48344000	4452000	91435000	931260	10.8589	98.1842	11486000	2302100	212000	4354000	44345	1	1	3	2	14
Q69YN4;H0YBN5;H0YB68	Q69YN4	Protein virilizer homolog	KIAA1429	3	5	5	0	3	3	1	0	3	3	1	3.9	3.9	202.02	1812	0	38.414	By matching	By MS/MS	By MS/MS	By matching	0	2.5	2.5	1	82135000	0	10432000	23373000	1623300	0	14.3984	838120	0	106450	238500	16565	0	0	2	0	6
Q9GZS1;E7EX70	Q9GZS1;E7EX70	DNA-directed RNA polymerase I subunit RPA49	POLR1E	2	5	5	5	4	4	2	5	4	4	2	10.8	10.8	53.961	481	0	31.891	By MS/MS	By MS/MS	By MS/MS	By MS/MS	10.8	9.1	9.1	5.8	465970000	122850000	102940000	171890000	25134000	1.19341	6.83894	22189000	5850100	4901800	8185200	1196800	3	1	2	1	7
P17858	P17858	ATP-dependent 6-phosphofructokinase, liver type	PFKL	1	5	5	0	0	4	3	0	0	4	3	14	9.4	85.018	780	0	34.866	By matching	By matching	By MS/MS	By matching	0	0	11.8	6.9	257800000	0	0	133770000	28690000	ND	4.6626	7582500	0	0	3934500	843840	0	0	3	0	8
Q9BWG6	Q9BWG6	Sodium channel modifier 1	SCNM1	1	4	4	0	0	4	0	0	0	4	0	20.4	20.4	25.949	230	0	30.238	By matching	By matching	By MS/MS	By matching	0	0	20.4	0	84562000	0	0	65895000	0	ND	Only NF1	6504800	0	0	5068800	0	0	0	4	0	5
Q9HCU5;B5MC98;H7C2N7	Q9HCU5;B5MC98	Prolactin regulatory element-binding protein	PREB	3	4	4	0	0	3	0	0	0	3	0	17	17	45.468	417	0	27.435	By matching	By matching	By MS/MS	By matching	0	0	11.3	0	172620000	0	0	99218000	0	ND	Only NF1	9590200	0	0	5512100	0	0	0	2	0	3
E9PEX6;P09622	E9PEX6;P09622	Dihydrolipoyl dehydrogenase, mitochondrial	DLD	2	4	4	2	1	3	4	2	1	3	4	9.3	9.3	51.815	486	0	41.385	By MS/MS	By MS/MS	By MS/MS	By MS/MS	4.5	2.3	6.4	9.3	240800000	53840000	0	65205000	39562000	Only NF1	1.64817	11467000	2563800	0	3105000	1883900	2	1	2	2	12
P02794;G3V1D1;G3V192;E9PRK8;E9PKY7;E9PQR3;E9PPQ4;E9PKM5;E9PK45	P02794;G3V1D1;G3V192;E9PRK8;E9PKY7	Ferritin heavy chain;Ferritin heavy chain, N-terminally processed;Ferritin	FTH1	9	4	4	2	0	1	1	2	0	1	1	25.1	25.1	21.225	183	0	24.374	By matching	By matching	By matching	By matching	15.3	0	3.8	8.2	234030000	42726000	0	16342000	3854700	Only NF1	4.2395	21275000	3884100	0	1485700	350430	0	0	0	0	4
A0A0A0MSQ0;P13797;Q14651;H7C4N2;C9JAM8;P13796	A0A0A0MSQ0;P13797;Q14651;H7C4N2;C9JAM8	Plastin-3;Plastin-1	PLS3;PLS1	6	4	4	1	0	2	0	1	0	2	0	7.1	7.1	69.334	617	0	25.393	By matching	By matching	By matching	By matching	1.5	0	3.4	0	36094000	3512000	0	6407800	0	Only NF1	Only NF1	1002600	97556	0	177990	0	0	0	0	0	3
Q9NP66;H0YKL0;H0YKM5	Q9NP66;H0YKL0	High mobility group protein 20A	HMG20A	3	4	4	4	2	1	0	4	2	1	0	16.1	16.1	40.143	347	0	23.618	By MS/MS	By MS/MS	By matching	By matching	16.1	6.9	3.2	0	181620000	132450000	34800000	6848200	0	3.80603	Only NF1	13970000	10188000	2677000	526790	0	2	1	0	0	3
P61964;V9GZ59	P61964	WD repeat-containing protein 5	WDR5	2	4	4	3	0	4	1	3	0	4	1	16.2	16.2	36.588	334	0	27.165	By MS/MS	By matching	By MS/MS	By matching	11.7	0	16.2	3.6	164820000	47783000	0	97753000	2717700	Only NF1	35.969	10301000	2986400	0	6109600	169860	2	0	3	0	5
O43290;E9PQI8	O43290	U4/U6.U5 tri-snRNP-associated protein 1	SART1	2	4	4	3	1	4	3	3	1	4	3	7.9	7.9	90.254	800	0	71.799	By MS/MS	By MS/MS	By MS/MS	By MS/MS	5.4	1.5	7.9	5.4	206070000	40045000	3667800	109160000	28755000	10.918	3.79621	5422900	1053800	96521	2872700	756710	0	0	3	2	5
Q9BSJ8	Q9BSJ8	Extended synaptotagmin-1	ESYT1	1	3	3	1	0	2	3	1	0	2	3	3.7	3.7	122.85	1104	0	18.316	By matching	By matching	By matching	By MS/MS	1.4	0	2.6	3.7	65463000	3085500	0	22171000	25002000	Only NF1	0.886769	1336000	62969	0	452470	510240	0	0	0	2	3
O14828	O14828	Secretory carrier-associated membrane protein 3	SCAMP3	1	3	3	1	1	1	2	1	1	1	2	14.1	14.1	38.287	347	0	36.571	By MS/MS	By MS/MS	By MS/MS	By MS/MS	4.6	4.6	4.6	10.4	217640000	17911000	0	0	42216000	Only NF1	0	21764000	1791100	0	0	4221600	1	1	1	2	12
E9PG39;E9PC15;Q53H12;A0A0G2JLD0;A0A0G2JLG5	E9PG39;E9PC15;Q53H12;A0A0G2JLD0;A0A0G2JLG5	Acylglycerol kinase, mitochondrial	AGK	5	3	3	1	0	2	1	1	0	2	1	10.7	10.7	26.925	244	0	18.468	By matching	By matching	By MS/MS	By matching	3.7	0	7	3.3	89208000	11860000	0	27002000	3039700	Only NF1	8.88311	6372000	847110	0	1928700	217120	0	0	2	0	5
Q32P28;E2QRI1;H7C2W6	Q32P28	Prolyl 3-hydroxylase 1	LEPRE1	3	3	3	1	0	3	2	1	0	3	2	4.8	4.8	83.393	736	0	25.375	By matching	By matching	By MS/MS	By MS/MS	1.4	0	4.8	3	40090000	1172700	0	23032000	4581600	Only NF1	5.02706	1336300	39091	0	767740	152720	0	0	3	2	9
J3KN66;H0YD16;A0A0A0MSK5;Q5JTV8;H0YDU3;H0Y4R4	J3KN66;H0YD16;A0A0A0MSK5;Q5JTV8	Torsin-1A-interacting protein 1	TOR1AIP1	6	3	3	2	0	2	2	2	0	2	2	6.5	6.5	67.821	599	0	22.963	By MS/MS	By matching	By MS/MS	By MS/MS	4.7	0	4.7	4	139150000	7826600	0	69673000	17432000	Only NF1	3.99684	4216800	237170	0	2111300	528240	2	0	1	2	8
P21912;A0A087WXX8;A0A087WWT1	P21912;A0A087WXX8;A0A087WWT1	Succinate dehydrogenase [ubiquinone] iron-sulfur subunit, mitochondrial	SDHB	3	3	3	1	0	2	1	1	0	2	1	11.8	11.8	31.629	280	0	21.256	By matching	By matching	By MS/MS	By MS/MS	3.2	0	8.2	3.2	126670000	3699300	0	31096000	10055000	Only NF1	3.09259	7037200	205520	0	1727600	558640	0	0	1	1	7
P43034;I3L495;I3L3N5	P43034;I3L495;I3L3N5	Platelet-activating factor acetylhydrolase IB subunit alpha	PAFAH1B1	3	2	2	0	0	1	0	0	0	1	0	6.8	6.8	46.637	410	0.0017575	11.344	By matching	By matching	By MS/MS	By matching	0	0	3.7	0	94769000	0	0	18557000	0	ND	Only NF1	4120400	0	0	806820	0	0	0	1	0	3
Q8IWF6	Q8IWF6	Protein DENND6A	DENND6A	1	2	2	0	0	2	0	0	0	2	0	4.6	4.6	69.574	608	0.005102	10.595	By matching	By matching	By MS/MS	By matching	0	0	4.6	0	85827000	0	0	52834000	0	ND	Only NF1	2959500	0	0	1821900	0	0	0	1	0	1
Q13123;D6REL4;Q9H4P6;E7EQZ7	Q13123;D6REL4;Q9H4P6;E7EQZ7	Protein Red	IK	4	2	2	1	0	1	1	1	0	1	1	4.5	4.5	65.601	557	0.0023002	10.907	By MS/MS	By matching	By MS/MS	By MS/MS	1.6	0	2.9	1.6	1077000	0	0	180920	0	ND	Only NF1	48955	0	0	8223.5	0	1	0	0	1	2
J3KSI4;I3L1D2;I3L4E0;J3QS48;I3L295;J3KT75;J3QW43;J3QRD5;Q9H3L2;Q1HDL3;A0A087WV81;O75352;I3L405;I3L261;J3KTK8;J3QQZ4	J3KSI4;I3L1D2;I3L4E0;J3QS48;I3L295;J3KT75;J3QW43;J3QRD5;Q9H3L2;Q1HDL3;A0A087WV81;O75352;I3L405;I3L261;J3KTK8;J3QQZ4	Mannose-P-dolichol utilization defect 1 protein	MPDU1;HBEBP2BPA	16	2	2	1	0	2	2	1	0	2	2	38.5	38.5	5.7856	52	0.00062893	12.715	By matching	By matching	By MS/MS	By MS/MS	19.2	0	38.5	38.5	117280000	2129900	0	59118000	45924000	Only NF1	1.2873	39093000	709980	0	19706000	15308000	0	0	2	2	4
P15121;E9PCX2;C9JRZ8	P15121;E9PCX2;C9JRZ8	Aldose reductase;Aldo-keto reductase family 1 member B15	AKR1B1;AKR1B15	3	2	2	1	0	0	1	1	0	0	1	8.2	8.2	35.853	316	0.00067385	14.86	By MS/MS	By matching	By matching	By matching	2.5	0	0	2.5	128440000	21109000	0	0	16897000	Only NF1	0	7135400	1172700	0	0	938750	1	0	0	0	2
P50416	P50416	Carnitine O-palmitoyltransferase 1, liver isoform	CPT1A	1	2	2	1	0	2	1	1	0	2	1	3.1	3.1	88.367	773	0	21.973	By matching	By matching	By matching	By matching	1.3	0	3.1	1.3	73385000	5278300	0	18485000	3213400	Only NF1	5.75247	1983400	142660	0	499610	86848	0	0	0	0	3
G3V119;H0YB24;Q8N163	G3V119;H0YB24;Q8N163	Cell cycle and apoptosis regulator protein 2	CCAR2	3	2	2	1	0	1	1	1	0	1	1	3	3	67.276	598	0.0034266	10.782	By MS/MS	By matching	By matching	By MS/MS	1.5	0	1.5	1.5	80978000	32227000	0	19835000	0	Only NF1	Only NF1	2612200	1039600	0	639830	0	1	0	0	1	3
Q5JVS0	Q5JVS0	Intracellular hyaluronan-binding protein 4	HABP4	1	2	2	1	0	2	1	1	0	2	1	4.1	4.1	45.785	413	0.00062266	12.547	By matching	By matching	By matching	By matching	2.2	0	4.1	1.9	131410000	17097000	0	27923000	8416100	Only NF1	3.31781	7300700	949830	0	1551300	467560	0	0	0	0	2
F5GX39;Q15363;E7EQ72	F5GX39;Q15363;E7EQ72	Transmembrane emp24 domain-containing protein 2	TMED2	3	2	2	1	1	2	1	1	1	2	1	15.5	15.5	13.631	116	0.00060386	11.902	By MS/MS	By MS/MS	By MS/MS	By matching	7.8	7.8	15.5	7.8	115550000	18995000	15016000	19152000	5476300	1.26498	3.49725	16507000	2713600	2145100	2736000	782330	1	2	1	0	7
Q15149;E9PMV1;H0YDN1;A0A075B730;A0A087X1U6;E9PKG0;P58107;E9PQ28;E9PIA2;REV__A0A0U1RR03;H3BPE1;H3BQK9;Q9UPN3	Q15149	Plectin	PLEC	13	276	275	10	6	198	209	9	5	197	208	58.8	58.6	531.78	4684	0	323.31	By MS/MS	By MS/MS	By MS/MS	By MS/MS	2	1.1	46.9	48.8	58925000000	1017200000	1037500000	12205000000	12517000000	0.980434	0.975074	203190000	3507400	3577500	42087000	43161000	1	1	150	187	866
P35579;Q5BKV1;B1AH99;REV__S4R3H4;REV__E7EQT4;REV__Q9UKV3	P35579	Myosin-9	MYH9	6	234	196	222	232	97	129	184	194	76	106	76.7	65.6	226.53	1960	0	323.31	By MS/MS	By MS/MS	By MS/MS	By MS/MS	75.3	75.8	49	59.5	3006000000000	889750000000	1589100000000	4792100000	7848000000	0.559908	0.610614	28904000000	8555300000	15280000000	46078000	75461000	1020	1382	59	113	4608
P35580;E7ERA5;P13533;REV__Q5T655;A0A087X0T3;P12883;P13535;Q9UKX3;Q9Y623;P12882;P11055;Q9UKX2;A7E2Y1	P35580	Myosin-10	MYH10	13	181	167	168	179	67	78	155	165	60	68	74.7	63.2	229	1976	0	323.31	By MS/MS	By MS/MS	By MS/MS	By MS/MS	71.2	73.2	44.3	45.9	1253100000000	336400000000	475070000000	2286200000	1901100000	0.708106	1.20257	12285000000	3298000000	4657500000	22414000	18638000	571	640	32	37	3057
G3V394;O95317;Q9UES5;Q9NQX4;G3V3C9;H0YMK3;H0YM96;H0YM93	G3V394		MYO5A	8	173	3	140	149	5	5	2	3	0	0	69.1	1.7	215.47	1853	0	323.31	By MS/MS	By MS/MS	By MS/MS	By matching	64.5	67.2	3.4	2.9	383460000000	43116000000	67382000000	46535000	88740000	0.639874	0.524397	3953200000	444500000	694660000	479740	914850	211	280	2	0	1725
P78527;F5GX40;H0YG84	P78527	DNA-dependent protein kinase catalytic subunit	PRKDC	3	134	134	102	107	111	92	102	107	111	92	35.3	35.3	469.08	4128	0	323.31	By MS/MS	By MS/MS	By MS/MS	By MS/MS	26.5	28	29.6	24.2	28849000000	4410400000	5776000000	5252600000	2387700000	0.763573	2.19986	131130000	20047000	26255000	23876000	10853000	74	94	102	52	596
Q7Z406;A1L2Z2;A0A0C4DFM8	Q7Z406	Myosin-14	MYH14	3	99	57	6	5	2	47	3	2	0	25	56.9	26.9	227.87	1995	0	323.31	By MS/MS	By MS/MS	By matching	By MS/MS	8.7	8.6	5.8	32.6	48184000000	8552300000	13273000000	10605000	1086400000	0.644338	0.0097616	467810000	83032000	128870000	102960	10547000	9	12	0	33	374
A0A087WVQ6;Q00610;J3KS13;K7EJJ5;J3KSQ2;J3KRF5;J3QL20;A0A087WV74;A0A087WXH4;F5H5N6	A0A087WVQ6;Q00610	Clathrin heavy chain 1	CLTC	10	84	62	75	80	67	75	54	60	49	55	53.2	41.9	192.06	1679	0	323.31	By MS/MS	By MS/MS	By MS/MS	By MS/MS	48.7	50.7	47.6	49.7	76079000000	13483000000	26666000000	5092300000	8066700000	0.505625	0.631274	845320000	149810000	296290000	56581000	89630000	104	155	60	99	729
Q12965;H0YNQ8;O00160;H0YLJ4;H0YLE5;H0YN00;H0YNB0;M0QXE0;M0QXU2	Q12965	Unconventional myosin-Ie	MYO1E	9	82	82	50	54	8	11	50	54	8	11	63.5	63.5	127.06	1108	0	323.31	By MS/MS	By MS/MS	By MS/MS	By MS/MS	42.7	50.5	8.9	12.5	154510000000	5740400000	10202000000	113840000	87330000	0.562674	1.30356	2664000000	98972000	175900000	1962800	1505700	56	80	1	2	572
O95714;A0A0J9YVP0;A0A0J9YXQ8;Q9BVR0;H3BUQ1;A0A0G2JLM1;H3BRG9	O95714;A0A0J9YVP0	E3 ubiquitin-protein ligase HERC2	HERC2	7	81	76	55	59	56	29	51	56	52	27	21.1	19.9	527.22	4834	0	323.31	By MS/MS	By MS/MS	By MS/MS	By MS/MS	14.4	16.2	15	7	9313800000	1904900000	2242500000	1445900000	478660000	0.849454	3.02072	41211000	8428600	9922400	6397800	2118000	40	43	41	10	233
O94832;K7EIG7;J3QRN6;J3KRL0;J3QRR2;F8WEW9;B0I1T2	O94832;K7EIG7;J3QRN6	Unconventional myosin-Id	MYO1D	7	77	76	63	65	4	3	62	64	4	3	72.3	71.6	116.2	1006	0	323.31	By MS/MS	By MS/MS	By matching	By matching	63.3	67.2	4.5	3.4	92880000000	13565000000	15434000000	64677000	37973000	0.878904	1.70324	1498100000	218790000	248940000	1043200	612460	97	110	0	0	638
P02545;Q3BDU5;Q5TCI8;H0YAB0;A0A0C4DGC5;REV__Q5VX52	P02545;Q3BDU5;Q5TCI8	Prelamin-A/C;Lamin-A/C	LMNA	6	74	72	64	65	73	66	62	63	71	64	78.2	77	74.139	664	0	323.31	By MS/MS	By MS/MS	By MS/MS	By MS/MS	74.7	73.6	76.7	73.6	746980000000	94669000000	103870000000	200260000000	66012000000	0.911418	3.03369	18219000000	2309000000	2533300000	4884300000	1610000000	155	164	268	192	1526
A0A0A0MRM8;A0A0D9SGC1;E7EW20;Q9UM54;Q5JVM0	A0A0A0MRM8;A0A0D9SGC1;E7EW20;Q9UM54	Unconventional myosin-VI	MYO6	5	73	73	51	59	4	2	51	59	4	2	58.8	58.8	145.01	1253	0	323.31	By MS/MS	By MS/MS	By matching	By matching	45.1	49.7	3.1	1.4	24673000000	2445600000	7005700000	73599000	50043000	0.349087	1.47072	411220000	40760000	116760000	1226700	834050	38	79	0	0	351
Q6WCQ1;J3KSW8;H0Y2S9;H0Y7E2;H7C3G6;J3QRL2;J3KSK7;K7EL39;A8MZF8;K7EJ14;J3QL44;F6WMF4	Q6WCQ1;J3KSW8;H0Y2S9	Myosin phosphatase Rho-interacting protein	MPRIP	12	70	69	48	46	16	8	47	45	15	8	74.2	73.4	116.53	1025	0	323.31	By MS/MS	By MS/MS	By MS/MS	By matching	53.1	53	16.6	9.1	29321000000	3465100000	3849900000	311190000	78977000	0.900049	3.94026	480670000	56804000	63113000	5101400	1294700	50	51	4	0	412
E9PDF6;O43795;E7EQD9;H7C2Y7;C9JYW1;C9JUP5;A0A0U1RRI3;A0A140TA25;Q8N1T3	E9PDF6;O43795	Unconventional myosin-Ib	MYO1B	9	68	60	64	63	10	4	56	56	9	3	59.8	52.4	128.48	1107	0	323.31	By MS/MS	By MS/MS	By MS/MS	By matching	56.5	56.3	9.8	3.3	144910000000	33011000000	52076000000	184070000	64964000	0.6339	2.83342	2375600000	541160000	853700000	3017500	1065000	113	141	2	0	678
Q14152	Q14152	Eukaryotic translation initiation factor 3 subunit A	EIF3A	1	67	67	58	55	32	27	58	55	32	27	42.1	42.1	166.57	1382	0	323.31	By MS/MS	By MS/MS	By MS/MS	By MS/MS	39.7	35.9	22.9	20.3	31285000000	10540000000	9081600000	845150000	491910000	1.16059	1.7181	539390000	181720000	156580000	14572000	8481200	61	57	9	10	238
A0A0A0MRV0;Q9P2E9;A0A087WVV2;F8W7S5;A0A087WU26;A2A2S5;V9GY78;H0YDJ4;H9KV85;E9PN67;C9J066;Q8N4C6	A0A0A0MRV0;Q9P2E9;A0A087WVV2;F8W7S5	Ribosome-binding protein 1	RRBP1	12	67	67	59	55	52	54	59	55	52	54	52.6	52.6	152.45	1410	0	323.31	By MS/MS	By MS/MS	By MS/MS	By MS/MS	49.3	48.3	46.2	46.9	32387000000	5324700000	4183200000	3879900000	3266900000	1.27288	1.18764	340910000	56049000	44034000	40841000	34389000	60	51	66	63	514
CON__P02769	CON__P02769			1	65	60	56	55	61	60	51	50	56	55	82.7	76.4	69.293	607	0	323.31	By MS/MS	By MS/MS	By MS/MS	By MS/MS	77.4	77.4	81.4	81.4	750700000000	48130000000	46384000000	125730000000	114970000000	1.03764	1.09359	18767000000	1203200000	1159600000	3143200000	2874100000	117	109	207	240	1492
Q9ULV0;Q7Z7A5;K7EPI3	Q9ULV0	Unconventional myosin-Vb	MYO5B	3	65	32	4	1	2	2	3	1	2	1	41.7	18.5	213.67	1848	0	323.31	By matching	By matching	By matching	By matching	6.3	4.8	1	1.4	6180300000	79270000	12409000	22256000	22741000	6.38811	0.978673	63064000	808880	126620	227100	232050	0	0	0	0	118
F5H6E2;O00159;I3L501	F5H6E2;O00159	Unconventional myosin-Ic	MYO1C	3	62	48	51	56	12	16	39	43	9	12	55.1	42.3	118.99	1039	0	323.31	By MS/MS	By MS/MS	By MS/MS	By MS/MS	49.8	52	14.1	17	85317000000	9881300000	14928000000	213190000	180440000	0.661931	1.1815	1551200000	179660000	271430000	3876100	3280600	86	94	3	4	646
H0Y7L2;Q96N67;A0A0C4DGY6;A0A0U1RRC1;A0A0U1RQJ5;A0A0U1RQT6;Q96HP0;A0A0U1RR97;A0A0U1RQG7;K7ESB7;A2A369;Q8NF50	H0Y7L2;Q96N67	Dedicator of cytokinesis protein 7	DOCK7	12	57	57	46	55	34	3	46	55	34	3	30.8	30.8	241.41	2129	0	323.31	By MS/MS	By MS/MS	By MS/MS	By matching	24.4	29.5	16.9	1.4	10339000000	1764300000	4077800000	847140000	61293000	0.43266	13.8212	95733000	16336000	37758000	7843800	567530	37	54	18	0	190
Q9P0K7;D6REL2;D6R9G6;D6RF74;D6RE17;D6RB27;D6R9G4;D6RBY4;D6RB25;D6RBW6;H0Y518;Q9C0D0;O15034	Q9P0K7	Ankycorbin	RAI14	13	56	56	46	40	12	4	46	40	12	4	57.2	57.2	110.04	980	0	323.31	By MS/MS	By MS/MS	By MS/MS	By matching	48.3	44.5	14.8	4.2	18923000000	2894000000	2771900000	173830000	55195000	1.04405	3.14938	320720000	49051000	46981000	2946200	935510	38	40	1	0	297
P08670;B0YJC4;B0YJC5;Q5JVS8;H7C5W5;P17661;P41219;P14136;K7EKH6;F8W835;A0A087WYG8;E7EMV2;E7ESP9;Q16352;P07196;P07197	P08670;B0YJC4	Vimentin	VIM	16	55	51	29	29	48	48	25	25	44	44	82.4	77.3	53.651	466	0	323.31	By MS/MS	By MS/MS	By MS/MS	By MS/MS	57.9	56.9	81.1	80.5	114970000000	1706200000	1499600000	22536000000	16705000000	1.13777	1.34906	3381600000	50184000	44107000	662810000	491310000	18	13	100	92	517
Q69YQ0;F8WAN1;C9J8U1;C9JLY8;REV__Q9P225	Q69YQ0;F8WAN1;C9J8U1	Cytospin-A	SPECC1L;SPECC1L-ADORA2A	5	53	53	45	49	20	2	45	49	20	2	47.5	47.5	124.6	1117	0	323.31	By MS/MS	By MS/MS	By MS/MS	By matching	42.7	46.3	20.1	2.3	12397000000	4064100000	4877000000	358090000	6216400	0.83332	57.6041	229580000	75260000	90314000	6631300	115120	49	58	4	0	182
Q14204;H0YJ21	Q14204	Cytoplasmic dynein 1 heavy chain 1	DYNC1H1	2	52	52	38	30	11	13	38	30	11	13	12.3	12.3	532.4	4646	0	323.31	By MS/MS	By MS/MS	By matching	By MS/MS	9.1	7.2	2.6	3	3949600000	637140000	563810000	102350000	150000000	1.13006	0.682333	15368000	2479200	2193800	398260	583650	15	12	0	2	108
Q5T9A4	Q5T9A4	ATPase family AAA domain-containing protein 3B	ATAD3B	1	50	16	44	40	48	15	12	9	16	2	75.6	32.3	72.572	648	0	323.31	By MS/MS	By MS/MS	By MS/MS	By MS/MS	66.5	61.1	74.7	23.1	67368000000	24783000000	18991000000	20188000000	456990000	1.30499	44.176	1981400000	728910000	558550000	593760000	13441000	99	88	106	6	341
P35908;CON__P35908;H0YID6;H0YHD9;CON__REFSEQ:XP_932229	P35908;CON__P35908	Keratin, type II cytoskeletal 2 epidermal	KRT2	5	50	33	41	40	46	43	25	24	30	29	82	64.5	65.432	639	0	323.31	By MS/MS	By MS/MS	By MS/MS	By MS/MS	68.7	63.2	77	70.3	207990000000	18290000000	16323000000	46053000000	30449000000	1.1205	1.51246	5199700000	457260000	408070000	1151300000	761220000	57	60	92	82	612
A0A0U1RQF0;P49327;J3KTF0;A0A0U1RRG3	A0A0U1RQF0;P49327	Fatty acid synthase;[Acyl-carrier-protein] S-acetyltransferase;[Acyl-carrier-protein] S-malonyltransferase;3-oxoacyl-[acyl-carrier-protein] synthase;3-oxoacyl-[acyl-carrier-protein] reductase;3-hydroxyacyl-[acyl-carrier-protein] dehydratase;Enoyl-[acyl-carrier-protein] reductase;Oleoyl-[acyl-carrier-protein] hydrolase	FASN	4	48	48	26	28	23	31	26	28	23	31	25.1	25.1	273.2	2509	0	323.31	By MS/MS	By MS/MS	By MS/MS	By MS/MS	12.6	14.1	11.6	15.4	4366300000	635920000	672360000	587450000	487470000	0.945803	1.2051	34930000	5087400	5378900	4699600	3899800	16	18	14	15	126
O95425;A0A0J9YWY6	O95425	Supervillin	SVIL	2	47	47	0	1	31	3	0	1	31	3	26.8	26.8	247.74	2214	0	323.31	By matching	By matching	By MS/MS	By matching	0	0.6	18.4	1.9	4116600000	0	14105000	1037200000	37264000	0	27.8338	34305000	0	117540	8643100	310530	0	0	18	0	96
O14974;F8VZN8;H0YHI8;H0YIS4;H0YIM2;H0YIS3;A0A0U1RQZ1;H0YIL7;H0YHL8;F8VW28;A0A0A0MS24;O60237;E1CKY7	O14974;F8VZN8	Protein phosphatase 1 regulatory subunit 12A	PPP1R12A	13	47	47	26	24	22	8	26	24	22	8	40.8	40.8	115.28	1030	0	323.31	By MS/MS	By MS/MS	By MS/MS	By MS/MS	25	23	23.4	9.4	10127000000	1375400000	1202000000	714850000	83340000	1.14426	8.57751	210980000	28655000	25041000	14893000	1736300	18	15	9	1	166
P42166	P42166	Lamina-associated polypeptide 2, isoform alpha;Thymopoietin;Thymopentin	TMPO	1	47	31	41	42	41	38	27	27	25	26	78.2	57.2	75.491	694	0	323.31	By MS/MS	By MS/MS	By MS/MS	By MS/MS	69.9	68	72.9	64.6	111380000000	16344000000	20428000000	13300000000	7421700000	0.800078	1.79204	3093800000	453990000	567440000	369450000	206160000	64	84	79	68	623
P52272;A0A087X0X3;M0R019;M0R2T0;M0R2I7;M0R0N3;M0QYQ7;M0R0Y6;M0QY96;M0QYL3	P52272;A0A087X0X3	Heterogeneous nuclear ribonucleoprotein M	HNRNPM	10	47	24	37	39	43	42	18	19	22	22	63.4	31.9	77.515	730	0	323.31	By MS/MS	By MS/MS	By MS/MS	By MS/MS	55.1	57.8	58.8	59	35880000000	6101300000	5490700000	6408200000	6321100000	1.11121	1.01378	763390000	129810000	116820000	136350000	134490000	48	50	74	77	423
P11142;E9PKE3;E9PNE6;A8K7Q2;E9PN89;E9PS65;E9PLF4;E9PM13;E9PQQ4;E9PQK7;E9PK54;E9PPY6;E9PN25;E9PI65	P11142;E9PKE3;E9PNE6;A8K7Q2	Heat shock cognate 71 kDa protein	HSPA8	14	45	29	41	39	40	40	26	25	27	26	61.1	43.3	70.897	646	0	323.31	By MS/MS	By MS/MS	By MS/MS	By MS/MS	57.7	53.4	59.8	59	85822000000	14515000000	13877000000	12597000000	10267000000	1.04598	1.22694	2600700000	439860000	420500000	381720000	311110000	76	67	74	83	589
P13639	P13639	Elongation factor 2	EEF2	1	44	43	33	31	38	35	32	31	37	34	51.4	50.2	95.337	858	0	323.31	By MS/MS	By MS/MS	By MS/MS	By MS/MS	42.4	37.9	46.3	43.4	22177000000	4260900000	2847400000	5020500000	2881600000	1.49642	1.74226	492830000	94686000	63275000	111570000	64036000	38	22	49	48	257
P38646;D6RJI2;H0YBG6;H0Y8S0;D6RA73	P38646	Stress-70 protein, mitochondrial	HSPA9	5	43	43	36	32	39	39	36	32	39	39	56.7	56.7	73.68	679	0	323.31	By MS/MS	By MS/MS	By MS/MS	By MS/MS	54.2	54.1	56.6	55.1	50149000000	3709400000	3687800000	8127400000	7680500000	1.00586	1.05819	1319700000	97617000	97046000	213880000	202120000	47	39	68	75	496
A0A0A0MS51;A0A0A0MT01;P06396;CON__Q3SX14;Q5T0H8;REV__H0YJM7;REV__Q6TDU7;REV__F8W8F9	A0A0A0MS51;A0A0A0MT01;P06396;CON__Q3SX14	Gelsolin	GSN	8	43	30	40	38	31	31	27	26	21	20	54	41.6	82.525	748	0	323.31	By MS/MS	By MS/MS	By MS/MS	By MS/MS	53.6	51.1	42.6	41.8	193150000000	41021000000	58774000000	2939200000	2870000000	0.697945	1.02411	5853100000	1243100000	1781000000	89066000	86971000	107	124	26	32	688
P08238;Q58FF7	P08238	Heat shock protein HSP 90-beta	HSP90AB1	2	43	21	39	34	36	42	20	16	17	21	55.8	29	83.263	724	0	323.31	By MS/MS	By MS/MS	By MS/MS	By MS/MS	49.3	44.9	49.9	55.8	39701000000	8499100000	7405200000	4976300000	6954700000	1.14772	0.715531	1203000000	257550000	224400000	150800000	210750000	61	46	49	65	357
O95782;E9PPY8;M0R2D9;E9PPZ3;E9PS94;E9PNC4	O95782	AP-2 complex subunit alpha-1	AP2A1	6	42	31	34	37	12	26	25	27	8	18	49.3	37.6	107.54	977	0	323.31	By MS/MS	By MS/MS	By MS/MS	By MS/MS	43	45.3	15.9	28.8	9208900000	1435800000	2660700000	202640000	641460000	0.539632	0.315904	173750000	27090000	50201000	3823300	12103000	20	36	3	16	164
P04264;CON__P04264	P04264;CON__P04264	Keratin, type II cytoskeletal 1	KRT1	2	41	29	38	35	41	39	26	23	29	27	56.4	41.6	66.038	644	0	323.31	By MS/MS	By MS/MS	By MS/MS	By MS/MS	56.2	54.5	56.4	56.2	267440000000	25190000000	21110000000	69780000000	38572000000	1.19327	1.80908	8627000000	812580000	680980000	2251000000	1244300000	76	59	111	89	687
CON__P13645;P13645;CON__P02535-1;CON__Q7Z3Y7;Q7Z3Y7;CON__Q7Z3Y8;CON__Q2M2I5;Q7Z3Y8;Q2M2I5;CON__Q148H6;K7EQH6;CON__P05784;CON__Q7Z3Z0;CON__Q99456;Q7Z3Z0;Q99456;F8VZY9;CON__Q7Z3Y9;P05783;Q7Z3Y9	CON__P13645;P13645	Keratin, type I cytoskeletal 10	KRT10	20	41	33	35	36	40	39	29	28	32	31	65.6	59.5	59.51	593	0	323.31	By MS/MS	By MS/MS	By MS/MS	By MS/MS	57.7	56.7	64.6	61.7	274210000000	25046000000	20068000000	62501000000	39684000000	1.24806	1.57497	10547000000	963300000	771840000	2403900000	1526300000	65	54	102	97	735
Q13045;J3QQQ2;K7EQZ7;J3QQU5;J3KS39;K7EP37;K7EP27;J3QLR6	Q13045	Protein flightless-1 homolog	FLII	8	41	22	36	40	1	4	21	22	1	3	37.6	18.4	144.75	1269	0	323.31	By MS/MS	By MS/MS	By matching	By MS/MS	34.7	37	0.8	3	12653000000	3831500000	5269100000	2908100	45786000	0.727164	0.063515	200840000	60817000	83636000	46161	726760	44	66	0	1	185
P20592;C9JEL4;C9JS04;C9JZQ9;REV__Q53H47	P20592	Interferon-induced GTP-binding protein Mx2	MX2	5	40	37	0	1	19	1	0	1	16	1	52.9	46	82.088	715	0	323.31	By matching	By matching	By MS/MS	By matching	0	1.7	30.6	1.3	10077000000	0	21914000	539900000	4954700	0	108.967	245790000	0	534480	13168000	120850	0	0	12	0	134
Q5SW79;H0Y2V6;H0Y4T4;E7EMW0;E7EWM2;E5RG47;Q96L14;E5RGW7;E5RIH6;E5RJT5;H0YB66;E5RFU8;H0YB92	Q5SW79;H0Y2V6	Centrosomal protein of 170 kDa	CEP170	13	40	40	18	17	28	20	18	17	28	20	33	33	175.29	1584	0	323.31	By MS/MS	By MS/MS	By MS/MS	By MS/MS	14.4	12.9	23	15.8	5093700000	577650000	525360000	1178100000	458730000	1.09953	2.56818	60639000	6876800	6254300	14025000	5461000	4	3	22	10	87
P35527;CON__P35527;K7EQQ3	P35527;CON__P35527;K7EQQ3	Keratin, type I cytoskeletal 9	KRT9	3	40	40	31	31	39	35	31	31	39	35	72.9	72.9	62.064	623	0	323.31	By MS/MS	By MS/MS	By MS/MS	By MS/MS	64.2	63.6	71.6	66.6	106870000000	10451000000	10504000000	29103000000	11875000000	0.994954	2.45078	4110500000	401960000	403980000	1119300000	456740000	52	54	90	76	540
A0A087WWU8;D6R904;D6RFM2	A0A087WWU8			3	40	0	37	39	18	23	0	0	0	0	87.2	0	26.42	227	0	323.31	By MS/MS	By MS/MS	By MS/MS	By MS/MS	85.9	85.9	63.4	68.3	225510000000	62223000000	111010000000	763470000	1154700000	0.560517	0.661185	14095000000	3888900000	6938400000	47717000	72167000	96	119	12	13	461
P15924	P15924	Desmoplakin	DSP	1	39	39	8	4	21	11	8	4	21	11	14.2	14.2	331.77	2871	0	300.62	By MS/MS	By MS/MS	By MS/MS	By MS/MS	2.9	1.5	7.8	4	2399800000	93414000	42735000	541180000	115980000	2.18589	4.66615	14723000	573090	262180	3320100	711550	3	2	10	5	70
P27694;I3L4R8;I3L2M5;I3L524	P27694	Replication protein A 70 kDa DNA-binding subunit;Replication protein A 70 kDa DNA-binding subunit, N-terminally processed	RPA1	4	39	39	35	33	39	37	35	33	39	37	63.1	63.1	68.137	616	0	323.31	By MS/MS	By MS/MS	By MS/MS	By MS/MS	57	57.6	63.1	63	59630000000	10553000000	12550000000	19446000000	5910400000	0.840876	3.29013	1987700000	351780000	418330000	648180000	197010000	58	62	93	66	417
P10809;E7ESH4;E7EXB4;C9JL25;C9JL19;C9JCQ4;C9J0S9	P10809	60 kDa heat shock protein, mitochondrial	HSPD1	7	38	38	31	33	37	29	31	33	37	29	66.1	66.1	61.054	573	0	323.31	By MS/MS	By MS/MS	By MS/MS	By MS/MS	53.6	55.5	60.2	46.8	26371000000	6127600000	3765900000	9327000000	2820300000	1.62713	3.30709	824100000	191490000	117680000	291470000	88134000	48	38	64	35	255
P19338;H7BY16;C9JYW2;C9JLB1;C9J1H7;C9JWL1	P19338;H7BY16	Nucleolin	NCL	6	38	38	37	36	37	36	37	36	37	36	43.4	43.4	76.613	710	0	323.31	By MS/MS	By MS/MS	By MS/MS	By MS/MS	43.4	43.4	42.4	40.4	42629000000	9919400000	7623500000	8910800000	7215100000	1.30116	1.23502	1218000000	283410000	217810000	254600000	206150000	49	38	52	56	299
P11021	P11021	78 kDa glucose-regulated protein	HSPA5	1	38	38	27	24	35	33	27	24	35	33	59	58	72.332	654	0	323.31	By MS/MS	By MS/MS	By MS/MS	By MS/MS	47.4	41.7	57.8	52.1	29626000000	2497400000	1952300000	6285500000	6108600000	1.27921	1.02896	987530000	83248000	65076000	209520000	203620000	32	25	67	73	397
F8WD26;J3KP06;Q8WWI1;A0A0A0MTE2;E9PMT2;E9PRJ0	F8WD26;J3KP06;Q8WWI1;A0A0A0MTE2;E9PMT2	LIM domain only protein 7	LMO7	6	37	1	1	1	2	0	1	1	0	0	27.3	0.7	186.18	1631	0	303.01	By MS/MS	By MS/MS	By matching	By matching	0.7	0.7	1.8	0	2661500000	101880000	87075000	35507000	0	1.17003	Only NF1	28314000	1083800	926330	377730	0	1	1	0	0	78
P20700;E9PBF6;A0A0D9SFE5;A0A0D9SFY5	P20700;E9PBF6;A0A0D9SFE5	Lamin-B1	LMNB1	4	37	35	26	31	36	26	25	29	34	24	60.1	56	66.408	586	0	323.31	By MS/MS	By MS/MS	By MS/MS	By MS/MS	49.5	55.3	58.9	49.3	15306000000	1726100000	2414500000	6541000000	1751900000	0.714889	3.73366	437320000	49316000	68986000	186890000	50055000	19	28	52	29	189
Q92878;E7EN38;E7ESD9;E9PM98;H7C0V2;H7C0P8;C9JNH8	Q92878	DNA repair protein RAD50	RAD50	7	37	37	1	2	35	23	1	2	35	23	31.3	31.3	153.89	1312	0	323.31	By matching	By MS/MS	By MS/MS	By MS/MS	0.8	1.5	29.6	17.6	2007500000	15208000	9386500	1478000000	464020000	1.6202	3.18521	27501000	208320	128580	20246000	6356500	0	1	34	15	50
P14618;H3BTN5;B4DNK4;H3BQ34;H3BR70;H3BUW1;H3BTJ2;H3BT25;H3BU13;H3BN34;H3BQZ3;P30613	P14618;H3BTN5;B4DNK4;H3BQ34;H3BR70	Pyruvate kinase PKM;Pyruvate kinase	PKM	12	37	37	25	24	30	30	25	24	30	30	75.7	75.7	57.936	531	0	323.31	By MS/MS	By MS/MS	By MS/MS	By MS/MS	59.5	56.9	68.2	65.7	17223000000	2677800000	1907600000	2243700000	2421000000	1.40375	0.926766	521900000	81145000	57805000	67991000	73364000	27	21	29	39	231
Q7KZF4;H7C597	Q7KZF4	Staphylococcal nuclease domain-containing protein 1	SND1	2	36	36	30	26	23	29	30	26	23	29	46.9	46.9	102	910	0	323.31	By MS/MS	By MS/MS	By MS/MS	By MS/MS	38.9	33.6	29.7	38.1	10017000000	2547100000	1639000000	930890000	1170500000	1.55406	0.795293	189000000	48059000	30924000	17564000	22086000	28	22	12	27	173
Q5HY54;Q60FE5;P21333;A0A087WWY3;F8WE98;Q14315;H0Y5F3;H0Y5C6	Q5HY54;Q60FE5;P21333;A0A087WWY3	Filamin-A	FLNA	8	36	33	25	19	25	33	22	17	22	30	17.7	16.7	276.55	2607	0	302.4	By MS/MS	By MS/MS	By MS/MS	By MS/MS	11.8	8.9	12	16.3	3258600000	755700000	459340000	590920000	771120000	1.64519	0.766314	24318000	5639500	3427900	4409900	5754700	17	16	16	27	102
Q9BQG0;I3L1L3;I3L2H8;I3L311	Q9BQG0;I3L1L3	Myb-binding protein 1A	MYBBP1A	4	35	35	9	12	31	29	9	12	31	29	29.4	29.4	148.85	1328	0	312	By MS/MS	By MS/MS	By MS/MS	By MS/MS	6.7	9.9	24.9	25.4	3240500000	134560000	289590000	1369900000	1098800000	0.464657	1.24672	46963000	1950100	4197000	19853000	15924000	5	5	35	29	83
E7ETA6;Q15154;A6NNN6;E7EV93;H0YBA1;E9PGW9;E5RGQ4	E7ETA6;Q15154;A6NNN6	Pericentriolar material 1 protein	PCM1	7	35	35	18	20	8	10	18	20	8	10	20.8	20.8	227.73	2016	0	289.42	By MS/MS	By MS/MS	By MS/MS	By MS/MS	10.3	10.3	3.9	5.5	3184200000	491990000	570370000	132440000	154730000	0.86258	0.855943	37025000	5720800	6632200	1540100	1799100	7	11	2	5	94
H7BXY3;Q7L2E3	H7BXY3;Q7L2E3	Putative ATP-dependent RNA helicase DHX30	DHX30	2	35	35	12	10	19	25	12	10	19	25	34.6	34.6	130.55	1166	0	272.25	By MS/MS	By MS/MS	By MS/MS	By MS/MS	11.9	10.5	19.6	25	3538300000	198050000	125300000	302580000	494130000	1.58061	0.612349	47815000	2676300	1693300	4089000	6677500	6	2	7	10	89
P12956;B1AHC9	P12956;B1AHC9	X-ray repair cross-complementing protein 6	XRCC6	2	34	34	32	32	31	32	32	32	31	32	54.2	54.2	69.842	609	0	323.31	By MS/MS	By MS/MS	By MS/MS	By MS/MS	54.2	54.2	49.6	52.1	14626000000	3483600000	3916600000	1494800000	1167400000	0.889445	1.28045	457070000	108860000	122390000	46714000	36482000	49	48	27	29	246
P36578;H3BM89;H3BTP7;H3BU31	P36578;H3BM89;H3BTP7	60S ribosomal protein L4	RPL4	4	34	34	34	34	32	31	34	34	32	31	56.2	56.2	47.697	427	0	323.31	By MS/MS	By MS/MS	By MS/MS	By MS/MS	56.2	56.2	56.2	55	82113000000	16596000000	15553000000	15397000000	12326000000	1.06706	1.24915	5132100000	1037300000	972090000	962280000	770380000	54	65	68	60	431
Q86W92;F5GZP6;H0YFE4;F5H6Q7;F5H0E0;F5H495;H0YGH8	Q86W92;F5GZP6	Liprin-beta-1	PPFIBP1	7	34	22	0	0	25	33	0	0	17	22	37.2	24.8	114.02	1011	0	322.83	By matching	By matching	By MS/MS	By MS/MS	0	0	28.8	34.8	4010000000	0	0	1452800000	1887900000	ND	0.769532	81838000	0	0	29648000	38529000	0	0	23	38	84
Q08211	Q08211	ATP-dependent RNA helicase A	DHX9	1	34	34	31	23	25	30	31	23	25	30	30.2	30.2	140.96	1270	0	323.31	By MS/MS	By MS/MS	By MS/MS	By MS/MS	27.6	21.8	22	26.1	8004900000	2035700000	1011100000	1023700000	1420700000	2.01335	0.72056	131230000	33372000	16575000	16781000	23291000	27	18	20	31	170
Q8NC56;H7C2Z0;H0Y9B7;H0Y8H8;D6RBV0;D6R958	Q8NC56	LEM domain-containing protein 2	LEMD2	6	33	33	32	29	29	20	32	29	29	20	62.6	62.6	56.974	503	0	323.31	By MS/MS	By MS/MS	By MS/MS	By MS/MS	62.6	58.8	57.5	39.6	41878000000	10127000000	10175000000	2852800000	783660000	0.995283	3.64035	1395900000	337580000	339180000	95092000	26122000	51	55	24	15	315
P09874;Q5VX84;Q5VX85	P09874	Poly [ADP-ribose] polymerase 1	PARP1	3	33	33	27	27	27	27	27	27	27	27	36.3	36.3	113.08	1014	0	293.23	By MS/MS	By MS/MS	By MS/MS	By MS/MS	30.6	34.1	29.8	28.8	8502500000	2296700000	2075200000	1403900000	1053200000	1.10674	1.33299	166720000	45033000	40691000	27527000	20650000	33	29	22	23	153
P63010;A0A087X253;A0A087WU93;A0A087WZQ6;A0A087WYD1;C9J1E7;K7ERB2;K7EN71;K7EJX1;A0A087WXS3;K7EKZ5;K7EJ01;H7C034	P63010;A0A087X253;A0A087WU93;A0A087WZQ6;A0A087WYD1	AP-2 complex subunit beta	AP2B1	13	33	18	20	28	13	17	9	15	6	9	40.2	23.8	104.55	937	0	323.31	By MS/MS	By MS/MS	By MS/MS	By MS/MS	23.5	34.9	17.3	20.2	9014500000	1508100000	2730900000	304710000	613980000	0.552236	0.496287	204880000	34274000	62066000	6925100	13954000	20	31	6	13	149
CON__P13647;P13647;F8W0C6;H0YI76;H0YIN9;F8VV57;F8VUG2;F8W1U3;CON__P07744;F8VU69;CON__H-INV:HIT000016045;F8VP67;B4DIR1;K7ELP4;K7EJU1;K7EKH9	CON__P13647;P13647	Keratin, type II cytoskeletal 5	KRT5	16	32	7	23	22	27	27	5	4	5	6	57.5	12.2	62.378	590	0	323.31	By MS/MS	By MS/MS	By MS/MS	By MS/MS	45.1	43.4	48.3	48.5	19294000000	1879900000	2161700000	4509300000	1985000000	0.86964	2.27169	622390000	60641000	69733000	145460000	64034000	18	19	45	30	224
P13010;C9JZ81;H7C0H9	P13010	X-ray repair cross-complementing protein 5	XRCC5	3	32	32	25	29	26	27	25	29	26	27	45.4	45.4	82.704	732	0	323.31	By MS/MS	By MS/MS	By MS/MS	By MS/MS	34.3	40.8	35.9	38.8	14423000000	3238700000	4306400000	1386500000	1135700000	0.752067	1.22083	379550000	85230000	113330000	36487000	29888000	34	38	25	27	205
E7EPN9;Q9Y520;H7C5N8;A0A0A0MS30;Q5JSZ5	E7EPN9;Q9Y520	Protein PRRC2C	PRRC2C	5	32	31	22	13	29	29	21	12	28	28	13.6	13.3	308.77	2819	0	262.45	By MS/MS	By MS/MS	By MS/MS	By MS/MS	9.2	5.6	12.3	12.9	4882600000	923820000	496850000	1053200000	890310000	1.85935	1.18296	48826000	9238200	4968500	10532000	8903100	10	7	22	24	98
Q8NC51	Q8NC51	Plasminogen activator inhibitor 1 RNA-binding protein	SERBP1	1	32	32	30	28	30	31	30	28	30	31	63.7	63.7	44.965	408	0	323.31	By MS/MS	By MS/MS	By MS/MS	By MS/MS	62.5	59.3	60.5	61.8	88308000000	18497000000	15778000000	20891000000	18816000000	1.17233	1.11028	4906000000	1027600000	876580000	1160600000	1045300000	62	50	69	81	386
P25705;K7EK77;K7ENJ4;K7ERX7;K7EJP1;K7EQH4;K7ESA0	P25705;K7EK77	ATP synthase subunit alpha, mitochondrial	ATP5A1	7	32	32	28	28	24	25	28	28	24	25	58.4	58.4	59.75	553	0	323.31	By MS/MS	By MS/MS	By MS/MS	By MS/MS	52.4	53	45.4	50.8	15018000000	2751700000	2311800000	1536600000	1435400000	1.19028	1.0705	484460000	88763000	74575000	49568000	46303000	31	24	24	23	205
P40939;H0YFD6	P40939	Trifunctional enzyme subunit alpha, mitochondrial;Long-chain enoyl-CoA hydratase;Long chain 3-hydroxyacyl-CoA dehydrogenase	HADHA	2	32	32	22	21	23	22	22	21	23	22	52.9	52.9	82.999	763	0	323.31	By MS/MS	By MS/MS	By MS/MS	By MS/MS	36.6	34.7	37.2	35	10413000000	1029200000	977510000	730260000	904020000	1.05288	0.807792	253990000	25104000	23842000	17811000	22049000	11	14	8	10	153
P14625;Q96GW1;H0YIV0;Q58FF3;F8W026;F8VPC7	P14625	Endoplasmin	HSP90B1	6	32	32	22	20	25	29	22	20	25	29	43	41.2	92.468	803	0	323.31	By MS/MS	By MS/MS	By MS/MS	By MS/MS	32.1	28.9	37.7	42.7	8760300000	1392100000	849590000	1152400000	1902500000	1.63856	0.605729	219010000	34802000	21240000	28810000	47563000	16	10	14	33	131
H0YNH8;Q9BZF9;F5H2B9;H0YN48;H0YMI1	H0YNH8;Q9BZF9;F5H2B9	Uveal autoantigen with coiled-coil domains and ankyrin repeats	UACA	5	32	32	7	6	1	3	7	6	1	3	27	27	161.31	1401	0	254.16	By MS/MS	By MS/MS	By matching	By matching	5.7	4.8	0.6	2.2	3965500000	693660000	88784000	292870000	471250000	7.81289	0.621475	47777000	8357300	1069700	3528600	5677700	4	4	0	0	55
Q9Y608;C9JSU1;H7C3N9;C9JJC9;C9JC17;C9J321;C9J0U5	Q9Y608	Leucine-rich repeat flightless-interacting protein 2	LRRFIP2	7	32	31	31	30	0	4	30	29	0	4	30.2	28.6	82.17	721	0	323.31	By MS/MS	By MS/MS	By matching	By MS/MS	30.2	28.7	0	6.1	21442000000	7529300000	9060300000	0	44069000	0.831021	0	595600000	209150000	251680000	0	1224100	46	55	0	1	188
Q14191	Q14191	Werner syndrome ATP-dependent helicase	WRN	1	31	31	12	13	29	13	12	13	29	13	24.8	24.8	162.46	1432	0	280.42	By MS/MS	By MS/MS	By MS/MS	By MS/MS	10.3	9.9	23.5	10.5	2834400000	218500000	357180000	963490000	164350000	0.611736	5.86243	37792000	2913300	4762400	12847000	2191300	3	10	23	5	73
M0R0P8;Q13459;M0R300;M0QXP0;M0QZY4;M0R332;M0R240;M0R2J3;H3BRD5;B2RTY4	M0R0P8;Q13459;M0R300	Unconventional myosin-IXb	MYO9B	10	31	31	24	21	11	4	24	21	11	4	17.4	17.4	243.4	2157	0	263.54	By MS/MS	By MS/MS	By MS/MS	By MS/MS	14.3	12.3	6.3	2.4	2616300000	456840000	508760000	121970000	25666000	0.897948	4.7522	22950000	4007300	4462800	1069900	225140	13	14	4	1	87
P08582;C9JVN1	P08582	Melanotransferrin	MFI2	2	31	31	21	14	26	23	21	14	26	23	53.9	53.9	80.214	738	0	323.31	By MS/MS	By MS/MS	By MS/MS	By MS/MS	36.7	22.5	46.1	39.4	7747500000	968930000	709630000	1529700000	1146800000	1.3654	1.33389	184460000	23070000	16896000	36420000	27305000	14	10	23	20	141
P15144;H0YKT6;H0YMC1;H0YLZ8	P15144	Aminopeptidase N	ANPEP	4	31	31	1	1	31	31	1	1	31	31	33.9	33.9	109.54	967	0	323.31	By matching	By matching	By MS/MS	By MS/MS	1.1	0.8	33.9	33.9	5144300000	10326000	12009000	2869500000	2252500000	0.859855	1.27392	114320000	229460	266860	63766000	50055000	0	0	39	39	78
P17844;J3KTA4;J3QRQ7;J3QSF1;J3KRZ1;J3QR02;J3KRX8;X6RLV5;J3QKN9;J3QS79;J3QRN5	P17844;J3KTA4	Probable ATP-dependent RNA helicase DDX5	DDX5	11	31	23	29	26	31	29	21	20	23	21	44.5	31.8	69.147	614	0	254.57	By MS/MS	By MS/MS	By MS/MS	By MS/MS	41.2	36	44.5	41	14695000000	3375600000	2149000000	2199000000	2091500000	1.57078	1.0514	459230000	105490000	67157000	68718000	65360000	35	29	31	33	228
P11940;A0A087WTT1;E7EQV3;E7ERJ7;H0YAR2;Q9H361;H0YBN4;E5RGH3;E5RJB9;H0YB86;E5RH24;H0YAP2;Q4VXU2;E5RHG7;H0YAS6;H0YB75;H0YAS7;H0YC10;E5RGC4;E5RFD8;E5RJM8;Q96DU9	P11940;A0A087WTT1;E7EQV3;E7ERJ7;H0YAR2	Polyadenylate-binding protein 1	PABPC1	22	31	18	29	26	28	26	18	15	16	15	50.6	29.9	70.67	636	0	323.31	By MS/MS	By MS/MS	By MS/MS	By MS/MS	46.7	41.5	43.6	42.3	26075000000	5546400000	4884800000	3664000000	3545600000	1.13544	1.03339	724290000	154070000	135690000	101780000	98488000	49	38	39	36	272
Q12906;K7EKJ9;K7EQR9;K7ER69;K7ERM6;K7ENK6;K7EM82;K7EJ09;K7EQ75;K7EKY0	Q12906	Interleukin enhancer-binding factor 3	ILF3	10	31	26	27	23	27	29	23	20	24	25	36.4	33.2	95.337	894	0	323.31	By MS/MS	By MS/MS	By MS/MS	By MS/MS	34.8	29.8	36	36.4	22933000000	4469100000	3012800000	4892200000	4911100000	1.48337	0.996152	619800000	120790000	81427000	132220000	132730000	39	31	41	44	248
Q92900	Q92900	Regulator of nonsense transcripts 1	UPF1	1	31	31	21	15	23	30	21	15	23	30	32.9	32.9	124.34	1129	0	245.56	By MS/MS	By MS/MS	By MS/MS	By MS/MS	23.7	16.6	24.3	32.3	3195000000	508950000	283320000	533590000	849150000	1.79638	0.628381	55086000	8775000	4884800	9199900	14641000	14	5	18	27	99
D6RGG3;Q99715;A0A087X0A8;H0Y4P7;H0Y5N9;H0Y991	D6RGG3;Q99715;A0A087X0A8	Collagen alpha-1(XII) chain	COL12A1	6	31	31	0	0	0	1	0	0	0	1	12.8	12.8	333.2	3062	0	262.06	By matching	By matching	By matching	By matching	0	0	0	0.4	782770000	0	0	0	11740000	ND	0	5289000	0	0	0	79321	0	0	0	0	43
P16615;H7C5W9;O14983;Q93084;H3BVB2;A0A0C4DH86;H3BTW4	P16615;H7C5W9	Sarcoplasmic/endoplasmic reticulum calcium ATPase 2	ATP2A2	7	30	30	14	21	28	17	14	21	28	17	31.7	31.7	114.76	1042	0	317.03	By MS/MS	By MS/MS	By MS/MS	By MS/MS	18.3	24.3	29.8	20.4	4219800000	373020000	612050000	1220600000	294760000	0.60946	4.141	91735000	8109100	13305000	26534000	6407900	15	12	33	10	121
CON__P08779;P08779;CON__Q9Z2K1;CON__Q3ZAW8;K7ENW6;K7ENV3;CON__P35900;CON__Q9D312;P35900	CON__P08779;P08779	Keratin, type I cytoskeletal 16	KRT16	9	30	18	13	22	27	23	5	16	16	14	70.2	46.3	51.267	473	0	323.31	By MS/MS	By MS/MS	By MS/MS	By MS/MS	36.4	53.7	65.1	56.9	11571000000	528380000	2054400000	2720600000	1472400000	0.257194	1.84773	398990000	18220000	70843000	93812000	50773000	7	25	27	22	156
P05023;M0R116;A0A0A0MT26;P13637;Q13733;Q5TC02;Q5TC01;P54707;Q5TC05	P05023	Sodium/potassium-transporting ATPase subunit alpha-1	ATP1A1	9	30	19	25	24	22	21	14	14	13	13	35.3	20.6	112.89	1023	0	323.31	By MS/MS	By MS/MS	By MS/MS	By MS/MS	29.8	29	25.5	22.5	8253800000	1570700000	1505300000	1072400000	623700000	1.04345	1.71942	183420000	34904000	33451000	23831000	13860000	20	19	18	13	136
P63261;I3L3I0;I3L1U9;K7EM38;I3L3R2;J3KT65	P63261;I3L3I0;I3L1U9	Actin, cytoplasmic 2;Actin, cytoplasmic 2, N-terminally processed	ACTG1	6	30	0	29	30	26	26	0	0	0	0	78.7	0	41.792	375	0	323.31	By MS/MS	By MS/MS	By MS/MS	By MS/MS	78.1	78.7	77.3	77.3	1344900000000	278160000000	366400000000	14870000000	15310000000	0.75917	0.971261	67245000000	13908000000	18320000000	743510000	765520000	174	227	65	62	1183
P11216;H0Y4Z6;P11217	P11216	Glycogen phosphorylase, brain form	PYGB	3	30	26	14	11	28	29	12	10	24	25	37	32.7	96.695	843	0	246.27	By MS/MS	By MS/MS	By MS/MS	By MS/MS	18.4	13	35.2	34.8	3561800000	456630000	215150000	1034700000	1268400000	2.12238	0.815752	72690000	9318900	4390800	21116000	25885000	7	4	22	30	73
O43707;F5GXS2;H7C144;K7EJH8;P35609;Q08043;G3V2E8;K7EP19;A0A087WSZ2;F6THM6	O43707;F5GXS2	Alpha-actinin-4	ACTN4	10	30	20	12	6	26	29	5	2	17	19	43.2	31.1	104.85	911	0	313.41	By MS/MS	By MS/MS	By MS/MS	By MS/MS	14.7	8	38.2	42.4	3283000000	222290000	68992000	1005700000	1189400000	3.22197	0.845552	59691000	4041700	1254400	18285000	21626000	2	3	20	30	73
Q14247;H0YCD9;H0YEV2	Q14247	Src substrate cortactin	CTTN	3	29	29	27	22	23	18	27	22	23	18	49.1	49.1	61.585	550	0	303.37	By MS/MS	By MS/MS	By MS/MS	By MS/MS	49.1	40.2	40.2	36.2	13008000000	3905500000	2622400000	1535300000	698960000	1.48928	2.19655	481780000	144650000	97127000	56863000	25888000	33	18	21	10	150
P39023;G5E9G0;H7C422;B5MCW2;H7C3M2;F8WCR1;Q92901	P39023;G5E9G0;H7C422;B5MCW2;H7C3M2	60S ribosomal protein L3	RPL3	7	29	29	27	25	27	28	27	25	27	28	53.8	53.8	46.108	403	0	323.31	By MS/MS	By MS/MS	By MS/MS	By MS/MS	53.6	51.1	53.6	52.9	56443000000	13736000000	13778000000	5391700000	6984200000	0.996952	0.771985	2970700000	722970000	725160000	283770000	367590000	56	48	41	53	340
P19474;H0YDP8	P19474	E3 ubiquitin-protein ligase TRIM21	TRIM21	2	29	29	7	22	17	23	7	22	17	23	51.2	51.2	54.169	475	0	323.31	By MS/MS	By MS/MS	By MS/MS	By MS/MS	14.1	45.9	39.2	43.4	14322000000	114000000	1637000000	894510000	1172000000	0.0696396	0.763234	530450000	4222300	60629000	33130000	43407000	3	17	10	21	162
P68371;M0R2D3;M0R2T4;M0R1I1	P68371	Tubulin beta-4B chain	TUBB4B	4	28	1	24	26	27	25	1	1	1	1	67	2.7	49.83	445	0	323.31	By MS/MS	By MS/MS	By MS/MS	By MS/MS	60.7	60.9	67	60.9	152260000000	18948000000	25351000000	17681000000	9597300000	0.747426	1.84229	7613000000	947380000	1267600000	884060000	479860000	91	107	103	83	821
P21589;Q96B60;H0Y7R7;H0Y3X5	P21589	5-nucleotidase	NT5E	4	28	28	0	0	18	16	0	0	18	16	56.6	56.6	63.367	574	0	323.31	By matching	By matching	By MS/MS	By MS/MS	0	0	41.1	31.7	6406900000	0	0	811160000	683160000	ND	1.18736	237290000	0	0	30043000	25302000	0	0	14	16	110
Q09666;E9PQE3;E9PJZ0;E9PKR9;E9PJC6;E9PLK4	Q09666	Neuroblast differentiation-associated protein AHNAK	AHNAK	6	28	28	0	1	19	24	0	1	19	24	16.8	16.8	629.09	5890	0	181.31	By matching	By matching	By MS/MS	By MS/MS	0	0.3	13.2	16.1	3686600000	0	13827000	806210000	1383500000	0	0.582732	9804700	0	36773	2144200	3679600	0	0	15	24	53
Q9NYL9;H0YNJ8;H0YKU1;H0YNU8	Q9NYL9;H0YNJ8;H0YKU1	Tropomodulin-3	TMOD3	4	28	26	26	27	3	3	24	25	2	1	80.4	77.8	39.594	352	0	323.31	By MS/MS	By MS/MS	By matching	By matching	78.4	78.4	13.9	10.5	57119000000	16387000000	26228000000	17383000	33152000	0.62479	0.524342	3006200000	862490000	1380400000	914890	1744800	63	72	0	0	268
B4DGU4;P35222;E7EMJ5	B4DGU4;P35222	Catenin beta-1	CTNNB1	3	28	24	27	27	4	9	23	23	2	7	46.5	40.7	84.765	774	0	323.31	By MS/MS	By MS/MS	By MS/MS	By MS/MS	45.6	42.8	4.4	12.9	7590300000	3794800000	3435800000	47196000	92486000	1.10449	0.510304	180720000	90353000	81804000	1123700	2202000	41	37	4	3	90
P28288	P28288	ATP-binding cassette sub-family D member 3	ABCD3	1	27	27	24	27	3	2	24	27	3	2	37.2	37.2	75.475	659	0	254.86	By MS/MS	By MS/MS	By matching	By matching	33.2	37.2	5.2	2.9	6986000000	1941000000	4871700000	24628000	9565000	0.398424	2.5748	174650000	48525000	121790000	615710	239130	32	42	0	0	76
B9A067;Q16891;C9J406;H7C463;A0A087WYS0;D6RAW4	B9A067;Q16891;C9J406;H7C463	MICOS complex subunit MIC60	IMMT	6	27	27	26	21	10	11	26	21	10	11	39.5	39.5	78.973	711	0	269.07	By MS/MS	By MS/MS	By MS/MS	By MS/MS	38.5	29.1	14.6	15.3	4239900000	1669100000	1086000000	257430000	162860000	1.53692	1.58068	98601000	38816000	25255000	5986700	3787500	25	17	2	3	74
P28799;K7EQ05;K7EKL3;K7EQI0;K7EMR1;K7EPL0;K7ENI2;K7ENN1;K7EK92;K7EQK6;K7EM89;K7EJY4;K7ERM2;K7ELY1	P28799;K7EQ05;K7EKL3	Granulins;Acrogranin;Paragranulin;Granulin-1;Granulin-2;Granulin-3;Granulin-4;Granulin-5;Granulin-6;Granulin-7	GRN	14	27	27	23	21	23	24	23	21	23	24	42.8	42.8	63.544	593	0	323.31	By MS/MS	By MS/MS	By MS/MS	By MS/MS	38.3	32.5	35.4	38.4	52358000000	6625900000	5164300000	6759900000	4646600000	1.28302	1.45481	2379900000	301180000	234740000	307270000	211210000	29	25	37	32	268
F8VPD4;P27708;H7C2E4;H7BZB3;H7C3Z5;P31327	F8VPD4;P27708	CAD protein;Glutamine-dependent carbamoyl-phosphate synthase;Aspartate carbamoyltransferase;Dihydroorotase	CAD	6	27	27	9	11	22	19	9	11	22	19	15	15	236.02	2162	0	212.82	By MS/MS	By MS/MS	By MS/MS	By MS/MS	5.2	5.7	11.7	10.4	1682400000	142360000	173990000	336740000	267250000	0.818208	1.26002	16177000	1368900	1673000	3237900	2569700	4	7	15	10	70
O95793;Q5JW30;A0A087X1A5;F6UDC6	O95793;Q5JW30;A0A087X1A5	Double-stranded RNA-binding protein Staufen homolog 1	STAU1	4	27	17	24	19	24	25	14	11	15	16	50.3	37.1	63.182	577	0	323.01	By MS/MS	By MS/MS	By MS/MS	By MS/MS	44.2	36.2	47.1	47.1	10569000000	2121900000	1785300000	2527600000	2069600000	1.18854	1.2213	330270000	66311000	55792000	78989000	64676000	29	22	30	30	166
P11387;Q969P6;E5RIC7;E5RJ95;E5RFS0;E5RJ33;H0YBR3;H0YAR3;H0YC03;E5RGE7;E5RGR4;E5RFE3;E5RGR2	P11387	DNA topoisomerase 1	TOP1	13	27	27	23	21	25	24	23	21	25	24	36.7	36.7	90.725	765	0	255.94	By MS/MS	By MS/MS	By MS/MS	By MS/MS	32.9	28.4	34.4	32.9	7913000000	1915400000	1504000000	1958200000	1858000000	1.27354	1.05393	208240000	50405000	39578000	51531000	48895000	28	21	25	28	122
P06733;K7EM90;F5H0C8;P13929;P09104;F5H1C3;E5RI09;E5RG95;K7EPM1;K7EKN2;E5RGZ4	P06733	Alpha-enolase	ENO1	11	27	27	26	27	25	26	26	27	25	26	66.8	66.8	47.168	434	0	323.31	By MS/MS	By MS/MS	By MS/MS	By MS/MS	66.8	66.8	63.4	65	26936000000	6222500000	4012700000	4796800000	5646600000	1.5507	0.849502	1224400000	282840000	182390000	218040000	256660000	37	28	40	42	206
Q9UPQ0;D6RD46;E7EPK0;E9PDJ9;H0Y8P3;G5EA03;D6RJ93;Q6NVB9;D6R8Y0	Q9UPQ0;D6RD46;E7EPK0;E9PDJ9;H0Y8P3;G5EA03	LIM and calponin homology domains-containing protein 1	LIMCH1	9	26	26	16	14	0	0	16	14	0	0	27.3	27.3	121.87	1083	0	230.57	By MS/MS	By MS/MS	By matching	By matching	15.7	15.6	0	0	2228200000	550000000	541250000	0	0	1.01617	ND	36528000	9016400	8873000	0	0	11	10	0	0	54
P61158;B4DXW1;Q9P1U1;F8WDR7;A0A0A0MTI9;H7C4J1;C9IZN3;Q9C0K3;F8WEW2;F8WE84	P61158;B4DXW1	Actin-related protein 3	ACTR3	10	26	26	23	23	8	6	23	23	8	6	69.4	69.4	47.371	418	0	323.31	By MS/MS	By MS/MS	By MS/MS	By matching	58.6	58.4	23.7	18.9	20654000000	4374000000	3584300000	500190000	144200000	1.22032	3.46872	983540000	208290000	170680000	23819000	6866700	37	33	3	0	214
Q86V48;E5RFK8;E5RHU7	Q86V48	Leucine zipper protein 1	LUZP1	3	26	26	3	6	4	1	3	6	4	1	30.1	30.1	120.27	1076	0	235.55	By matching	By matching	By MS/MS	By matching	3.2	6.7	4	1.3	1263500000	35752000	89573000	48082000	16798000	0.399138	2.86236	21058000	595870	1492900	801360	279960	0	0	0	0	35
P68363;P68366;F8VVB9;C9JDS9;F8VRZ4;F8VS66;F8VWV9;C9JEV8;C9JQ00;C9JJQ8;F8VX09;C9JDL2;C9K0S6;F8VRK0;Q9H853;F8VXZ7;F8W0F6	P68363;P68366;F8VVB9	Tubulin alpha-1B chain;Tubulin alpha-4A chain	TUBA1B;TUBA4A;KLK9	17	26	2	23	25	26	26	1	2	2	2	61.4	3.1	50.151	451	0	323.31	By MS/MS	By MS/MS	By MS/MS	By MS/MS	56.8	61.4	61.4	61.4	126520000000	16549000000	19923000000	15294000000	8647800000	0.830648	1.76854	6024900000	788040000	948720000	728300000	411800000	63	67	67	55	558
O00425;F8WD15	O00425	Insulin-like growth factor 2 mRNA-binding protein 3	IGF2BP3	2	26	23	22	22	24	22	19	20	21	19	54.1	48.4	63.704	579	0	323.31	By MS/MS	By MS/MS	By MS/MS	By MS/MS	46.6	46.3	49.9	45.1	8868000000	2139400000	1935300000	1835400000	1514000000	1.10546	1.21229	305790000	73772000	66735000	63291000	52205000	29	22	27	21	136
P51114;E9PFF5;E7EU85;C9JZE0;C9JY20;C9JAJ4;C9IZ22;C9J5B4;H7C4S4;C9JYQ6	P51114;E9PFF5;E7EU85	Fragile X mental retardation syndrome-related protein 1	FXR1	10	26	1	24	26	15	18	1	1	1	0	43	1.3	69.72	621	0	264.8	By MS/MS	By MS/MS	By MS/MS	By MS/MS	42.2	43	27.4	31.6	15534000000	3723200000	4186100000	581720000	1119800000	0.88942	0.519486	554780000	132970000	149500000	20776000	39993000	27	36	9	18	177
P49916;K7ERZ5;K7EQB6;K7ENR9;K7EJR4	P49916	DNA ligase 3	LIG3	5	25	25	16	16	15	13	16	16	15	13	29.8	29.8	112.91	1009	0	224.61	By MS/MS	By MS/MS	By MS/MS	By MS/MS	18.4	19.6	15.9	15.3	3462600000	851990000	1020100000	535550000	260050000	0.835202	2.05941	60747000	14947000	17897000	9395500	4562300	13	18	12	10	74
A0A0D9SFB3;A0A0D9SG12;A0A0D9SF53;O00571;A0A0J9YVQ7;A0A087WVZ1;C9J081;A0A0J9YYH6;C9J8G5;B4DLA0;D6RCM4;Q9NQI0;A0A087WX09;H0Y960	A0A0D9SFB3;A0A0D9SG12;A0A0D9SF53;O00571	ATP-dependent RNA helicase DDX3X	DDX3X	14	25	7	24	22	20	20	6	7	5	4	45.5	13.8	70.839	640	0	273.85	By MS/MS	By MS/MS	By MS/MS	By MS/MS	43.9	41.6	38.6	35.6	8256900000	1722400000	1452800000	815170000	780720000	1.18557	1.04413	211710000	44164000	37251000	20902000	20018000	22	18	16	13	129
Q9UQ80;F8VR77;F8W0A3;H0YIN7;F8VZ69	Q9UQ80;F8VR77	Proliferation-associated protein 2G4	PA2G4	5	25	25	21	18	24	23	21	18	24	23	68.3	68.3	43.786	394	0	323.31	By MS/MS	By MS/MS	By MS/MS	By MS/MS	63.7	47.5	66.5	66.2	14377000000	3238000000	2054300000	2644200000	2968500000	1.57621	0.890753	653480000	147180000	93377000	120190000	134930000	28	18	37	40	176
P04075;J3KPS3;H3BQN4;H3BPS8;H3BUH7;H3BR04;H3BMQ8;H3BU78;H3BR68	P04075;J3KPS3;H3BQN4;H3BPS8;H3BUH7;H3BR04	Fructose-bisphosphate aldolase A	ALDOA	9	25	23	19	17	17	20	17	16	15	18	74.5	64.8	39.42	364	0	323.31	By MS/MS	By MS/MS	By MS/MS	By MS/MS	61.3	55.5	62.6	65.7	18309000000	3863900000	3164100000	1969600000	2459700000	1.22117	0.800748	796020000	168000000	137570000	85635000	106940000	26	18	20	29	160
P04083;Q5T3N1;Q5T3N0	P04083	Annexin A1	ANXA1	3	25	25	0	0	23	25	0	0	23	25	71.4	71.4	38.714	346	0	323.31	By matching	By matching	By MS/MS	By MS/MS	0	0	66.5	71.4	4692800000	0	0	1891400000	2703500000	ND	0.699612	234640000	0	0	94569000	135170000	0	0	24	36	63
P50990;H7C4C8;H7C2U0	P50990;H7C4C8	T-complex protein 1 subunit theta	CCT8	3	25	25	20	14	17	21	20	14	17	21	51.6	51.6	59.62	548	0	182.92	By MS/MS	By MS/MS	By MS/MS	By MS/MS	39.6	29.7	34.1	41.2	3828400000	822120000	423360000	645160000	925130000	1.94189	0.697372	103470000	22219000	11442000	17437000	25003000	14	4	13	22	78
Q9NR30	Q9NR30	Nucleolar RNA helicase 2	DDX21	1	25	24	19	17	20	24	18	16	19	23	38.8	36.9	87.343	783	0	275.75	By MS/MS	By MS/MS	By MS/MS	By MS/MS	30.5	27.3	31.7	38.6	4208200000	775410000	735830000	1042600000	1552700000	1.05379	0.671475	105200000	19385000	18396000	26065000	38817000	15	7	19	31	79
Q16666;H3BM18;X6RHM1;A0A0A0MRB1;H3BR88;H3BVE6;H3BR65;X6RHR0;Q6K0P9	Q16666	Gamma-interferon-inducible protein 16	IFI16	9	25	25	17	15	11	17	17	15	11	17	36.8	36.8	88.255	785	0	259.13	By MS/MS	By MS/MS	By MS/MS	By MS/MS	27.1	25	14.6	26.1	4412200000	765080000	561940000	213200000	333800000	1.3615	0.638706	119250000	20678000	15187000	5762300	9021600	12	10	6	10	107
P07237;H7BZ94;H0Y3Z3;I3L398;I3L312;I3L4M2;I3NI03;I3L0S0;I3L3U6;I3L514;I3L3P5;I3L1Y5	P07237;H7BZ94;H0Y3Z3	Protein disulfide-isomerase	P4HB	12	25	25	18	14	14	19	18	14	14	19	42.5	42.5	57.116	508	0	288.59	By MS/MS	By MS/MS	By MS/MS	By MS/MS	33.7	25.8	31.7	34.1	3971200000	638030000	409920000	319670000	563880000	1.55647	0.566911	113460000	18229000	11712000	9133400	16111000	11	7	5	16	90
P50402;Q5HY57;F8WEQ1	P50402;Q5HY57	Emerin	EMD	3	24	24	23	23	23	20	23	23	23	20	84.3	84.3	28.994	254	0	323.31	By MS/MS	By MS/MS	By MS/MS	By MS/MS	71.7	71.7	84.3	71.3	119020000000	28798000000	30562000000	20097000000	6631800000	0.942281	3.0304	9918700000	2399900000	2546800000	1674700000	552650000	50	51	54	36	340
Q3KQU3;C9JIR3;H0YF21;E9PLH3	Q3KQU3	MAP7 domain-containing protein 1	MAP7D1	4	24	24	22	16	16	14	22	16	16	14	29.5	29.5	92.819	841	0	215.03	By MS/MS	By MS/MS	By MS/MS	By MS/MS	29.5	22.2	17.5	16.8	3605400000	957510000	888790000	491990000	252850000	1.07732	1.94578	97442000	25879000	24021000	13297000	6833800	17	12	13	5	76
Q14764;H3BRL2;H3BQK6;H3BUK7;H3BNF6;H3BP76;H3BPZ2;H3BNF2;H3BUP3;H3BQE7	Q14764	Major vault protein	MVP	10	24	24	3	3	15	17	3	3	15	17	34	34	99.326	893	0	218.56	By matching	By matching	By MS/MS	By MS/MS	3.7	5	23.2	24.2	2036200000	13654000	17301000	358850000	278190000	0.789203	1.28995	47353000	317540	402340	8345300	6469500	0	0	7	9	57
P47895;H0Y2X5;H0YNQ3;H0YKF9;H0YLT1;B5MCI0	P47895;H0Y2X5	Aldehyde dehydrogenase family 1 member A3	ALDH1A3	6	24	22	2	1	19	22	1	1	17	20	52	48.2	56.108	512	0	228.08	By matching	By matching	By MS/MS	By MS/MS	3.1	1.6	41	50	3309000000	32749000	24119000	950410000	880030000	1.35781	1.07997	127270000	1259600	927640	36554000	33847000	0	0	20	23	79
P55084;F5GZQ3;B5MD38;C9JEY0;C9JE81;C9K0M0	P55084;F5GZQ3;B5MD38	Trifunctional enzyme subunit beta, mitochondrial;3-ketoacyl-CoA thiolase	HADHB	6	24	24	16	11	13	13	16	11	13	13	60.1	60.1	51.294	474	0	220.01	By MS/MS	By MS/MS	By MS/MS	By MS/MS	35.7	24.9	27	27.4	6952200000	718890000	464300000	365020000	348620000	1.54833	1.04704	267390000	27650000	17858000	14039000	13409000	8	7	4	8	102
Q00839;Q5RI18	Q00839	Heterogeneous nuclear ribonucleoprotein U	HNRNPU	2	24	24	18	17	19	22	18	17	19	22	34.9	34.9	90.583	825	0	295.06	By MS/MS	By MS/MS	By MS/MS	By MS/MS	27	24.1	26.3	30.7	18162000000	2452800000	1968000000	3090200000	4933900000	1.24634	0.62632	490870000	66291000	53190000	83518000	133350000	20	13	18	27	149
P23396;E9PL09;E9PPU1;H0YEU2;F2Z2S8;H0YCJ7;H0YF32;E9PQ96;E9PSF4;E9PJH4;E9PK82;E9PQX2;H0YES8	P23396;E9PL09;E9PPU1;H0YEU2;F2Z2S8;H0YCJ7	40S ribosomal protein S3	RPS3	13	24	23	21	23	22	23	21	23	21	22	82.7	79	26.688	243	0	221.56	By MS/MS	By MS/MS	By MS/MS	By MS/MS	75.7	79	79.4	82.7	58467000000	11986000000	10667000000	7662900000	12244000000	1.12365	0.625849	3077200000	630850000	561430000	403310000	644420000	43	36	35	49	278
Q5JR04;Q9HCE1	Q5JR04;Q9HCE1	Putative helicase MOV-10	MOV10	2	24	24	17	12	4	13	17	12	4	13	31.4	31.4	107.21	947	0	267.96	By MS/MS	By MS/MS	By MS/MS	By MS/MS	21.4	15.9	4.8	17.1	2067500000	479850000	410320000	14513000	182780000	1.16945	0.0794015	39760000	9227900	7890800	279100	3515000	9	10	3	5	58
Q96RR1	Q96RR1	Twinkle protein, mitochondrial	PEO1	1	23	23	17	18	20	10	17	18	20	10	46.1	46.1	77.153	684	0	278.96	By MS/MS	By MS/MS	By MS/MS	By MS/MS	33.5	36.7	40.1	20.3	2756800000	578250000	567430000	1278600000	82319000	1.01907	15.5323	76577000	16063000	15762000	35516000	2286600	11	12	23	0	51
P52701;A0A087WWJ1;A0A087WYT6;C9JH55;C9J8Y8;C9J7Y7;U3KQ72;F8WAX8	P52701;A0A087WWJ1	DNA mismatch repair protein Msh6	MSH6	8	23	23	16	19	9	5	16	19	9	5	19.4	19.4	152.78	1360	0	181.41	By MS/MS	By MS/MS	By MS/MS	By MS/MS	13.2	16	7.9	4.1	1609000000	442610000	585970000	108240000	35058000	0.755346	3.08746	22662000	6233900	8253100	1524500	493770	12	16	5	2	57
P61247;E9PFI5;H0Y9Y4;D6RG13;H0Y8L7;D6RAT0;D6RB09;D6R9B6;D6RAS7;D6RI02;D6RED7;D6RGE0	P61247;E9PFI5;H0Y9Y4;D6RG13;H0Y8L7;D6RAT0;D6RB09	40S ribosomal protein S3a	RPS3A	12	23	23	23	21	23	22	23	21	23	22	68.6	68.6	29.945	264	0	323.31	By MS/MS	By MS/MS	By MS/MS	By MS/MS	68.6	64	68.6	66.7	84557000000	17177000000	16227000000	17479000000	11752000000	1.05854	1.48732	4974000000	1010400000	954530000	1028200000	691270000	41	37	49	46	295
O60506;B7Z645;F6UXX1	O60506;B7Z645	Heterogeneous nuclear ribonucleoprotein Q	SYNCRIP	3	23	16	20	16	21	22	14	10	14	15	41.7	31	69.602	623	0	299.43	By MS/MS	By MS/MS	By MS/MS	By MS/MS	35	27.9	35.6	37.6	6981100000	1441500000	993270000	1382700000	1224900000	1.45127	1.12883	218160000	45047000	31040000	43209000	38277000	20	14	25	25	131
P62701	P62701	40S ribosomal protein S4, X isoform	RPS4X	1	23	12	23	22	22	22	12	11	12	12	67.7	40.7	29.597	263	0	265.25	By MS/MS	By MS/MS	By MS/MS	By MS/MS	67.7	65.4	66.9	66.9	76506000000	14796000000	13779000000	13493000000	13582000000	1.07381	0.993447	4781600000	924750000	861170000	843320000	848880000	41	36	38	39	271
P53621	P53621	Coatomer subunit alpha;Xenin;Proxenin	COPA	1	23	23	18	18	13	16	18	18	13	16	22.8	22.8	138.34	1224	0	212.15	By MS/MS	By MS/MS	By MS/MS	By MS/MS	17.5	17.8	13.2	16.7	2222500000	511590000	585380000	245410000	248890000	0.873945	0.986018	31750000	7308400	8362500	3505900	3555600	14	14	9	9	68
P35251;H0Y8U4;H0Y9P8;E0CX09;D6RAD2	P35251	Replication factor C subunit 1	RFC1	5	23	23	21	20	12	12	21	20	12	12	24.8	24.8	128.25	1148	0	323.31	By MS/MS	By MS/MS	By MS/MS	By MS/MS	23.1	22.1	11.8	13.1	3264500000	1101400000	1043100000	235830000	242040000	1.05589	0.974343	57271000	19323000	18301000	4137300	4246400	22	22	9	5	78
P55072;C9IZA5;C9JUP7	P55072	Transitional endoplasmic reticulum ATPase	VCP	3	23	23	18	14	18	20	18	14	18	20	37.7	37.7	89.321	806	0	302.52	By MS/MS	By MS/MS	By MS/MS	By MS/MS	28.5	22.7	28	33.5	2509700000	453990000	296280000	516580000	578500000	1.5323	0.892965	55771000	10089000	6584100	11480000	12855000	9	9	17	21	82
P18124;A8MUD9;C9JIJ5;C9JZ88	P18124;A8MUD9	60S ribosomal protein L7	RPL7	4	23	23	22	23	21	23	22	23	21	23	62.9	62.9	29.225	248	0	218.64	By MS/MS	By MS/MS	By MS/MS	By MS/MS	62.9	62.9	60.1	62.9	57827000000	12694000000	12794000000	7419600000	9548700000	0.992184	0.777027	4818900000	1057800000	1066200000	618300000	795720000	34	35	33	36	241
Q9UDY2;U3KQJ2;B1AN86	Q9UDY2	Tight junction protein ZO-2	TJP2	3	23	23	4	1	1	5	4	1	1	5	23.8	23.8	133.96	1190	0	221.15	By matching	By matching	By matching	By matching	3.2	1	1	5	1293700000	25128000	1259400	4595200	35868000	19.9524	0.128114	19903000	386580	19375	70696	551810	0	0	0	0	35
CON__Q14533;A0A087X106;Q14533	CON__Q14533;A0A087X106;Q14533	Keratin, type II cuticular Hb1	KRT81	3	23	0	1	2	0	1	0	0	0	0	40.6	0	54.971	505	0	309.44	By matching	By matching	By matching	By matching	3.4	6.5	1.4	4.6	5710200000	161620000	155150000	0	109560000	1.0417	0	196900000	5573000	5350000	0	3777800	0	0	0	0	37
Q9P2F8;O60292	Q9P2F8	Signal-induced proliferation-associated 1-like protein 2	SIPA1L2	2	22	20	0	0	1	0	0	0	1	0	13.8	12.8	190.44	1722	0	157.01	By matching	By matching	By matching	By matching	0	0	0.5	0	835540000	0	0	5139100	0	ND	Only NF1	10444000	0	0	64239	0	0	0	0	0	30
Q2V2M9;K7ER94;A0A0A0MTS9;K7EP24;K7EKZ0	Q2V2M9;K7ER94;A0A0A0MTS9;K7EP24	FH1/FH2 domain-containing protein 3	FHOD3	5	22	22	21	21	0	0	21	21	0	0	21.1	21.1	158.61	1422	0	301.23	By MS/MS	By MS/MS	By matching	By matching	20.3	20	0	0	2153600000	999140000	1133200000	0	0	0.881698	ND	31671000	14693000	16664000	0	0	17	23	0	0	40
Q9BV36;H7C3K9;H7C052;H7C371;H7C190;C9JKV5;C9JI01	Q9BV36;H7C3K9	Melanophilin	MLPH	7	22	15	15	16	0	0	8	11	0	0	46.7	31	65.948	600	0	323.31	By MS/MS	By MS/MS	By matching	By matching	35	38.5	0	0	3995500000	538390000	736290000	0	0	0.73122	ND	133180000	17946000	24543000	0	0	14	17	0	0	98
H0YNU5;P54132;H0YLV8	H0YNU5;P54132	Bloom syndrome protein	BLM	3	22	22	10	11	21	5	10	11	21	5	20.5	20.5	144.47	1286	0	171.6	By MS/MS	By MS/MS	By MS/MS	By MS/MS	8	9.3	19.2	4.2	1262100000	244190000	236940000	646670000	32335000	1.0306	19.9991	19123000	3699800	3590000	9798000	489930	9	7	19	2	42
CON__P04259	CON__P04259			1	22	1	9	16	16	15	0	1	0	0	58.9	1.4	59.998	564	0	241.22	By MS/MS	By MS/MS	By MS/MS	By MS/MS	34.8	45.7	48.6	44.3	6361100000	224420000	1428100000	1375600000	696020000	0.157146	1.97638	212040000	7480600	47603000	45852000	23201000	3	10	17	11	86
Q16531;F5GY55;F5GZY8;F5GYG8;F5GWI0;F5H2L3;F5H198	Q16531;F5GY55	DNA damage-binding protein 1	DDB1	7	22	22	12	12	20	16	12	12	20	16	23.5	23.5	126.97	1140	0	215.23	By MS/MS	By MS/MS	By MS/MS	By MS/MS	9.7	11.8	21.3	14.9	2674000000	277420000	287660000	694350000	353320000	0.964402	1.96522	48619000	5044000	5230200	12625000	6423900	5	8	18	11	71
Q08J23;A0A140T9Y7	Q08J23	tRNA (cytosine(34)-C(5))-methyltransferase	NSUN2	2	22	22	21	14	12	10	21	14	12	10	34.7	34.7	86.47	767	0	228.89	By MS/MS	By MS/MS	By MS/MS	By MS/MS	33.4	23.1	19.3	15.6	1725000000	661670000	519620000	255020000	142330000	1.27337	1.79175	39205000	15038000	11810000	5795800	3234900	19	10	9	5	47
Q6PKG0;A0A0B4J210;E5RH50;H0YBW1;H0YC73;E5RHK4;H0YC33;Q659C4;H0YAX9;H0YAN4;H0YBM7	Q6PKG0;A0A0B4J210;E5RH50	La-related protein 1	LARP1	11	22	22	16	15	15	15	16	15	15	15	25.3	25.3	123.51	1096	0	164.61	By MS/MS	By MS/MS	By MS/MS	By MS/MS	18.8	17.2	17.9	17.6	3848700000	834060000	687880000	796970000	620920000	1.21251	1.28353	64145000	13901000	11465000	13283000	10349000	10	11	11	7	62
P23246;H0Y9K7;H0Y9U2	P23246	Splicing factor, proline- and glutamine-rich	SFPQ	3	22	21	15	13	15	14	14	13	14	13	32.4	31.3	76.149	707	0	168.65	By MS/MS	By MS/MS	By MS/MS	By MS/MS	19.1	18.7	22.5	21.1	5066600000	1039000000	649060000	970670000	913560000	1.60078	1.06251	168890000	34634000	21635000	32356000	30452000	14	9	11	12	67
P62424;Q5T8U3;Q5T8U2	P62424;Q5T8U3;Q5T8U2	60S ribosomal protein L7a	RPL7A	3	22	22	21	20	20	21	21	20	20	21	51.9	51.9	29.995	266	0	323.31	By MS/MS	By MS/MS	By MS/MS	By MS/MS	51.9	51.9	51.5	51.9	48117000000	11076000000	10341000000	6464100000	7110600000	1.07108	0.909079	4811700000	1107600000	1034100000	646410000	711060000	39	36	34	37	261
Q9NZB2;A0A0C4DG79;A0A0C4DH52;Q5T035	Q9NZB2	Constitutive coactivator of PPAR-gamma-like protein 1	FAM120A	4	22	22	8	6	13	19	8	6	13	19	26.8	26.8	121.89	1118	0	186.18	By MS/MS	By MS/MS	By MS/MS	By MS/MS	9.3	7	16.1	22.8	2099100000	115710000	121050000	442210000	560610000	0.955886	0.788801	36825000	2030100	2123700	7758100	9835200	2	2	7	16	66
P07355;H0YN42;H0YMD0;H0YMU9;A6NMY6;H0YM50;H0YKS4;H0YN28;H0YL33;H0YNP5;H0YNA0;H0YMM1;H0YN52;H0YKZ7;H0YLV6;H0YMT9;H0YKX9;H0YKV8;H0YKL9;H0YMW4;H0YMD9;H0YNB8;H0YKN4;H0YLE2	P07355;H0YN42;H0YMD0;H0YMU9;A6NMY6;H0YM50;H0YKS4;H0YN28;H0YL33;H0YNP5	Annexin A2;Annexin;Putative annexin A2-like protein	ANXA2;ANXA2P2	24	22	22	19	18	16	19	19	18	16	19	59.9	59.9	38.604	339	0	243.08	By MS/MS	By MS/MS	By MS/MS	By MS/MS	52.8	47.8	48.4	57.2	6318100000	1637100000	1106300000	631430000	871190000	1.4798	0.72479	274700000	71178000	48102000	27454000	37878000	20	13	9	14	104
A0A0A0MQX1;Q9HD67;E9PEW5;D6RGD1;E9PCN3	A0A0A0MQX1;Q9HD67;E9PEW5	Unconventional myosin-X	MYO10	5	22	22	5	6	0	1	5	6	0	1	11.7	11.7	238.51	2069	0	151.1	By MS/MS	By MS/MS	By matching	By matching	2.5	3.1	0	0.3	1077100000	85054000	101210000	0	21318000	0.840372	0	10771000	850540	1012100	0	213180	2	2	0	0	34
Q9NZC9;H7BYI2;C9J8F8;C9J6I8;H7C051;C9JP32;H7C1I3;C9JS37	Q9NZC9;H7BYI2	SWI/SNF-related matrix-associated actin-dependent regulator of chromatin subfamily A-like protein 1	SMARCAL1	8	21	21	12	12	17	5	12	12	17	5	28.8	28.8	105.94	954	0	160.83	By MS/MS	By MS/MS	By MS/MS	By MS/MS	15.8	16.5	23.7	5.7	1237600000	151710000	275920000	394300000	37841000	0.549833	10.4199	24753000	3034100	5518400	7886000	756810	9	10	14	2	48
Q01813;B1APP6;B1APP8;Q5VSR5;H0Y757;H0Y3Y3;V9GYV7;V9GY25	Q01813	ATP-dependent 6-phosphofructokinase, platelet type	PFKP	8	21	19	2	2	20	11	2	2	18	11	29.3	25.9	85.595	784	0	215.91	By matching	By matching	By MS/MS	By MS/MS	2.7	2.4	28.2	15.1	1648500000	9463900	28540000	913470000	143540000	0.331601	6.36387	51517000	295750	891880	28546000	4485700	0	0	19	1	38
Q8IV63;M0QYA8;M0R073;M0QYG0;M0QXD7;M0R025;M0QZ79;M0QXV1;M0QX88;M0R200;M0R3H2;M0R164	Q8IV63;M0QYA8;M0R073	Inactive serine/threonine-protein kinase VRK3	VRK3	12	21	21	19	18	19	10	19	18	19	10	49.4	49.4	52.881	474	0	233.93	By MS/MS	By MS/MS	By MS/MS	By MS/MS	47.3	44.7	48.7	22.6	10919000000	1814100000	2278000000	1286800000	269750000	0.796356	4.77034	454970000	75588000	94916000	53618000	11240000	22	22	16	7	133
CON__Q86YZ3;Q86YZ3	CON__Q86YZ3;Q86YZ3	Hornerin	HRNR	2	21	21	11	14	20	15	11	14	20	15	25.3	25.3	282.39	2850	0	323.31	By MS/MS	By MS/MS	By MS/MS	By MS/MS	16.5	17.9	24.6	18.3	6353100000	748690000	724230000	1894300000	812190000	1.03377	2.33234	74743000	8808100	8520400	22285000	9555200	11	12	22	13	101
Q02952	Q02952	A-kinase anchor protein 12	AKAP12	1	21	21	0	0	18	18	0	0	18	18	18.1	18.1	191.48	1782	0	296.25	By matching	By matching	By MS/MS	By MS/MS	0	0	16.2	16.4	1030300000	0	0	636930000	355530000	ND	1.79149	12413000	0	0	7673800	4283500	0	0	15	16	33
Q5VTE0;P68104;A0A087WVQ9;A0A087WV01;Q05639;Q5JR01;A6PW80	Q5VTE0;P68104;A0A087WVQ9;A0A087WV01	Putative elongation factor 1-alpha-like 3;Elongation factor 1-alpha 1	EEF1A1P5;EEF1A1	7	21	21	18	17	20	18	18	17	20	18	58	58	50.184	462	0	320.33	By MS/MS	By MS/MS	By MS/MS	By MS/MS	45.9	42.9	55.6	42.4	61860000000	10320000000	8473800000	9051600000	6889500000	1.21787	1.31383	2945700000	491420000	403510000	431030000	328070000	31	25	39	39	256
Q9ULV4;B4E3S0;H0YHL7;F8W1H8;F8VUX3;F8VSA4;F8VRE9;F8VTT6;F8VVB7;F8VV53;J3QLV6;J3KSS5;Q6QEF8	Q9ULV4;B4E3S0;H0YHL7	Coronin-1C;Coronin	CORO1C	13	21	21	9	6	2	3	9	6	2	3	38	38	53.248	474	0	244.86	By MS/MS	By MS/MS	By matching	By matching	17.9	14.3	5.1	8.4	6974500000	301840000	262880000	33828000	27346000	1.1482	1.23704	367080000	15886000	13836000	1780400	1439300	5	5	0	0	73
A0A087X0K9;G5E9E7;G3V1L9;Q07157;H0YKB1;H0Y3R8;H0YLT6	A0A087X0K9;G5E9E7;G3V1L9;Q07157	Tight junction protein ZO-1	TJP1	7	21	21	2	3	1	2	2	3	1	2	15.4	15.4	187.85	1676	0	194.73	By matching	By matching	By matching	By MS/MS	2	2.6	0.7	1.5	787580000	7996400	22638000	20023000	17602000	0.353229	1.13754	8750900	88849	251540	222480	195580	0	0	0	1	34
P06576;H0YH81;F8W079;F8W0P7;H0YI37	P06576;H0YH81;F8W079	ATP synthase subunit beta, mitochondrial;ATP synthase subunit beta	ATP5B	5	21	21	17	17	18	17	17	17	18	17	50.5	50.5	56.559	529	0	292.13	By MS/MS	By MS/MS	By MS/MS	By MS/MS	45.7	45.7	47.4	42.3	7720100000	1269200000	915330000	1099300000	991880000	1.3866	1.1083	266210000	43766000	31563000	37908000	34203000	19	16	17	20	137
P49411;H3BNU3	P49411	Elongation factor Tu, mitochondrial	TUFM	2	21	21	19	21	16	16	19	21	16	16	52.4	52.4	49.541	452	0	230.71	By MS/MS	By MS/MS	By MS/MS	By MS/MS	46.2	52.4	41.6	41.2	8490000000	1784200000	2431000000	1108500000	1012100000	0.733937	1.09525	283000000	59474000	81032000	36950000	33738000	14	21	15	15	104
Q9NZI8	Q9NZI8	Insulin-like growth factor 2 mRNA-binding protein 1	IGF2BP1	1	21	21	16	17	20	21	16	17	20	21	46.6	42.6	63.48	577	0	211.07	By MS/MS	By MS/MS	By MS/MS	By MS/MS	36.4	38.6	45.2	46.6	5209300000	1195300000	1256600000	1257500000	1232400000	0.951218	1.02037	173640000	39842000	41887000	41916000	41081000	15	15	22	23	85
Q93050;B7Z641;B7Z2A9;K7EPG4;K7EM24;K7EN36;F5H1T6;K7ELZ6;K7EQW2;K7ERA0;K7ERA6	Q93050;B7Z641;B7Z2A9	V-type proton ATPase 116 kDa subunit a isoform 1	ATP6V0A1	11	21	20	2	1	8	4	2	1	7	3	30	29	96.412	837	0	182.39	By MS/MS	By matching	By MS/MS	By MS/MS	2.5	1.8	11.1	5.3	1959800000	43755000	13467000	142960000	72149000	3.24905	1.98146	61245000	1367300	420850	4467400	2254700	1	0	2	2	57
P63244;J3KPE3;D6RAC2;D6REE5;H0YAF8;H0Y8W2;D6RHH4;H0YAM7;D6R9Z1;D6R9L0;D6RFX4;D6RBD0;D6RF23;D6RAU2;E9PD14;D6RFZ9;H0Y8R5;D6RGK8;H0Y9P0;D6RHJ5;D6R909;D6RDI0	P63244;J3KPE3;D6RAC2;D6REE5;H0YAF8;H0Y8W2;D6RHH4;H0YAM7;D6R9Z1;D6R9L0	Guanine nucleotide-binding protein subunit beta-2-like 1;Guanine nucleotide-binding protein subunit beta-2-like 1, N-terminally processed	GNB2L1	22	21	21	20	21	20	21	20	21	20	21	81.1	81.1	35.076	317	0	323.31	By MS/MS	By MS/MS	By MS/MS	By MS/MS	81.1	81.1	81.1	81.1	29833000000	6836700000	5597700000	5010300000	5197600000	1.22134	0.963964	1491600000	341830000	279890000	250520000	259880000	45	40	37	33	270
P48681	P48681	Nestin	NES	1	21	21	2	0	4	5	2	0	4	5	15.6	15.6	177.44	1621	0	174.64	By matching	By matching	By MS/MS	By MS/MS	1.5	0	2.7	3.4	847890000	23016000	0	59470000	47452000	Only NF1	1.25327	9526800	258600	0	668200	533170	0	0	2	2	38
P08473;C9JR96;C9IYX7;C9J9X7;C9JDZ3;A0A087WWM7;Q3KQS6	P08473	Neprilysin	MME	7	21	21	19	17	2	2	19	17	2	2	32.9	32.9	85.513	750	0	247.68	By MS/MS	By MS/MS	By matching	By MS/MS	29.9	26	4.9	4.9	2483700000	1368400000	1009000000	20988000	25475000	1.35619	0.823867	62093000	34209000	25224000	524690	636870	19	19	0	1	41
P00558;P07205	P00558	Phosphoglycerate kinase 1	PGK1	2	21	21	17	16	16	17	17	16	16	17	61.4	61.4	44.614	417	0	232.54	By MS/MS	By MS/MS	By MS/MS	By MS/MS	50.1	47	48	47.7	6610300000	1338300000	1083500000	875370000	1292800000	1.23516	0.677112	244830000	49566000	40129000	32421000	47883000	20	18	17	24	122
P42704;B8ZZ38;A0A0C4DG06;C9JCA9;H7C3W8	P42704	Leucine-rich PPR motif-containing protein, mitochondrial	LRPPRC	5	21	21	13	12	7	11	13	12	7	11	16.6	16.6	157.9	1394	0	165.1	By MS/MS	By MS/MS	By MS/MS	By MS/MS	10	9.9	5.3	9.5	1108500000	182930000	160710000	65370000	117060000	1.13826	0.558432	12317000	2032600	1785700	726340	1300600	7	8	2	4	46
P08758;D6RBL5;D6RBE9;E9PHT9;D6RCN3	P08758;D6RBL5;D6RBE9;E9PHT9	Annexin A5;Annexin	ANXA5	5	21	21	17	17	12	14	17	17	12	14	66.9	66.9	35.936	320	0	323.31	By MS/MS	By MS/MS	By MS/MS	By MS/MS	56.6	57.5	40	46.2	11996000000	2730100000	2418000000	278730000	585530000	1.12907	0.47603	545280000	124100000	109910000	12670000	26615000	27	24	3	15	133
P30101	P30101	Protein disulfide-isomerase A3	PDIA3	1	21	17	16	14	13	18	13	11	9	14	48.5	39	56.782	505	0	214.9	By MS/MS	By MS/MS	By MS/MS	By MS/MS	36.4	30.9	32.3	41.8	4762100000	1001400000	679990000	391480000	826940000	1.47267	0.473408	164210000	34530000	23448000	13499000	28515000	11	9	7	12	76
Q9Y6U3;E5RHX6;E5RHN8;C9JGB6;F8WBX5	Q9Y6U3	Adseverin	SCIN	5	20	20	0	0	0	0	0	0	0	0	32	32	80.488	715	0	206.45	By matching	By matching	By matching	By matching	0	0	0	0	1270900000	0	0	0	0	ND	ND	33444000	0	0	0	0	0	0	0	0	36
A0A087WYU1;Q9Y5X1	A0A087WYU1;Q9Y5X1	Sorting nexin-9	SNX9	2	20	20	8	6	2	1	8	6	2	1	35.5	35.5	66.476	594	0	284.13	By MS/MS	By MS/MS	By MS/MS	By matching	19.2	12.1	4.4	2.4	2358900000	129450000	155250000	20829000	2205400	0.833816	9.44455	102560000	5628100	6749900	905610	95885	4	6	1	0	56
P12236;P12235;V9GYG0	P12236;P12235	ADP/ATP translocase 3;ADP/ATP translocase 3, N-terminally processed;ADP/ATP translocase 1	SLC25A6;SLC25A4	3	20	9	15	15	15	13	7	7	6	5	62.4	33.2	32.866	298	0	219.61	By MS/MS	By MS/MS	By MS/MS	By MS/MS	47.7	47.7	55.4	43	37119000000	5360000000	5165900000	4255000000	1304100000	1.03757	3.26279	1855900000	268000000	258290000	212750000	65207000	19	16	15	15	137
Q9UPN4;I3L2J8;I3L2X7;I3L4M5;I3L316	Q9UPN4;I3L2J8;I3L2X7	Centrosomal protein of 131 kDa	CEP131	5	20	20	8	8	2	1	8	8	2	1	22.3	22.3	122.15	1083	0	169.66	By MS/MS	By MS/MS	By matching	By matching	9.5	9	2	1.2	1386800000	171930000	160070000	25758000	8997300	1.07409	2.86286	22368000	2773100	2581800	415460	145120	4	5	0	0	46
Q14444;A0A087X082;G3V153;E9PLA9	Q14444;A0A087X082;G3V153;E9PLA9	Caprin-1	CAPRIN1	4	20	20	18	17	18	18	18	17	18	18	29.3	29.3	78.365	709	0	308.15	By MS/MS	By MS/MS	By MS/MS	By MS/MS	26.5	23.4	26.1	26.5	21327000000	4390300000	3051100000	5011900000	3276100000	1.43892	1.52984	1015600000	209060000	145290000	238660000	156000000	27	25	26	25	163
Q86UE4;E5RJU9;H0YB56;H0YBJ8	Q86UE4;E5RJU9	Protein LYRIC	MTDH	4	20	20	16	15	18	14	16	15	18	14	36.4	36.4	63.836	582	0	260.7	By MS/MS	By MS/MS	By MS/MS	By MS/MS	30.6	29.2	34.4	29	5150000000	1145500000	877750000	1068200000	712860000	1.30504	1.49847	214580000	47731000	36573000	44508000	29702000	16	8	18	14	86
P22626;A0A087WUI2	P22626;A0A087WUI2	Heterogeneous nuclear ribonucleoproteins A2/B1	HNRNPA2B1	2	20	19	17	16	20	19	16	15	19	18	57.8	57.8	37.429	353	0	323.31	By MS/MS	By MS/MS	By MS/MS	By MS/MS	52.1	46.5	57.8	55.5	16196000000	2882900000	2081900000	5109200000	3885800000	1.38474	1.31484	809810000	144140000	104100000	255460000	194290000	18	13	34	32	122
P61978;S4R359;S4R457	P61978	Heterogeneous nuclear ribonucleoprotein K	HNRNPK	3	20	4	19	19	19	18	4	4	4	4	49.7	11	50.976	463	0	323.31	By MS/MS	By MS/MS	By MS/MS	By MS/MS	47.3	47.3	49.5	47.9	13117000000	2048400000	1559200000	2829100000	2318900000	1.31375	1.22002	570320000	89062000	67792000	123000000	100820000	24	23	29	21	172
O15143;C9J4Z7;F8VXW2;C9JEY1;C9JQM8;C9JFG9;C9J6C8;C9JBJ7;C9K057;C9JTT6;C9JM51;F8WEB3	O15143	Actin-related protein 2/3 complex subunit 1B	ARPC1B	12	20	19	15	14	4	4	14	14	4	4	53	46.8	40.949	372	0	217.99	By MS/MS	By MS/MS	By MS/MS	By MS/MS	45.4	37.1	12.6	14.2	15344000000	3132700000	2208400000	80759000	71102000	1.41854	1.13582	852450000	174040000	122690000	4486600	3950100	14	11	1	1	98
P04406;E7EUT5;O14556	P04406;E7EUT5	Glyceraldehyde-3-phosphate dehydrogenase	GAPDH	3	20	20	16	17	18	18	16	17	18	18	65.4	65.4	36.053	335	0	323.31	By MS/MS	By MS/MS	By MS/MS	By MS/MS	54.9	59.1	61.2	61.2	35690000000	5173100000	3812500000	6973600000	6451400000	1.35688	1.08094	2099400000	304300000	224260000	410210000	379490000	31	31	56	52	313
Q92499;F1T0B3;A0A087X2G1	Q92499;F1T0B3;A0A087X2G1	ATP-dependent RNA helicase DDX1	DDX1	3	20	20	14	9	10	11	14	9	10	11	31.1	31.1	82.431	740	0	203.13	By MS/MS	By MS/MS	By MS/MS	By MS/MS	21.4	13.5	14.9	17.2	2604200000	385830000	270200000	253560000	236270000	1.42794	1.07318	66775000	9893200	6928200	6501500	6058200	7	4	1	3	55
Q7Z417	Q7Z417	Nuclear fragile X mental retardation-interacting protein 2	NUFIP2	1	20	20	17	15	16	18	17	15	16	18	39.4	39.4	76.12	695	0	269.36	By MS/MS	By MS/MS	By MS/MS	By MS/MS	33.7	27.3	32.1	33.1	4513500000	975630000	754900000	784030000	766520000	1.2924	1.02284	173600000	37524000	29035000	30155000	29482000	15	14	17	16	90
P04899;P19087;P11488;A8MTJ3;A2A2R6;A0A087WZE5;F8WE78	P04899	Guanine nucleotide-binding protein G(i) subunit alpha-2	GNAI2	7	20	11	18	18	20	18	9	9	11	10	66.2	40.3	40.45	355	0	323.31	By MS/MS	By MS/MS	By MS/MS	By MS/MS	58.9	58.9	66.2	55.2	18821000000	5494400000	4578100000	2775700000	2729700000	1.20015	1.01685	1107100000	323200000	269300000	163270000	160570000	28	23	32	31	167
P26038;V9GZ54	P26038	Moesin	MSN	2	20	12	16	14	14	17	8	7	7	10	27.6	16.6	67.819	577	0	124.39	By MS/MS	By MS/MS	By MS/MS	By MS/MS	22.5	17.2	19.4	23.1	2137900000	420740000	349880000	292580000	329010000	1.20253	0.889274	64785000	12750000	10603000	8866000	9970100	12	7	7	8	54
A0A024R4M0;P46781;B5MCT8;C9JM19;F2Z3C0;A8MXK4	A0A024R4M0;P46781;B5MCT8;C9JM19	40S ribosomal protein S9	RPS9	6	20	20	17	19	19	18	17	19	19	18	62.9	62.9	22.591	194	0	153.15	By MS/MS	By MS/MS	By MS/MS	By MS/MS	59.3	62.9	62.9	62.9	59831000000	13398000000	12734000000	8754800000	10384000000	1.05214	0.843105	5439200000	1218000000	1157600000	795900000	944040000	30	28	30	34	206
P07814;V9GYZ6;V9GZ76	P07814;V9GYZ6	Bifunctional glutamate/proline--tRNA ligase;Glutamate--tRNA ligase;Proline--tRNA ligase	EPRS	3	20	20	7	7	14	18	7	7	14	18	17.1	17.1	170.59	1512	0	170.98	By MS/MS	By MS/MS	By MS/MS	By MS/MS	5.3	5.4	12.3	14.9	1825300000	92457000	91408000	365800000	434190000	1.01148	0.842488	22260000	1127500	1114700	4461000	5295000	3	4	8	16	61
Q9BVP2;C9JYH9;C9JZT7;B4DMU5	Q9BVP2	Guanine nucleotide-binding protein-like 3	GNL3	4	20	19	17	18	15	19	16	17	14	18	43	42.6	61.992	549	0	237.71	By MS/MS	By MS/MS	By MS/MS	By MS/MS	37	38.1	30.8	41	2862800000	763240000	717350000	501010000	616170000	1.06397	0.813104	110110000	29356000	27590000	19270000	23699000	15	17	15	15	75
P07900;G3V2J8;Q14568;Q58FG0;Q58FF6;Q58FG1	P07900	Heat shock protein HSP 90-alpha	HSP90AA1	6	20	20	17	15	12	16	17	15	12	16	42.9	23.9	84.659	732	0	260.75	By MS/MS	By MS/MS	By MS/MS	By MS/MS	36.7	35.1	32.9	38.4	8789700000	2327400000	1772600000	862400000	1092700000	1.31299	0.789238	266360000	70526000	53716000	26133000	33112000	23	20	11	19	120
Q02878;F8VZ45;U3KQR5;F8VR69;F8VZA3;F8VWR1;F8VU16	Q02878	60S ribosomal protein L6	RPL6	7	20	20	17	19	20	18	17	19	20	18	51	51	32.728	288	0	262.22	By MS/MS	By MS/MS	By MS/MS	By MS/MS	48.3	51	51	48.6	52408000000	10883000000	12761000000	6840400000	10074000000	0.852833	0.679015	4031400000	837150000	981600000	526190000	774890000	29	32	24	32	201
P49368;B4DUR8;E9PRC8;Q5SZX6;Q5SZX9;E9PM09;Q5SZW8;E9PQ35	P49368;B4DUR8	T-complex protein 1 subunit gamma	CCT3	8	20	20	15	10	13	18	15	10	13	18	43.5	43.5	60.533	545	0	165.97	By MS/MS	By MS/MS	By MS/MS	By MS/MS	31.2	23.5	26.1	40.7	2595000000	507180000	200600000	468070000	693680000	2.52832	0.674764	83709000	16361000	6470900	15099000	22377000	14	7	11	20	84
P11388;J3KTB7	P11388	DNA topoisomerase 2-alpha	TOP2A	2	20	12	14	14	1	4	8	8	0	1	14.4	9.3	174.38	1531	0	129.25	By MS/MS	By MS/MS	By MS/MS	By MS/MS	9.7	10.6	0.8	2.5	1257300000	457790000	392480000	16588000	38382000	1.1664	0.432182	15522000	5651800	4845400	204790	473850	9	12	1	2	32
CON__Q14525;Q14525;CON__Q497I4;CON__O76014;O76014	CON__Q14525;Q14525	Keratin, type I cuticular Ha3-II	KRT33B	5	20	6	1	0	0	1	0	0	0	0	48	16.1	46.213	404	0	323.31	By matching	By matching	By matching	By matching	4	1.7	1.7	4	2369900000	19281000	0	0	10064000	Only NF1	0	87775000	714120	0	0	372740	0	0	0	0	31
Q8WV41;H3BPR3	Q8WV41;H3BPR3	Sorting nexin-33	SNX33	2	19	19	6	7	1	0	6	7	1	0	41.8	41.8	65.264	574	0	241.88	By MS/MS	By MS/MS	By matching	By matching	11.5	14.6	2.1	0	3685000000	150430000	206050000	4885700	0	0.730066	Only NF1	167500000	6837700	9365800	222080	0	3	3	0	0	58
H7BYY1;F5H7S3;B7Z596;H0YK48;H0YL42;H0YK20;H0YN06	H7BYY1;F5H7S3;B7Z596;H0YK48		TPM1	7	19	7	18	19	0	0	7	7	0	0	75.4	20.6	28.747	248	0	199.17	By MS/MS	By MS/MS	By matching	By matching	74.2	74.2	16.9	16.9	14063000000	3872800000	7294700000	0	0	0.530906	ND	937510000	258190000	486310000	0	0	21	31	0	0	76
A0A0A0MRJ0;Q5VT25;A0A0A0MRJ1;H0Y5V1;H0Y7V8;H0Y6V3;H0Y6R0;H0YLY0;Q9Y5S2	A0A0A0MRJ0;Q5VT25;A0A0A0MRJ1;H0Y5V1;H0Y7V8	Serine/threonine-protein kinase MRCK alpha	CDC42BPA	9	19	19	0	0	2	1	0	0	2	1	13.1	13.1	193.63	1699	0	134.87	By matching	By matching	By MS/MS	By matching	0	0	1.2	0.6	981720000	0	0	229350000	5603200	ND	40.932	12120000	0	0	2831500	69175	0	0	1	0	28
P49959;F8W7U8;F5GXT0;F5H742;F5H256	P49959;F8W7U8	Double-strand break repair protein MRE11A	MRE11A	5	19	19	2	1	18	16	2	1	18	16	29.7	29.7	80.592	708	0	157.14	By matching	By matching	By MS/MS	By MS/MS	3.4	2	27.8	25	968530000	12070000	4920400	693780000	213670000	2.45305	3.24697	28486000	355000	144720	20405000	6284400	0	0	17	11	29
P62269;A0A0G2JQH2;Q5GGW2;J3JS69	P62269	40S ribosomal protein S18	RPS18	4	19	19	19	19	19	17	19	19	19	17	63.8	63.8	17.718	152	0	158.11	By MS/MS	By MS/MS	By MS/MS	By MS/MS	63.8	63.8	63.8	63.2	67329000000	11754000000	11364000000	17486000000	10954000000	1.03432	1.59631	7481000000	1306000000	1262700000	1942900000	1217100000	27	28	31	29	204
Q04637;C9J6B6;C9JF13	Q04637;C9J6B6;C9JF13	Eukaryotic translation initiation factor 4 gamma 1	EIF4G1	3	19	1	17	15	9	12	1	1	0	0	14.6	0.5	175.49	1599	0	192.35	By MS/MS	By MS/MS	By MS/MS	By MS/MS	13.4	11.3	7.3	10.1	1819800000	520950000	465440000	248330000	164120000	1.11926	1.5131	26761000	7661000	6844800	3651900	2413500	14	9	2	3	40
Q14103;H0Y8G5;H0YA96;D6RAF8;D6RD83;D6RF44	Q14103;H0Y8G5;H0YA96;D6RAF8	Heterogeneous nuclear ribonucleoprotein D0	HNRNPD	6	19	11	16	15	19	18	9	8	11	11	40.8	24.5	38.434	355	0	241.95	By MS/MS	By MS/MS	By MS/MS	By MS/MS	40	38	40.8	40.8	11049000000	2214300000	1694500000	2608800000	1969200000	1.30676	1.3248	849910000	170330000	130350000	200680000	151480000	18	13	28	26	119
P04843;B7Z4L4;F8WF32	P04843;B7Z4L4	Dolichyl-diphosphooligosaccharide--protein glycosyltransferase subunit 1	RPN1	3	19	19	14	13	17	15	14	13	17	15	36.9	36.9	68.569	607	0	153.4	By MS/MS	By MS/MS	By MS/MS	By MS/MS	25.2	22.6	32.5	26.7	2614500000	520890000	426170000	417670000	342890000	1.22226	1.21809	70663000	14078000	11518000	11288000	9267400	12	10	12	11	81
O15144;H7C3F9;C9JTV5;G5E9J0;G5E9S7	O15144	Actin-related protein 2/3 complex subunit 2	ARPC2	5	19	19	16	16	5	6	16	16	5	6	54.7	54.7	34.333	300	0	188.46	By MS/MS	By MS/MS	By MS/MS	By matching	47.3	49.7	18	20	15682000000	3645300000	2905000000	90437000	75765000	1.25484	1.19365	784080000	182260000	145250000	4521900	3788200	27	25	1	0	153
P15880;H0YEN5;E9PQD7;I3L404;E9PMM9;E9PPT0;E9PM36;H3BNG3;H0YE27	P15880;H0YEN5;E9PQD7;I3L404;E9PMM9;E9PPT0;E9PM36	40S ribosomal protein S2	RPS2	9	19	19	19	18	18	18	19	18	18	18	60.4	60.4	31.324	293	0	226.37	By MS/MS	By MS/MS	By MS/MS	By MS/MS	60.4	57.7	56.7	58	46959000000	9416600000	7460000000	9650800000	8299800000	1.26228	1.16278	2608800000	523150000	414450000	536150000	461100000	31	29	29	29	211
P11586;F5H2F4;V9GYY3	P11586;F5H2F4	C-1-tetrahydrofolate synthase, cytoplasmic;Methylenetetrahydrofolate dehydrogenase;Methenyltetrahydrofolate cyclohydrolase;Formyltetrahydrofolate synthetase;C-1-tetrahydrofolate synthase, cytoplasmic, N-terminally processed	MTHFD1	3	19	19	13	10	14	14	13	10	14	14	23.6	23.6	101.56	935	0	127.78	By MS/MS	By MS/MS	By MS/MS	By MS/MS	16	13.4	17.8	18.2	1762000000	277280000	236350000	286070000	302740000	1.17318	0.944936	33884000	5332200	4545100	5501400	5821900	6	6	3	10	47
O76021;J3QSV6;I3L3U9;I3L3C4;I3L234;I3L1A3	O76021;J3QSV6	Ribosomal L1 domain-containing protein 1	RSL1D1	6	19	19	18	17	11	11	18	17	11	11	38.4	38.4	54.972	490	0	151.87	By MS/MS	By MS/MS	By MS/MS	By MS/MS	37.3	36.3	26.5	24.1	2396200000	874210000	838890000	247000000	266810000	1.0421	0.925752	108920000	39737000	38131000	11227000	12128000	14	12	2	8	36
C9JME2;Q9Y4F1;M0QYB0;M0R262;H0Y783;M0QXT1	C9JME2;Q9Y4F1	FERM, RhoGEF and pleckstrin domain-containing protein 1	FARP1	6	19	19	16	17	10	11	16	17	10	11	20.3	20.3	122.09	1076	0	155.78	By MS/MS	By MS/MS	By MS/MS	By MS/MS	17.7	18.6	11.4	11.3	2113800000	755620000	695290000	248340000	274740000	1.08677	0.903909	39144000	13993000	12876000	4598900	5087900	19	16	7	10	56
Q93034;H0YCA0	Q93034	Cullin-5	CUL5	2	19	18	6	1	18	18	5	1	17	17	25.1	24.2	90.954	780	0	152.66	By MS/MS	By matching	By MS/MS	By MS/MS	8.1	1.9	23.7	23.3	1656900000	61873000	1411300	415830000	367180000	43.8411	1.1325	36020000	1345100	30681	9039800	7982200	1	0	12	7	39
P46777;Q5T7N0;R4GNJ2	P46777	60S ribosomal protein L5	RPL5	3	19	19	18	18	17	17	18	18	17	17	48.5	48.5	34.362	297	0	225.6	By MS/MS	By MS/MS	By MS/MS	By MS/MS	48.5	48.5	48.5	48.5	40207000000	9449000000	9434900000	4772300000	6159500000	1.00149	0.774787	3655200000	859000000	857720000	433850000	559960000	46	48	36	37	280
A0A0A0MTS2;P06744;K7EQ48;A0A0J9YXP8;A0A0J9YX90;A0A0J9YYH3;K7EPY4;K7EP41;CON__Q3ZBD7;K7ELR7;K7ENA0;K7ERK8;K7ERC6;K7EIL4;Q8N196	A0A0A0MTS2;P06744;K7EQ48;A0A0J9YXP8;A0A0J9YX90;A0A0J9YYH3	Glucose-6-phosphate isomerase	GPI	15	19	19	15	11	8	12	15	11	8	12	36.5	36.5	64.824	573	0	277.74	By MS/MS	By MS/MS	By MS/MS	By MS/MS	29.1	21.8	16.4	23.6	4368000000	642430000	344740000	326600000	431890000	1.86352	0.756211	161780000	23794000	12768000	12096000	15996000	7	7	6	8	61
V9GYM8;Q92974;Q5VY93;V9GYF0;V9GYF5;V9GYG5;V9GZ14;V9GZ58	V9GYM8;Q92974	Rho guanine nucleotide exchange factor 2	ARHGEF2	8	19	19	9	7	9	9	9	7	9	9	19.1	19.1	116.07	1031	0	132.26	By MS/MS	By MS/MS	By MS/MS	By MS/MS	9.5	7.1	8.5	10.2	1416800000	115990000	126330000	123830000	180860000	0.918151	0.684673	24014000	1965900	2141200	2098800	3065400	4	0	4	5	40
A0A087WY71;Q96CW1;E9PFW3;C9JJ47;C9JGT8;C9JJD3;C9JTK4;C9JPV8;H7C4C3	A0A087WY71;Q96CW1;E9PFW3;C9JJ47	AP-2 complex subunit mu	AP2M1	9	19	19	16	17	6	12	16	17	6	12	47.7	47.7	49.526	434	0	170.82	By MS/MS	By MS/MS	By MS/MS	By MS/MS	38.2	41.7	13.4	28.8	6035200000	994890000	1973600000	132940000	361420000	0.504099	0.367827	232120000	38265000	75906000	5112900	13901000	11	25	2	7	74
P67936;K7ENT6;K7EMU5;K7ERG3;K7EPV9;K7EPB9;U3KQK2;Q2TAC2	P67936;K7ENT6	Tropomyosin alpha-4 chain	TPM4	8	19	15	18	19	1	7	14	15	1	5	72.6	47.2	28.521	248	0	323.31	By MS/MS	By MS/MS	By matching	By MS/MS	71.4	71.4	25.4	46.4	50230000000	15123000000	26765000000	17696000	124370000	0.565029	0.142285	3348700000	1008200000	1784400000	1179700	8291500	39	37	0	1	146
Q14257;H0YL43;A8MXP8	Q14257;H0YL43;A8MXP8	Reticulocalbin-2	RCN2	3	18	18	14	17	13	8	14	17	13	8	50.5	50.5	36.876	317	0	323.31	By MS/MS	By MS/MS	By MS/MS	By MS/MS	45.7	50.5	45.4	27.1	22323000000	3457200000	4403000000	608090000	90691000	0.785192	6.70508	1594500000	246940000	314500000	43435000	6478000	27	36	19	4	226
P42167;G5E972	P42167;G5E972	Lamina-associated polypeptide 2, isoforms beta/gamma;Thymopoietin;Thymopentin	TMPO	2	18	7	18	17	17	15	7	7	7	7	71.4	15.6	50.67	454	0	323.31	By MS/MS	By MS/MS	By MS/MS	By MS/MS	70.9	69.4	69.4	58.8	61536000000	14661000000	15428000000	9830200000	2727400000	0.950285	3.60424	2797100000	666390000	701260000	446830000	123970000	39	34	36	27	239
P06748;E5RI98;E5RGW4	P06748	Nucleophosmin	NPM1	3	18	18	15	16	18	14	15	16	18	14	56.8	56.8	32.575	294	0	323.31	By MS/MS	By MS/MS	By MS/MS	By MS/MS	50.3	51	56.8	50	131050000000	24000000000	21195000000	37955000000	21148000000	1.13234	1.79473	10921000000	2000000000	1766300000	3162900000	1762300000	47	47	67	49	326
B1ANR0;Q13310;H0YCC8;H0YEQ8;B1ANR1;H0YER0;P0CB38	B1ANR0;Q13310	Polyadenylate-binding protein 4	PABPC4	7	18	1	14	11	14	16	1	1	1	1	47.6	1.8	67.97	615	0	145.01	By MS/MS	By MS/MS	By MS/MS	By MS/MS	38.2	37.4	40	43.3	5735700000	1039700000	888890000	1682200000	1006400000	1.16966	1.6715	179240000	32491000	27778000	52569000	31451000	11	7	11	16	62
Q13283;E5RIZ6;E5RI46;E5RIF8;E5RH42;E5RJU8;E5RH00	Q13283	Ras GTPase-activating protein-binding protein 1	G3BP1	7	18	16	15	15	17	17	14	14	15	15	46.4	43.6	52.164	466	0	323.31	By MS/MS	By MS/MS	By MS/MS	By MS/MS	42.9	42.9	44	45.5	12413000000	2346000000	1966300000	3272800000	2309700000	1.1931	1.41698	564240000	106640000	89378000	148760000	104990000	29	23	43	34	192
P61160	P61160	Actin-related protein 2	ACTR2	1	18	6	15	16	4	4	5	5	2	1	46.2	12.9	44.76	394	0	230.91	By MS/MS	By MS/MS	By MS/MS	By MS/MS	41.9	45.7	12.9	11.4	16419000000	3499300000	2836500000	99670000	81254000	1.23367	1.22665	1263000000	269180000	218190000	7666900	6250300	20	21	1	0	136
A0A0R4J2E8;A8MXP9;P43243;D6REM6;D6R991;B3KM87;H0Y8T4;Q68E03;D6RB45;D6R9F3;D6RAM9;D6RAY2;D6RBS2;D6RCM3;D6REK4;D6R8Z5;D6RBI2;D6RBK5;D6RE02;D6RIA2	A0A0R4J2E8;A8MXP9;P43243;D6REM6;D6R991	Matrin-3	MATR3	20	18	18	16	15	14	14	16	15	14	14	26.7	26.7	94.622	847	0	293.74	By MS/MS	By MS/MS	By MS/MS	By MS/MS	25.7	22.6	22.4	22.4	2648900000	613150000	468120000	504610000	435730000	1.30981	1.15808	71592000	16572000	12652000	13638000	11777000	16	13	15	15	95
P63104;E7EX29;B0AZS6;E7ESK7;B7Z2E6;H0YB80;E9PD24;E7EVZ2;E5RIR4;E5RGE1	P63104;E7EX29;B0AZS6;E7ESK7;B7Z2E6;H0YB80	14-3-3 protein zeta/delta	YWHAZ	10	18	12	16	17	16	16	10	11	10	10	66.5	49.8	27.745	245	0	323.31	By MS/MS	By MS/MS	By MS/MS	By MS/MS	66.5	66.5	66.5	66.5	19939000000	3524100000	2862600000	2521700000	2335100000	1.23108	1.07991	1424200000	251720000	204470000	180120000	166800000	22	18	17	24	157
Q8WWM7;H3BUF6;H3BSK9;H3BSQ5;H3BUE3;H3BRB0;A0A0C4DGL7	Q8WWM7;H3BUF6	Ataxin-2-like protein	ATXN2L	7	18	18	14	10	16	16	14	10	16	16	20	20	113.37	1075	0	140.24	By MS/MS	By MS/MS	By MS/MS	By MS/MS	14	9.7	17.2	17.5	3401300000	792660000	495880000	625380000	637760000	1.59849	0.980588	87212000	20325000	12715000	16035000	16353000	11	6	17	14	72
Q13263;M0R0K9;M0R3C0;M0R2I3	Q13263	Transcription intermediary factor 1-beta	TRIM28	4	18	18	9	6	14	16	9	6	14	16	23.8	23.8	88.549	835	0	159.92	By MS/MS	By MS/MS	By MS/MS	By MS/MS	9.8	7.1	18.6	22.8	2099500000	284230000	209710000	384470000	443800000	1.35535	0.866314	65611000	8882100	6553600	12015000	13869000	6	3	11	15	52
P26373;J3QSB4;J3KS98;H3BUK8;H3BTH3	P26373	60S ribosomal protein L13	RPL13	5	18	18	16	16	15	17	16	16	15	17	56.9	56.9	24.261	211	0	210.59	By MS/MS	By MS/MS	By MS/MS	By MS/MS	53.1	53.1	53.1	53.1	49562000000	11018000000	11331000000	6914000000	8087800000	0.972377	0.854868	5506900000	1224300000	1259000000	768230000	898650000	25	27	26	30	192
P17987;E7EQR6;F5H282;E7ERF2;F5GZ03;F5GZI8;F5GYL4;F5H676;F5H136;F5H726	P17987;E7EQR6;F5H282;E7ERF2	T-complex protein 1 subunit alpha	TCP1	10	18	18	14	15	14	15	14	15	14	15	35.3	35.3	60.343	556	0	138.46	By MS/MS	By MS/MS	By MS/MS	By MS/MS	29.1	29.3	29.5	31.5	3177600000	763640000	635590000	474480000	583060000	1.20147	0.813776	102500000	24633000	20503000	15306000	18808000	7	9	3	9	38
Q13200;H7C2Q3;H7C1H2;C9JPC0;F8WBS8	Q13200	26S proteasome non-ATPase regulatory subunit 2	PSMD2	5	18	18	11	14	7	13	11	14	7	13	26	26	100.2	908	0	128.41	By MS/MS	By MS/MS	By MS/MS	By MS/MS	15.3	18.8	9.4	18.4	1933300000	436640000	486230000	152710000	204450000	0.898011	0.746931	39455000	8911000	9923100	3116400	4172500	9	6	3	7	47
P78371;F5GWF6;F8VQ14	P78371;F5GWF6;F8VQ14	T-complex protein 1 subunit beta	CCT2	3	18	18	15	13	16	17	15	13	16	17	44.7	44.7	57.488	535	0	183.61	By MS/MS	By MS/MS	By MS/MS	By MS/MS	39.3	34.2	41.3	42.8	2714500000	632980000	365470000	365650000	608420000	1.73196	0.600983	84828000	19781000	11421000	11427000	19013000	14	10	12	16	76
A0A087WTP3;Q92945;M0R0I5;M0QYH3;M0QXW7;M0R3J3;M0R251;M0QYG1;M0R263;M0R0C6	A0A087WTP3;Q92945;M0R0I5	Far upstream element-binding protein 2	KHSRP	10	18	15	9	10	8	14	8	9	7	11	35.3	30.9	73.027	711	0	186.91	By MS/MS	By MS/MS	By MS/MS	By MS/MS	14.2	16	14.2	25.6	2000400000	372000000	291220000	204410000	451420000	1.27738	0.452816	58835000	10941000	8565300	6012000	13277000	5	4	3	14	42
E9PGZ1;E7EX44;Q05682;C9J813;C9JE79;F8WE61;C9JEK3	E9PGZ1;E7EX44;Q05682;C9J813	Caldesmon	CALD1	7	18	18	7	2	0	2	7	2	0	2	36.8	36.8	61.705	536	0	162.52	By MS/MS	By matching	By matching	By MS/MS	16.2	3.7	0	3.5	1051400000	202830000	47172000	0	12802000	4.2998	0	45714000	8818600	2051000	0	556590	7	0	0	2	41
Q96II8;E9PD99;H7C1G3;H7C0J8;F8WFB5;H7C0F9	Q96II8;E9PD99	Leucine-rich repeat and calponin homology domain-containing protein 3	LRCH3	6	17	15	13	15	1	0	11	14	0	0	27.7	25.4	86.082	777	0	148.71	By MS/MS	By MS/MS	By MS/MS	By matching	20.6	24.3	1.3	0	1697400000	382650000	851400000	10531000	0	0.449436	Only NF1	48497000	10933000	24326000	300870	0	5	18	0	0	35
O15479;Q9UBF1	O15479	Melanoma-associated antigen B2	MAGEB2	2	17	15	16	17	3	1	14	15	2	0	43.3	40.4	35.277	319	0	204.25	By MS/MS	By MS/MS	By MS/MS	By matching	43.3	43.3	8.5	2.2	6647100000	3300300000	3087200000	20561000	10229000	1.06903	2.01007	511320000	253870000	237470000	1581600	786880	22	25	0	0	56
O95831;E9PMA0	O95831;E9PMA0	Apoptosis-inducing factor 1, mitochondrial	AIFM1	2	17	17	13	10	11	8	13	10	11	8	35.6	35.6	66.9	613	0	149.84	By MS/MS	By MS/MS	By MS/MS	By MS/MS	25.8	19.6	23.5	15.8	2374400000	340480000	374280000	316940000	187750000	0.909693	1.6881	76594000	10983000	12073000	10224000	6056600	8	7	6	3	65
M0R0F0;P46782;M0R0R2;M0QZN2	M0R0F0;P46782;M0R0R2;M0QZN2	40S ribosomal protein S5;40S ribosomal protein S5, N-terminally processed	RPS5	4	17	17	16	15	16	15	16	15	16	15	60	60	22.391	200	0	292.44	By MS/MS	By MS/MS	By MS/MS	By MS/MS	60	50	60	60	66287000000	12525000000	9558600000	16989000000	10320000000	1.31034	1.64622	6628700000	1252500000	955860000	1698900000	1032000000	24	25	51	41	234
Q00059;H7BYN3	Q00059;H7BYN3	Transcription factor A, mitochondrial	TFAM	2	17	17	17	16	14	16	17	16	14	16	47.2	47.2	29.096	246	0	184.15	By MS/MS	By MS/MS	By MS/MS	By MS/MS	47.2	45.1	41.1	45.1	29807000000	9817100000	9364000000	2431600000	1578400000	1.04839	1.54055	1862900000	613570000	585250000	151980000	98652000	31	36	15	13	148
A0A0A0MRA5;B7Z4B8;Q9BUJ2;M0R3F1;M0QYZ0;M0R203;M0QZV6;M0R0K8;M0QYI8;M0QYM5	A0A0A0MRA5;B7Z4B8;Q9BUJ2;M0R3F1;M0QYZ0	Heterogeneous nuclear ribonucleoprotein U-like protein 1	HNRNPUL1	10	17	17	10	8	14	14	10	8	14	14	24.7	24.7	85.939	766	0	154.32	By MS/MS	By MS/MS	By MS/MS	By MS/MS	14.6	13.2	23.1	21.8	2734300000	424110000	328010000	838880000	685000000	1.29298	1.22464	82858000	12852000	9939600	25421000	20757000	4	3	15	13	45
P05388;F8VWS0;F8VU65;F8VPE8;G3V210;F8VW21;F8VQY6;F8VRK7;Q8NHW5;F8VWV4;F8VZS0;F8VS58;F8W1K8	P05388;F8VWS0;F8VU65;F8VPE8;G3V210;F8VW21;F8VQY6;F8VRK7;Q8NHW5;F8VWV4;F8VZS0;F8VS58	60S acidic ribosomal protein P0;60S acidic ribosomal protein P0-like	RPLP0;RPLP0P6	13	17	17	17	17	17	17	17	17	17	17	53	53	34.273	317	0	323.31	By MS/MS	By MS/MS	By MS/MS	By MS/MS	53	53	53	53	60057000000	12718000000	11539000000	10361000000	8784200000	1.10218	1.1795	4619800000	978290000	887620000	797000000	675700000	34	37	44	38	261
P62873;F6UT28;B1AKQ8;F6X3N5;B3KVK2;F5H8J8;F5H100;F5H0S8;E9PCP0;P16520;F5GZN8	P62873;F6UT28;B1AKQ8;F6X3N5	Guanine nucleotide-binding protein G(I)/G(S)/G(T) subunit beta-1	GNB1	11	17	11	16	17	16	17	10	11	10	11	61.5	40.3	37.377	340	0	323.31	By MS/MS	By MS/MS	By MS/MS	By MS/MS	61.2	61.5	57.9	61.5	28483000000	9483300000	8385400000	3701700000	3248300000	1.13093	1.13958	2191000000	729490000	645030000	284750000	249870000	32	28	26	30	156
P62917;E9PKZ0;G3V1A1;E9PKU4;E9PP36	P62917;E9PKZ0;G3V1A1;E9PKU4	60S ribosomal protein L8	RPL8	5	17	17	17	17	15	12	17	17	15	12	48.6	48.6	28.024	257	0	251.95	By MS/MS	By MS/MS	By MS/MS	By MS/MS	48.6	48.6	45.9	40.9	51210000000	11841000000	11656000000	7453700000	7818000000	1.01587	0.953402	5121000000	1184100000	1165600000	745370000	781800000	29	26	24	20	155
E7ETY2	E7ETY2		TCOF1	1	17	1	10	7	12	14	0	0	0	1	13.6	0.8	152.3	1488	0	128.27	By MS/MS	By MS/MS	By MS/MS	By MS/MS	7.2	5.2	9.5	10.8	1365700000	320400000	209180000	366970000	389690000	1.5317	0.941697	18209000	4272100	2789100	4892900	5195900	6	3	9	10	36
Q86SQ0;E9PFQ4;E9PGF6;G5E9V3;E9PDY7	Q86SQ0;E9PFQ4;E9PGF6	Pleckstrin homology-like domain family B member 2	PHLDB2	5	17	17	2	2	12	15	2	2	12	15	15.9	15.9	142.16	1253	0	156.07	By MS/MS	By matching	By MS/MS	By MS/MS	2.2	2.1	10.4	14.4	950930000	82729000	143540000	313270000	352100000	0.576348	0.889719	15849000	1378800	2392400	5221100	5868400	1	0	8	11	21
P50991	P50991	T-complex protein 1 subunit delta	CCT4	1	17	17	16	12	15	16	16	12	15	16	39.9	39.9	57.924	539	0	223.05	By MS/MS	By MS/MS	By MS/MS	By MS/MS	37.7	26.5	36.5	38.6	2825900000	690580000	437280000	553990000	624340000	1.57926	0.887321	85633000	20927000	13251000	16788000	18919000	16	7	10	13	66
A0A087WUT6;O60841	A0A087WUT6;O60841	Eukaryotic translation initiation factor 5B	EIF5B	2	17	17	14	14	6	8	14	14	6	8	17.2	17.2	138.68	1220	0	150.18	By MS/MS	By MS/MS	By MS/MS	By MS/MS	14.9	14	5.5	7.9	1454400000	535140000	469790000	134980000	152160000	1.1391	0.887093	27968000	10291000	9034400	2595800	2926200	15	11	4	4	35
Q14974;J3KTM9;J3QR48;J3QKQ5;J3KS06;J3QRG4	Q14974;J3KTM9	Importin subunit beta-1	KPNB1	6	17	17	11	11	11	12	11	11	11	12	21.8	21.8	97.169	876	0	166.99	By MS/MS	By MS/MS	By MS/MS	By MS/MS	14.3	14.2	15.8	17.6	2583600000	534000000	517120000	271490000	313240000	1.03264	0.866716	64590000	13350000	12928000	6787200	7830900	10	14	6	11	78
P09211;A8MX94;A0A087X2E9	P09211;A8MX94	Glutathione S-transferase P	GSTP1	3	17	15	14	13	16	17	13	12	15	15	71	61.4	23.356	210	0	323.31	By MS/MS	By MS/MS	By MS/MS	By MS/MS	62.4	62.4	71	71	428460000000	43889000000	47457000000	49774000000	60376000000	0.924816	0.8244	38951000000	3989900000	4314200000	4524900000	5488700000	65	60	67	82	586
P29401;A0A0B4J1R6;E9PFF2;F8W888	P29401;A0A0B4J1R6	Transketolase	TKT	4	17	17	14	8	14	17	14	8	14	17	31.3	31.3	67.877	623	0	170.57	By MS/MS	By MS/MS	By MS/MS	By MS/MS	28.6	16.1	28.7	31.3	3712700000	552200000	355820000	780490000	950200000	1.55191	0.821395	148510000	22088000	14233000	31220000	38008000	5	1	12	15	54
Q9NUQ6;A0A0A0MSG5;B8ZZZ7;F8W6C2;F8VT91;C9JW67;C9JKE4;F8VZ02;C9JGM8;F2Z2S1;C9IZC3;C9J8M7;Q4ZFW0;F8WAV0;H7C2G5	Q9NUQ6;A0A0A0MSG5;B8ZZZ7	SPATS2-like protein	SPATS2L	15	17	17	10	9	14	16	10	9	14	16	37.6	37.6	61.728	558	0	174.13	By MS/MS	By MS/MS	By MS/MS	By MS/MS	23.1	22.4	30.3	34.1	3393700000	459340000	336190000	650290000	809030000	1.36631	0.80379	106050000	14354000	10506000	20321000	25282000	6	5	11	15	56
Q9NSD9	Q9NSD9	Phenylalanine--tRNA ligase beta subunit	FARSB	1	17	17	16	12	13	12	16	12	13	12	31.6	31.6	66.115	589	0	135.34	By MS/MS	By MS/MS	By MS/MS	By MS/MS	30.4	23.4	25.3	23.1	2800900000	849370000	493510000	216660000	274710000	1.72108	0.788686	82381000	24982000	14515000	6372400	8079800	15	11	6	10	79
A0A0A0MRJ6;H7BY58;P22061;F6S8N6;C9J0F2;F8WDT3;F8WAV5;F8WAX2;H7C4X2	A0A0A0MRJ6;H7BY58;P22061;F6S8N6	Protein-L-isoaspartate O-methyltransferase;Protein-L-isoaspartate(D-aspartate) O-methyltransferase	PCMT1	9	17	17	16	13	16	15	16	13	16	15	56.5	56.5	30.315	285	0	244.44	By MS/MS	By MS/MS	By MS/MS	By MS/MS	56.5	55.4	56.5	53.7	21452000000	2524500000	2196200000	1902100000	2484900000	1.14949	0.765463	1430200000	168300000	146410000	126810000	165660000	21	15	17	21	208
P23528;G3V1A4;E9PP50;E9PK25;E9PQB7;E9PLJ3;E9PS23	P23528;G3V1A4;E9PP50;E9PK25;E9PQB7;E9PLJ3;E9PS23	Cofilin-1	CFL1	7	17	14	14	13	14	14	12	12	12	11	83.1	62	18.502	166	0	266.4	By MS/MS	By MS/MS	By MS/MS	By MS/MS	65.1	65.7	71.1	78.3	9339600000	1517600000	1134100000	1591200000	2329300000	1.33815	0.683124	933960000	151760000	113410000	159120000	232930000	16	14	14	20	109
Q86VP6;A0A0C4DGH5;H0YH27	Q86VP6;A0A0C4DGH5	Cullin-associated NEDD8-dissociated protein 1	CAND1	3	17	17	6	3	11	14	6	3	11	14	17.1	17.1	136.37	1230	0	123.34	By MS/MS	By MS/MS	By MS/MS	By MS/MS	6.6	3.2	11.1	14.3	797650000	80010000	44851000	136920000	211580000	1.78391	0.647131	12865000	1290500	723400	2208400	3412600	3	2	3	8	34
P07948;E5RJ37;H0Y3C5;J3KPD6;P08631	P07948	Tyrosine-protein kinase Lyn	LYN	5	17	15	15	14	9	12	13	12	7	10	40.2	37.3	58.573	512	0	130.42	By MS/MS	By MS/MS	By MS/MS	By MS/MS	35.5	32.6	20.1	26	2513300000	647260000	507370000	216060000	343250000	1.27572	0.629454	93085000	23973000	18792000	8002200	12713000	9	8	6	8	53
O75955;A0A140T9R1;A2AB10;A0A140T9W4;A2AB12;A0A140T9X0;A2AB09;A2AB13;A0A0G2JJQ6;A0A140T974;A0A140T959;A2AB11;A0A140T9C3;A0A140T907;A0A140T905;A0A140T9B1;A0A140T957;A2ABJ5;A0A140T910	O75955;A0A140T9R1;A2AB10	Flotillin-1	FLOT1	19	17	17	15	13	7	12	15	13	7	12	50.8	50.8	47.355	427	0	150.08	By MS/MS	By MS/MS	By MS/MS	By MS/MS	43.8	37.5	22	34	2332200000	720730000	423280000	122690000	332820000	1.70273	0.368638	86376000	26694000	15677000	4544200	12327000	14	9	1	7	53
Q08AE8;A0A0D9SFV5;J3KNG6;C9JYR7;K7EMJ7;K7EQR2;K7ENV1	Q08AE8;A0A0D9SFV5;J3KNG6	Protein spire homolog 1	SPIRE1	7	17	17	3	2	0	2	3	2	0	2	30.2	30.2	85.543	756	0	145.74	By matching	By matching	By matching	By matching	4.1	2.9	0	3.3	1143400000	42726000	50342000	0	54455000	0.848715	0	31761000	1186800	1398400	0	1512600	0	0	0	0	28
Q13472;K7ELI7;J3KRR9;J3KS96;J3QS25;J3QR18;K7EMT6;H7C4B0;H0Y6W0;O95985	Q13472	DNA topoisomerase 3-alpha	TOP3A	10	16	16	10	12	16	7	10	12	16	7	19	19	112.37	1001	0	132.54	By MS/MS	By MS/MS	By MS/MS	By MS/MS	11.1	13.9	19	8	1312800000	217880000	315030000	659670000	86296000	0.691617	7.64427	25741000	4272200	6177100	12935000	1692100	7	6	15	2	32
Q9UJS0;R4GN64	Q9UJS0	Calcium-binding mitochondrial carrier protein Aralar2	SLC25A13	2	16	14	15	16	9	6	13	14	7	4	33.8	30.8	74.175	675	0	184.26	By MS/MS	By MS/MS	By MS/MS	By MS/MS	31.6	33.8	21	12.1	1874200000	706260000	658550000	123440000	37993000	1.07245	3.24902	55123000	20772000	19369000	3630600	1117400	16	18	3	2	53
CON__P02533;P02533;CON__Q6IFX2;CON__Q61782;K7EMS3	CON__P02533;P02533	Keratin, type I cytoskeletal 14	KRT14	5	16	10	8	10	16	12	3	5	10	7	66.5	28.8	51.621	472	0	238.58	By MS/MS	By MS/MS	By MS/MS	By MS/MS	40	43.2	66.3	54.2	8710400000	591130000	1201100000	2220900000	786860000	0.492157	2.82248	300360000	20384000	41418000	76583000	27133000	7	13	21	9	99
O95573;C9JC11;F5H062;O60488;F5GWH2	O95573	Long-chain-fatty-acid--CoA ligase 3	ACSL3	5	16	16	13	13	14	13	13	13	14	13	25.7	25.7	80.419	720	0	170.73	By MS/MS	By MS/MS	By MS/MS	By MS/MS	21.9	22.8	23.1	20.4	2842600000	462990000	523790000	459030000	274140000	0.883923	1.67444	86138000	14030000	15872000	13910000	8307200	8	9	12	7	74
Q9UN86;D6RAC7;D6RB17;D6RGJ4;D6RBM9;D6REX8;D6RBR0;D6RE13;D6RBW8;D6R9X5;D6R9A4	Q9UN86	Ras GTPase-activating protein-binding protein 2	G3BP2	11	16	16	16	15	15	12	16	15	15	12	45.2	42.5	54.12	482	0	233.13	By MS/MS	By MS/MS	By MS/MS	By MS/MS	45	43.2	43.4	38	10658000000	2172400000	1796800000	1423300000	944990000	1.20904	1.50615	484440000	98747000	81672000	64694000	42954000	19	16	15	12	119
P39019;A0A075B6E2;M0R2L9;M0QXK4;M0QYF7;M0R140	P39019;A0A075B6E2	40S ribosomal protein S19	RPS19	6	16	16	16	16	15	15	16	16	15	15	69	69	16.06	145	0	125.8	By MS/MS	By MS/MS	By MS/MS	By MS/MS	69	69	69	69	36368000000	8200000000	5837300000	8865000000	6421300000	1.40476	1.38056	3636800000	820000000	583730000	886500000	642130000	34	27	47	35	212
P67809;A0A087X1S2;H0Y449;C9J5V9;Q9Y2T7	P67809;A0A087X1S2;H0Y449	Nuclease-sensitive element-binding protein 1	YBX1	5	16	10	13	13	16	16	8	8	10	10	53.7	41	35.924	324	0	323.31	By MS/MS	By MS/MS	By MS/MS	By MS/MS	44.1	44.1	53.7	53.7	16944000000	3187700000	2905500000	3298400000	2578100000	1.09713	1.27939	1303400000	245210000	223500000	253720000	198320000	23	22	30	28	169
P62081;B5MCP9	P62081;B5MCP9	40S ribosomal protein S7	RPS7	2	16	16	15	15	16	15	15	15	16	15	69.6	69.6	22.127	194	0	202.4	By MS/MS	By MS/MS	By MS/MS	By MS/MS	66	66	69.6	66	34020000000	7244700000	7336700000	6427600000	5065100000	0.98746	1.269	3402000000	724470000	733670000	642760000	506510000	26	23	21	26	154
C9J9K3;A0A0C4DG17;P08865;F8WD59	C9J9K3;A0A0C4DG17;P08865;F8WD59	40S ribosomal protein SA	RPSA	4	16	16	14	15	16	15	14	15	16	15	65.9	65.9	29.505	264	0	316.16	By MS/MS	By MS/MS	By MS/MS	By MS/MS	65.5	65.9	65.9	64.8	43242000000	9861300000	7476800000	8368100000	6671800000	1.31892	1.25425	3326300000	758560000	575140000	643700000	513220000	34	33	35	40	246
P0DMV9;P0DMV8;A0A0G2JIW1;V9GZ37	P0DMV9;P0DMV8;A0A0G2JIW1;V9GZ37		HSPA1A	4	16	7	7	8	13	12	2	1	5	5	35.9	13.9	70.051	641	0	129.15	By MS/MS	By MS/MS	By MS/MS	By MS/MS	18.3	20.3	32.6	29.3	2141800000	191250000	225620000	417360000	355240000	0.847664	1.17487	66931000	5976600	7050700	13042000	11101000	4	3	11	12	66
H3BLZ8;Q92841;A0A0U1RQJ0	H3BLZ8;Q92841	Probable ATP-dependent RNA helicase DDX17	DDX17	3	16	16	13	14	15	15	13	14	15	15	36	25.3	80.439	731	0	169.46	By MS/MS	By MS/MS	By MS/MS	By MS/MS	30.2	29.5	34.1	33.9	5149200000	1168900000	1224300000	498690000	429750000	0.95475	1.16042	139170000	31592000	33089000	13478000	11615000	16	11	11	9	97
P33993;C9J8M6	P33993	DNA replication licensing factor MCM7	MCM7	2	16	16	8	7	14	7	8	7	14	7	29.1	29.1	81.307	719	0	138.63	By MS/MS	By MS/MS	By MS/MS	By MS/MS	14.5	13.2	25	12.8	6685800000	4217400000	107650000	261010000	98206000	39.177	2.65778	175940000	110980000	2832800	6868600	2584400	6	3	8	3	44
P34932;A0A087WYC1;A0A087WTS8	P34932;A0A087WYC1;A0A087WTS8	Heat shock 70 kDa protein 4	HSPA4	3	16	14	10	7	11	11	10	7	10	9	24	21.2	94.33	840	0	126.42	By MS/MS	By MS/MS	By MS/MS	By MS/MS	15.6	10.7	18.1	17.4	1250600000	256940000	144490000	225570000	213060000	1.77825	1.05872	25012000	5138800	2889900	4511300	4261100	9	6	6	8	46
F8W6I7;P09651;F8VZ49;F8VTQ5;Q32P51;F8W646;F8VYN5;H0YH80	F8W6I7;P09651;F8VZ49;F8VTQ5;Q32P51;F8W646	Heterogeneous nuclear ribonucleoprotein A1;Heterogeneous nuclear ribonucleoprotein A1, N-terminally processed;Heterogeneous nuclear ribonucleoprotein A1-like 2	HNRNPA1;HNRNPA1L2	8	16	15	13	12	13	15	12	11	13	14	54.7	51.8	33.155	307	0	243.21	By MS/MS	By MS/MS	By MS/MS	By MS/MS	48.9	48.9	44.6	54.7	10641000000	1891600000	1709000000	2647600000	2523500000	1.10685	1.04918	625950000	111270000	100530000	155740000	148440000	13	12	22	20	94
B4DY09;Q12905;X6R6Z1;A0A0A0MRL0	B4DY09;Q12905	Interleukin enhancer-binding factor 2	ILF2	4	16	16	15	15	16	15	15	15	16	15	49.7	49.7	38.91	352	0	248.6	By MS/MS	By MS/MS	By MS/MS	By MS/MS	49.4	49.4	49.7	42	11721000000	2312200000	1872600000	2468200000	2353100000	1.23475	1.04891	689450000	136010000	110150000	145190000	138420000	25	20	23	26	144
E7EQ69;Q9GZZ1;C9J5D1;A0A087WWJ2;B0AZT5;C9JZU6;C9J5J3;A0A0D9SF32;F8WCK0	E7EQ69;Q9GZZ1;C9J5D1;A0A087WWJ2;B0AZT5	N-alpha-acetyltransferase 50	NAA50	9	16	16	8	5	11	13	8	5	11	13	68.5	68.5	19.311	168	0	153.46	By MS/MS	By MS/MS	By MS/MS	By MS/MS	41.7	27.4	50	57.1	3582800000	321210000	177140000	683300000	671730000	1.81331	1.01722	325710000	29201000	16103000	62118000	61067000	4	1	12	13	69
P00338;F5GXY2;F5GYU2;F5GXH2;F5H5J4;F5H6W8;F5GZQ4;F5H8H6;F5GXC7;F5GWW2;F5GXU1;F5H5G7;F5H155;A0A087WUM2;G3XAP5;F5H245;Q6ZMR3;P07864	P00338;F5GXY2;F5GYU2;F5GXH2	L-lactate dehydrogenase A chain	LDHA	18	16	15	13	13	16	15	13	13	15	14	49.1	45.5	36.688	332	0	251.42	By MS/MS	By MS/MS	By MS/MS	By MS/MS	40.4	40.4	49.1	44	7907700000	1396300000	1308100000	1467200000	1603000000	1.06743	0.915284	439320000	77573000	72675000	81510000	89055000	16	13	20	19	106
Q9Y3I0	Q9Y3I0	tRNA-splicing ligase RtcB homolog	RTCB	1	16	16	11	11	8	10	11	11	8	10	35.8	35.8	55.21	505	0	120.29	By MS/MS	By MS/MS	By MS/MS	By MS/MS	22.4	24.2	17.6	24.6	2178400000	340880000	205120000	183950000	202360000	1.66186	0.909024	90765000	14203000	8546500	7664600	8431700	5	5	4	6	53
A0A0U1RRM4;P26599;A6NLN1;A0A0D9SF20;K7EKJ7;K7EK45;K7ELW5;K7ES59;A0A087WU68;A0A087WUW5;O95758;X6R242	A0A0U1RRM4;P26599;A6NLN1	Polypyrimidine tract-binding protein 1	PTBP1	12	16	16	15	14	14	15	15	14	14	15	39.3	39.3	62.463	588	0	254.52	By MS/MS	By MS/MS	By MS/MS	By MS/MS	38.1	36.6	33.5	34.7	8223700000	1394800000	1167500000	988890000	1173900000	1.19469	0.842397	411180000	69742000	58373000	49444000	58696000	21	10	18	18	111
P22314;Q5JRR6;Q5JRR9;Q5JRS0;Q5JRS2;Q5JRS1;Q5JRS3	P22314	Ubiquitin-like modifier-activating enzyme 1	UBA1	7	16	16	13	9	13	14	13	9	13	14	19.5	19.5	117.85	1058	0	261.59	By MS/MS	By MS/MS	By MS/MS	By MS/MS	14.7	11.1	17.1	17.2	1762400000	361230000	168180000	319570000	392860000	2.14788	0.813445	32637000	6689500	3114500	5917900	7275100	8	5	8	12	54
P62249;M0R210;M0R3H0;A0A087WZ27;M0R1M5;Q6IPX4;M0QX76	P62249;M0R210;M0R3H0;A0A087WZ27;M0R1M5	40S ribosomal protein S16	RPS16	7	16	16	16	15	16	15	16	15	16	15	73.3	73.3	16.445	146	0	142.68	By MS/MS	By MS/MS	By MS/MS	By MS/MS	73.3	73.3	73.3	73.3	38354000000	7481400000	8065300000	5532800000	6858700000	0.927603	0.806683	3486700000	680130000	733210000	502980000	623520000	29	26	37	59	247
P41091;Q2VIR3;F8W810;H7BZU1	P41091;Q2VIR3;F8W810	Eukaryotic translation initiation factor 2 subunit 3;Putative eukaryotic translation initiation factor 2 subunit 3-like protein	EIF2S3;EIF2S3L	4	16	16	14	12	13	16	14	12	13	16	42.2	42.2	51.109	472	0	163.46	By MS/MS	By MS/MS	By MS/MS	By MS/MS	37.1	32.6	36	42.2	3695200000	1265700000	647720000	518250000	654730000	1.95409	0.791548	175960000	60273000	30844000	24679000	31178000	18	11	8	14	68
P51116;I3L1Z2	P51116	Fragile X mental retardation syndrome-related protein 2	FXR2	2	16	15	10	10	11	12	9	9	10	11	37.9	31.5	74.222	673	0	160.12	By MS/MS	By MS/MS	By MS/MS	By MS/MS	25.3	25.7	28.8	30.2	2610500000	472150000	532330000	326080000	427540000	0.88695	0.762689	74586000	13490000	15209000	9316600	12215000	10	10	10	10	64
Q06787;G8JLE9	Q06787;G8JLE9	Fragile X mental retardation protein 1	FMR1	2	16	3	14	13	10	13	2	1	2	3	33.1	6	71.174	632	0	166.31	By MS/MS	By MS/MS	By MS/MS	By MS/MS	28.8	26.9	21	27.5	3569900000	1008000000	904100000	283050000	373050000	1.11492	0.758745	108180000	30546000	27397000	8577300	11305000	13	10	4	5	55
P47897;B4DDN1;A0A0U1RQT0;H7C0R3;C9J165;A0A0U1RQM8;A0A0U1RQU2;A0A0U1RRI9;A0A0U1RQE9;A0A0U1RQQ5;A0A0U1RRC8;F2Z2V6;A0A0U1RQX5;A0A0U1RR66;A0A0U1RQL2;A0A0U1RQX9;A0A0U1RQC3;A0A0U1RRJ7;A0A0U1RQJ6	P47897;B4DDN1	Glutamine--tRNA ligase	QARS	19	16	15	12	10	10	16	11	9	9	15	25.2	23.4	87.798	775	0	163.23	By MS/MS	By MS/MS	By MS/MS	By MS/MS	18.7	15.5	16.3	25.2	1048100000	212000000	177300000	147890000	227790000	1.19571	0.649238	23291000	4711100	3940000	3286500	5062000	9	6	5	14	51
P48643;E7ENZ3;B7ZAR1;E9PCA1;D6RIZ7	P48643;E7ENZ3;B7ZAR1;E9PCA1	T-complex protein 1 subunit epsilon	CCT5	5	16	16	10	11	12	14	10	11	12	14	34.2	34.2	59.67	541	0	151.49	By MS/MS	By MS/MS	By MS/MS	By MS/MS	20.9	24.4	28.1	28.7	2237200000	426350000	313560000	327050000	504100000	1.35971	0.64878	67795000	12920000	9501900	9910500	15276000	8	6	11	13	57
O00567;H0Y653;H0YDU4;Q5JXT2	O00567;H0Y653;H0YDU4	Nucleolar protein 56	NOP56	4	16	16	13	14	3	4	13	14	3	4	32.7	32.7	66.049	594	0	133.42	By MS/MS	By MS/MS	By matching	By MS/MS	26.4	26.4	5.9	6.7	1316100000	491260000	571990000	22418000	48546000	0.858861	0.461789	42456000	15847000	18451000	723150	1566000	13	13	0	1	28
P60174;U3KPZ0;U3KQF3;U3KPS5	P60174	Triosephosphate isomerase	TPI1	4	16	16	12	13	14	16	12	13	14	16	71.7	71.7	30.791	286	0	287.15	By MS/MS	By MS/MS	By MS/MS	By MS/MS	57	58	66.4	71.7	8148300000	1434400000	1189200000	835180000	1892000000	1.20619	0.441427	407420000	71722000	59458000	41759000	94599000	15	16	13	25	99
Q9H3U1	Q9H3U1	Protein unc-45 homolog A	UNC45A	1	15	15	13	12	0	0	13	12	0	0	19	19	103.08	944	0	139.4	By MS/MS	By MS/MS	By matching	By matching	16.9	14.8	0	0	975840000	381510000	341380000	0	0	1.11755	ND	17743000	6936600	6206900	0	0	13	10	0	0	28
Q12933;B1AMX7;B1AMX8;B1AMY1	Q12933	TNF receptor-associated factor 2	TRAF2	4	15	15	11	15	0	0	11	15	0	0	33.9	33.9	55.859	501	0	130.01	By MS/MS	By MS/MS	By matching	By matching	24.4	33.9	0	0	1560400000	350640000	1194600000	0	0	0.293521	ND	52013000	11688000	39820000	0	0	7	13	0	0	20
Q07065	Q07065	Cytoskeleton-associated protein 4	CKAP4	1	15	15	1	0	13	10	1	0	13	10	33.1	33.1	66.022	602	0	177.54	By matching	By matching	By MS/MS	By MS/MS	3	0	28.4	22.6	889630000	12490000	0	291500000	177480000	Only NF1	1.64244	23411000	328680	0	7670900	4670600	0	0	12	8	41
Q9Y5B9;G3V5A4;G3V401;G3V2X0	Q9Y5B9	FACT complex subunit SPT16	SUPT16H	4	15	15	11	11	11	9	11	11	11	9	14.9	14.9	119.91	1047	0	109.7	By MS/MS	By MS/MS	By MS/MS	By MS/MS	11.3	11.8	11.7	9.6	1732000000	349810000	468550000	316070000	156110000	0.74658	2.02466	32074000	6478000	8676900	5853200	2890900	7	9	6	5	37
O75643;B4E0P5	O75643	U5 small nuclear ribonucleoprotein 200 kDa helicase	SNRNP200	2	15	15	9	10	6	9	9	10	6	9	8.1	8.1	244.5	2136	0	94.53	By MS/MS	By MS/MS	By MS/MS	By MS/MS	4.7	5.5	3.3	4.8	438500000	102610000	117950000	103800000	57201000	0.869945	1.81465	3716100	869600	999600	879640	484750	4	8	5	4	25
P17480;E9PKP7;E9PMM2;E9PLT2	P17480;E9PKP7	Nucleolar transcription factor 1	UBTF	4	15	15	11	13	11	10	11	13	11	10	20.3	20.3	89.405	764	0	113.96	By MS/MS	By MS/MS	By MS/MS	By MS/MS	15.8	17.8	16.1	13	2458000000	445250000	378420000	488290000	360330000	1.1766	1.35512	72294000	13096000	11130000	14362000	10598000	9	10	10	8	60
CON__ENSEMBL:ENSBTAP00000024462	CON__ENSEMBL:ENSBTAP00000024462			1	15	4	8	8	14	9	2	2	4	3	50.1	11.7	46.543	419	0	242.02	By MS/MS	By MS/MS	By MS/MS	By MS/MS	24.8	27	38.2	27	18484000000	1352100000	1653100000	1788200000	1394900000	0.817918	1.28196	972820000	71163000	87006000	94116000	73418000	10	11	14	11	142
P27105;F8VSL7;Q8TAV4	P27105	Erythrocyte band 7 integral membrane protein	STOM	3	15	15	11	10	15	13	11	10	15	13	63.2	63.2	31.73	288	0	241.22	By MS/MS	By MS/MS	By MS/MS	By MS/MS	47.2	44.8	63.2	59.4	10423000000	1124900000	941520000	2432000000	2022600000	1.19477	1.20241	694880000	74991000	62768000	162130000	134840000	12	9	23	28	135
G8JLB6;P31943;E9PCY7;D6RBM0;D6RIT2;D6RIU0;H0YB39;D6RAM1;E5RGV0;D6R9T0;D6RFM3;D6RDU3;D6RJ04;D6RIH9;E7EQJ0;E7EN40;H0YBD7;H0YBG7;D6RDL0;E5RGH4;H0YAQ2;D6R9D3;D6RF17;E5RJ94	G8JLB6;P31943;E9PCY7;D6RBM0;D6RIT2;D6RIU0;H0YB39	Heterogeneous nuclear ribonucleoprotein H;Heterogeneous nuclear ribonucleoprotein H, N-terminally processed	HNRNPH1	24	15	8	13	12	14	15	6	6	7	8	43.4	24.8	51.229	472	0	309.46	By MS/MS	By MS/MS	By MS/MS	By MS/MS	39.2	39	40.5	43.4	10638000000	1544800000	1431700000	2199700000	1854300000	1.079	1.18627	559910000	81308000	75355000	115780000	97597000	17	14	27	20	136
P63092;Q5JWF2;A0A0A0MR13;S4R3E3;Q5JWD1;Q5JWE9;H0Y7F4;H0Y7E8;S4R3V9;P38405;K7EQ80;K7EPE2	P63092;Q5JWF2;A0A0A0MR13	Guanine nucleotide-binding protein G(s) subunit alpha isoforms short;Guanine nucleotide-binding protein G(s) subunit alpha isoforms XLas	GNAS	12	15	15	8	6	14	14	8	6	14	14	43.7	40.9	45.664	394	0	152.56	By MS/MS	By MS/MS	By MS/MS	By MS/MS	23.4	22.6	39.6	38.6	3520200000	270860000	181390000	1531400000	1423500000	1.49325	1.0758	176010000	13543000	9069300	76571000	71174000	5	4	18	21	52
P26641	P26641	Elongation factor 1-gamma	EEF1G	1	15	15	11	11	13	15	11	11	13	15	38.2	38.2	50.118	437	0	147.62	By MS/MS	By MS/MS	By MS/MS	By MS/MS	24.3	24.3	31.4	38.2	4672800000	906420000	751780000	902950000	898300000	1.2057	1.00518	194700000	37767000	31324000	37623000	37429000	12	11	15	16	82
P46940;A0A0J9YXZ5;H0YLE8;F2Z2E2;Q86VI3	P46940;A0A0J9YXZ5;H0YLE8	Ras GTPase-activating-like protein IQGAP1	IQGAP1	5	15	13	5	6	6	8	5	6	6	8	10.9	10	189.25	1657	0	109.66	By MS/MS	By MS/MS	By MS/MS	By MS/MS	4	5.3	5.1	6.5	525780000	11562000	73681000	88023000	92837000	0.15692	0.948146	6334700	139300	887720	1060500	1118500	3	2	1	4	25
P61313;E7EQV9;E7ENU7;E7EX53;E7ERA2	P61313;E7EQV9;E7ENU7;E7EX53	60S ribosomal protein L15;Ribosomal protein L15	RPL15	5	15	15	14	14	14	15	14	14	14	15	54.9	54.9	24.146	204	0	140.36	By MS/MS	By MS/MS	By MS/MS	By MS/MS	54.9	54.9	54.9	54.9	33610000000	6949200000	9111400000	4170600000	5114800000	0.762693	0.815398	3055500000	631750000	828310000	379150000	464980000	25	25	19	25	148
P23381;G3V3H8;G3V3Y5;G3V277;G3V423;G3V5U1;G3V456;G3V3P2;G3V227;G3V3X0;G3V2Y7;H0YJP3;G3V5W1;G3V3S7;G3V2F2;G3V3R3;G3V4S4;G3V313;G3V339;G3V2C0;G3V4C7;G3V4N8	P23381	Tryptophan--tRNA ligase, cytoplasmic;T1-TrpRS;T2-TrpRS	WARS	22	15	15	2	1	6	8	2	1	6	8	35.7	35.7	53.165	471	0	143.43	By matching	By matching	By MS/MS	By MS/MS	4.9	3.4	12.5	18	1506600000	33746000	6045800	138860000	135850000	5.58173	1.02216	65505000	1467200	262860	6037500	5906700	0	0	3	7	39
Q99459	Q99459	Cell division cycle 5-like protein	CDC5L	1	15	15	11	10	8	11	11	10	8	11	23.2	23.2	92.25	802	0	106.32	By MS/MS	By MS/MS	By MS/MS	By MS/MS	17.5	16.2	11.8	16.1	1931300000	1192100000	221970000	187220000	194990000	5.37055	0.960152	50824000	31370000	5841400	4926900	5131200	6	5	7	5	26
P38606;C9JVW8;C9JA17	P38606	V-type proton ATPase catalytic subunit A	ATP6V1A	3	15	15	9	5	7	10	9	5	7	10	30	30	68.303	617	0	120.28	By MS/MS	By MS/MS	By MS/MS	By MS/MS	17.3	9.9	13.6	19.9	2057300000	194170000	119890000	169930000	245930000	1.61957	0.690969	60510000	5710900	3526200	4997900	7233300	6	2	5	6	53
O43143	O43143	Putative pre-mRNA-splicing factor ATP-dependent RNA helicase DHX15	DHX15	1	15	15	8	7	7	9	8	7	7	9	21.4	21.4	90.932	795	0	110.05	By MS/MS	By MS/MS	By MS/MS	By MS/MS	11.2	9.6	9.2	11.8	1289000000	170350000	104900000	134070000	201870000	1.62393	0.66414	33051000	4368100	2689700	3437600	5176100	6	4	4	5	45
Q99832;F8WAM2;F8WBP8	Q99832	T-complex protein 1 subunit eta	CCT7	3	15	15	13	8	13	15	13	8	13	15	31.3	31.3	59.366	543	0	172.54	By MS/MS	By MS/MS	By MS/MS	By MS/MS	26	17.9	29.1	31.3	1889300000	374010000	197970000	337270000	513960000	1.88923	0.656218	60947000	12065000	6386300	10880000	16580000	7	4	8	13	39
P54136;E5RH09;E5RJM9	P54136	Arginine--tRNA ligase, cytoplasmic	RARS	3	15	15	9	9	14	15	9	9	14	15	26.1	26.1	75.378	660	0	130.17	By MS/MS	By MS/MS	By MS/MS	By MS/MS	15.6	16.2	24.4	26.1	1654900000	197350000	214570000	289700000	449830000	0.919746	0.644021	44727000	5333700	5799300	7829800	12158000	5	5	6	14	48
P40926;G3XAL0	P40926;G3XAL0	Malate dehydrogenase, mitochondrial;Malate dehydrogenase	MDH2	2	15	15	13	12	11	14	13	12	11	14	57.1	57.1	35.503	338	0	204.1	By MS/MS	By MS/MS	By MS/MS	By MS/MS	49.1	46.4	44.7	55	3202900000	562460000	394310000	408010000	675960000	1.42644	0.603601	152520000	26784000	18776000	19429000	32189000	9	9	10	15	65
P27824;H0Y9Q7;D6RGY2;D6RFL1;D6RAU8;D6RB85;D6RDP7;D6RAQ8;H0Y9H1;D6RHJ3;D6RD16	P27824	Calnexin	CANX	11	15	15	9	7	8	10	9	7	8	10	26.2	26.2	67.567	592	0	109.15	By MS/MS	By MS/MS	By MS/MS	By MS/MS	18.1	12.5	14.4	21.1	1961100000	297180000	207240000	198690000	334590000	1.43399	0.593831	61284000	9286800	6476400	6209200	10456000	6	5	4	7	44
P14868;C9J7S3;C9JLC1;H7BZ35;C9JQM9;H7C278	P14868	Aspartate--tRNA ligase, cytoplasmic	DARS	6	15	15	8	4	11	15	8	4	11	15	31.9	31.9	57.136	501	0	101.45	By MS/MS	By MS/MS	By MS/MS	By MS/MS	19	10	23.6	31.9	1390900000	130940000	30499000	258000000	374080000	4.29326	0.689692	37592000	3539000	824300	6973000	10110000	4	2	4	11	35
O75874;C9J4N6;C9JJE5;C9JLU6	O75874	Isocitrate dehydrogenase [NADP] cytoplasmic	IDH1	4	15	14	5	4	2	8	5	3	2	8	44.2	42	46.659	414	0	192.99	By MS/MS	By MS/MS	By MS/MS	By MS/MS	14.7	10.9	7	23.7	961630000	49807000	25547000	24034000	93439000	1.94962	0.257216	38465000	1992300	1021900	961350	3737600	2	1	1	2	32
O75083;D6RD66	O75083;D6RD66	WD repeat-containing protein 1	WDR1	2	15	15	4	4	5	7	4	4	5	7	35.6	35.6	66.193	606	0	148.57	By MS/MS	By MS/MS	By matching	By MS/MS	8.7	6.9	10.6	15.7	6949200000	213270000	509600000	559870000	2190600000	0.418505	0.255578	231640000	7109000	16987000	18662000	73019000	2	1	0	1	32
A0A0D9SF54;A0A0D9SGF6;Q13813;A0A0D9SFF6	A0A0D9SF54;A0A0D9SGF6;Q13813	Spectrin alpha chain, non-erythrocytic 1	SPTAN1	4	14	14	4	2	7	11	4	2	7	11	6.9	6.9	282.83	2457	0	101.57	By MS/MS	By matching	By MS/MS	By MS/MS	1.9	1.2	3.7	5.7	444300000	101070000	23255000	104580000	138760000	4.34616	0.753675	3151100	716790	164930	741670	984130	2	0	4	8	22
Q00325;F8VVM2;F8VZL5;F8VWR4;F8VWQ0	Q00325;F8VVM2	Phosphate carrier protein, mitochondrial	SLC25A3	5	14	14	11	12	13	11	11	12	13	11	35.1	35.1	40.094	362	0	123.12	By MS/MS	By MS/MS	By MS/MS	By MS/MS	28.5	32.3	34.5	28.2	9492800000	1720600000	1773700000	1472700000	596490000	0.970063	2.46894	527380000	95589000	98537000	81818000	33138000	12	16	13	9	93
P62140;E7ETD8;C9JP48;C9J9S3	P62140;E7ETD8;C9JP48	Serine/threonine-protein phosphatase PP1-beta catalytic subunit;Serine/threonine-protein phosphatase	PPP1CB	4	14	5	9	6	10	9	3	2	4	2	52.6	20.2	37.186	327	0	156.16	By MS/MS	By MS/MS	By MS/MS	By MS/MS	33.6	22	40.1	33.6	2754400000	301200000	207080000	463030000	205910000	1.45451	2.2487	162020000	17718000	12181000	27237000	12113000	6	6	12	5	72
P22234;E9PBS1;D6RF62	P22234;E9PBS1;D6RF62	Multifunctional protein ADE2;Phosphoribosylaminoimidazole-succinocarboxamide synthase;Phosphoribosylaminoimidazole carboxylase	PAICS	3	14	14	9	7	11	9	9	7	11	9	36.5	36.5	47.079	425	0	105.48	By MS/MS	By MS/MS	By MS/MS	By MS/MS	20.7	15.1	26.4	26.6	1246800000	305730000	127670000	279740000	163110000	2.39469	1.71504	65621000	16091000	6719600	14723000	8584900	3	3	7	3	26
O60884;I3L320;A0A087WT48	O60884	DnaJ homolog subfamily A member 2	DNAJA2	3	14	14	11	10	12	9	11	10	12	9	36.9	36.9	45.745	412	0	117.53	By MS/MS	By MS/MS	By MS/MS	By MS/MS	32	29.9	33.3	28.4	2561400000	502520000	426650000	414970000	287780000	1.17783	1.44197	116430000	22842000	19393000	18862000	13081000	6	7	9	5	48
Q96CT7;M0R2F5	Q96CT7;M0R2F5	Coiled-coil domain-containing protein 124	CCDC124	2	14	14	12	11	14	14	12	11	14	14	52.5	52.5	25.835	223	0	169.32	By MS/MS	By MS/MS	By MS/MS	By MS/MS	45.3	42.6	52.5	52.5	8347700000	1184100000	903180000	2467800000	2098900000	1.31103	1.17576	695640000	98674000	75265000	205650000	174900000	10	12	21	21	88
P60842;J3KTB5;J3KT12;J3QS69;J3QL43;J3QR64;J3QLN6;J3KS25;J3QKZ9;J3KSZ0;E7EQG2;Q14240;J3KTN0;J3KSN7;J3KT04;J3KS93;E7EMV8;J3QQP0;E9PBH4;F8WE11	P60842;J3KTB5;J3KT12;J3QS69;J3QL43;J3QR64;J3QLN6;J3KS25;J3QKZ9;J3KSZ0;E7EQG2;Q14240	Eukaryotic initiation factor 4A-I;Eukaryotic initiation factor 4A-II	EIF4A1;EIF4A2	20	14	13	13	12	14	14	12	11	13	13	45.3	41.4	46.153	406	0	179.17	By MS/MS	By MS/MS	By MS/MS	By MS/MS	39.7	36	45.3	45.3	5490600000	1273800000	897840000	1014600000	889450000	1.41874	1.1407	238720000	55382000	39037000	44115000	38672000	17	11	15	13	86
P55265;H0YCK3	P55265;H0YCK3	Double-stranded RNA-specific adenosine deaminase	ADAR	2	14	14	5	2	3	4	5	2	3	4	13.7	13.7	136.06	1226	0	110.67	By MS/MS	By MS/MS	By MS/MS	By matching	5.2	2.2	2.8	3.6	1220300000	111600000	70395000	193900000	193590000	1.58534	1.0016	17685000	1617300	1020200	2810100	2805600	1	1	1	0	22
P62906	P62906	60S ribosomal protein L10a	RPL10A	1	14	14	14	13	14	14	14	13	14	14	55.3	55.3	24.831	217	0	230.45	By MS/MS	By MS/MS	By MS/MS	By MS/MS	55.3	49.8	55.3	55.3	42436000000	8676200000	8701500000	6544900000	6680900000	0.997092	0.979643	4243600000	867620000	870150000	654490000	668090000	32	30	37	32	238
P62280;M0QZC5;M0R1H5;M0R1H6	P62280;M0QZC5	40S ribosomal protein S11	RPS11	4	14	14	13	14	14	14	13	14	14	14	66.5	66.5	18.431	158	0	126.59	By MS/MS	By MS/MS	By MS/MS	By MS/MS	65.8	66.5	66.5	66.5	39451000000	7798600000	7568500000	6300600000	6559700000	1.0304	0.960501	3945100000	779860000	756850000	630060000	655970000	22	25	19	25	158
F8W930;Q9Y6M1	F8W930;Q9Y6M1	Insulin-like growth factor 2 mRNA-binding protein 2	IGF2BP2	2	14	14	13	12	11	13	13	12	11	13	29.9	26.1	66.785	605	0	154.59	By MS/MS	By MS/MS	By MS/MS	By MS/MS	27.8	23.3	25	27.1	3593500000	883660000	750970000	428770000	458320000	1.17669	0.935525	128340000	31559000	26820000	15313000	16369000	12	12	9	7	64
P34897;H0YIZ0;G3V2Y4;G3V5L0;G3V4W5;G3V540;G3V241;G3V3Y8;G3V4T0;G3V4X0;G3V2W0;G3V2E4;G3V2D2;P34896	P34897;H0YIZ0;G3V2Y4	Serine hydroxymethyltransferase, mitochondrial;Serine hydroxymethyltransferase	SHMT2	14	14	14	8	10	10	10	8	10	10	10	31.7	31.7	55.992	504	0	117.04	By MS/MS	By MS/MS	By MS/MS	By MS/MS	16.9	22.8	20.4	22.8	1797100000	291460000	281130000	227180000	249780000	1.03674	0.90952	61969000	10050000	9694300	7833800	8613100	4	3	3	3	33
P62753;A2A3R5;A2A3R7	P62753;A2A3R5	40S ribosomal protein S6	RPS6	3	14	14	12	12	13	13	12	12	13	13	38.2	38.2	28.68	249	0	181.06	By MS/MS	By MS/MS	By MS/MS	By MS/MS	35.7	34.5	36.1	36.1	31049000000	7978700000	6396200000	4307400000	4955500000	1.24741	0.869216	3881200000	997330000	799530000	538420000	619440000	22	22	23	26	155
P62241;Q5JR95	P62241;Q5JR95	40S ribosomal protein S8	RPS8	2	14	14	14	13	13	13	14	13	13	13	59.6	59.6	24.205	208	0	260.14	By MS/MS	By MS/MS	By MS/MS	By MS/MS	59.6	56.7	58.7	58.7	32168000000	7237500000	6372100000	4728000000	5598200000	1.13581	0.844557	3574200000	804170000	708010000	525330000	622020000	22	24	24	28	177
Q14697;F5H6X6;E9PKU7;E9PNH1	Q14697;F5H6X6;E9PKU7	Neutral alpha-glucosidase AB	GANAB	4	14	14	8	8	10	13	8	8	10	13	16.5	16.5	106.87	944	0	105.62	By MS/MS	By MS/MS	By MS/MS	By MS/MS	10.2	11.5	13.1	15.6	1090100000	189920000	127590000	201380000	251470000	1.48852	0.800811	25351000	4416800	2967200	4683200	5848100	6	6	7	12	43
Q9Y490	Q9Y490	Talin-1	TLN1	1	14	13	4	2	6	9	4	2	6	9	7.1	6.7	269.76	2541	0	126.51	By MS/MS	By matching	By MS/MS	By MS/MS	1.9	1.1	3	4.7	379010000	29779000	23310000	101270000	129120000	1.27752	0.784309	2849700	223900	175260	761460	970860	1	0	3	9	26
P40227	P40227	T-complex protein 1 subunit zeta	CCT6A	1	14	11	6	7	11	11	5	5	9	8	31.6	26.9	58.024	531	0	140.19	By MS/MS	By MS/MS	By MS/MS	By MS/MS	13.7	15.8	26.6	25.6	1373600000	189270000	135710000	323250000	422950000	1.39467	0.764275	52829000	7279600	5219600	12433000	16267000	4	4	5	11	31
P62937;F8WE65;C9J5S7;P0DN26;A0A0H2UH34;A0A0B4J2A2;A0A075B767;A0A075B759;Q9Y536;F5H284;E5RIZ5;P0DN37	P62937;F8WE65;C9J5S7	Peptidyl-prolyl cis-trans isomerase A;Peptidyl-prolyl cis-trans isomerase A, N-terminally processed;Peptidyl-prolyl cis-trans isomerase	PPIA	12	14	14	13	11	14	13	13	11	14	13	75.8	75.8	18.012	165	0	208.28	By MS/MS	By MS/MS	By MS/MS	By MS/MS	75.8	67.3	75.8	75.8	17547000000	2243600000	1984900000	2330900000	3068500000	1.13033	0.759622	1754700000	224360000	198490000	233090000	306850000	22	22	27	28	178
F5GZS6;J3KPF3;P08195;H0YFS2;F5H0E2;F5H867;F5GZI0;H0YFX4	F5GZS6;J3KPF3;P08195	4F2 cell-surface antigen heavy chain	SLC3A2	8	14	14	10	7	7	7	10	7	7	7	28	28	64.872	599	0	147.92	By MS/MS	By MS/MS	By MS/MS	By MS/MS	21.9	16	15.5	17	1722600000	255030000	134430000	107560000	152070000	1.89712	0.707306	59399000	8794000	4635600	3708900	5243700	7	5	4	5	49
P31948;F5H783;F5GXD8;H0YGI8	P31948	Stress-induced-phosphoprotein 1	STIP1	4	14	14	10	4	4	8	10	4	4	8	26.7	26.7	62.639	543	0	97.753	By MS/MS	By MS/MS	By MS/MS	By MS/MS	20.1	7.4	8.7	17.3	1004900000	295260000	107540000	134570000	233270000	2.74558	0.576885	28711000	8435900	3072400	3844800	6664800	7	2	3	6	26
P09543;K7ERC4;C9K0L8;K7ERZ0;K7EN66	P09543	2,3-cyclic-nucleotide 3-phosphodiesterase	CNP	5	14	14	8	10	6	12	8	10	6	12	33	33	47.578	421	0	108.4	By MS/MS	By MS/MS	By MS/MS	By MS/MS	20	29	14.5	26.8	2027000000	284970000	352990000	164560000	324600000	0.807303	0.506962	75075000	10555000	13074000	6094900	12022000	2	3	0	7	29
Q53GT1;C9J2T1;C9JHG1;C9J5F8;C9JLE9;C9JRG9;U3KQC2;U3KQH1;Q8IYD2;Q8IXV7	Q53GT1	Kelch-like protein 22	KLHL22	10	13	7	10	9	1	0	6	4	0	0	22.7	12.1	71.666	634	0	93.451	By MS/MS	By MS/MS	By matching	By matching	16.7	14.2	1.4	0	1122800000	262990000	346080000	3914400	0	0.759911	Only NF1	35086000	8218500	10815000	122320	0	10	5	0	0	24
A0A075B7B1;O15061;C9JIE4;H0YL34	A0A075B7B1;O15061;C9JIE4	Synemin	SYNM	4	13	13	0	0	0	0	0	0	0	0	12.3	12.3	140.16	1253	0	94.055	By matching	By matching	By matching	By matching	0	0	0	0	448620000	0	0	0	0	ND	ND	6501800	0	0	0	0	0	0	0	0	21
Q8TF66	Q8TF66	Leucine-rich repeat-containing protein 15	LRRC15	1	13	13	0	0	0	0	0	0	0	0	29.6	29.6	64.365	581	0	211.94	By matching	By matching	By matching	By matching	0	0	0	0	4865400000	0	0	0	0	ND	ND	243270000	0	0	0	0	0	0	0	0	31
Q9NVI7;Q5SV16	Q9NVI7	ATPase family AAA domain-containing protein 3A	ATAD3A	2	13	1	13	13	11	8	1	1	1	1	58	1.3	71.368	634	0	323.31	By MS/MS	By MS/MS	By MS/MS	By MS/MS	58	58	55	28.5	20516000000	9530700000	8222900000	1409800000	169400000	1.15904	8.32231	603410000	280320000	241850000	41466000	4982400	31	31	13	6	112
I3L100;I3L2W2;Q96JN8;I3L2Z9;K7EPS7;K7ESJ6;K7ESM1	I3L100;I3L2W2;Q96JN8;I3L2Z9	Neuralized-like protein 4	NEURL4	7	13	13	8	7	8	5	8	7	8	5	10.3	10.3	153.16	1431	0	99.532	By MS/MS	By MS/MS	By MS/MS	By matching	7.1	6.4	6.4	4.5	1404600000	188760000	235510000	316460000	70134000	0.801495	4.51222	25539000	3432100	4282000	5753800	1275200	2	5	5	0	27
Q3ZCQ8;M0R003;M0R2F8;M0R1Y4;M0R0C3;M0QXC3;M0R2Z3;M0R303;M0R2D2;M0R2Q2;M0R047	Q3ZCQ8;M0R003;M0R2F8;M0R1Y4	Mitochondrial import inner membrane translocase subunit TIM50	TIMM50	11	13	13	13	13	11	11	13	13	11	11	41.9	41.9	39.646	353	0	172.3	By MS/MS	By MS/MS	By MS/MS	By MS/MS	41.9	41.9	39.7	34.3	4546300000	786110000	891540000	558810000	215940000	0.881744	2.5878	324730000	56151000	63682000	39915000	15424000	13	15	9	6	92
B1AK87;B1AK88	B1AK87;B1AK88		CAPZB	2	13	2	11	9	11	9	1	1	1	1	47.7	6.5	29.295	260	0	110.33	By MS/MS	By MS/MS	By MS/MS	By MS/MS	44.2	35.4	44.2	38.8	3119500000	656080000	557580000	537800000	220980000	1.17666	2.4337	207970000	43739000	37172000	35853000	14732000	9	4	7	5	47
P07093;C9JN98	P07093;C9JN98	Glia-derived nexin	SERPINE2	2	13	13	0	0	11	11	0	0	11	11	37.2	37.2	44.002	398	0	129.04	By matching	By matching	By MS/MS	By MS/MS	0	0	32.4	32.2	1492200000	0	0	620690000	281810000	ND	2.20251	67829000	0	0	28213000	12810000	0	0	7	10	32
P27635;X1WI28;B8A6G2;A6QRI9	P27635;X1WI28	60S ribosomal protein L10	RPL10	4	13	2	13	12	13	12	2	2	2	2	50.5	13.6	24.604	214	0	229.1	By MS/MS	By MS/MS	By MS/MS	By MS/MS	50.5	47.2	50.5	47.2	52596000000	9606300000	9856700000	12339000000	7359400000	0.974596	1.67663	6574500000	1200800000	1232100000	1542300000	919920000	32	30	38	28	220
F8W726;Q14157;Q5VU77;Q5VU81;Q5VU80;Q5VU79;Q5VU78;H0Y5H6;H7C2T8	F8W726;Q14157;Q5VU77	Ubiquitin-associated protein 2-like	UBAP2L	9	13	13	9	6	10	10	9	6	10	10	18.4	18.4	113.63	1079	0	130.19	By MS/MS	By MS/MS	By MS/MS	By MS/MS	12.1	7.8	13.7	14.2	1865600000	358640000	318670000	386780000	242020000	1.12543	1.59813	66629000	12809000	11381000	13814000	8643600	5	4	8	9	42
P46783;F6U211;S4R435;Q9NQ39	P46783;F6U211;S4R435;Q9NQ39	40S ribosomal protein S10;Putative 40S ribosomal protein S10-like	RPS10;RPS10-NUDT3;RPS10P5	4	13	13	12	12	12	13	12	12	12	13	64.2	60	18.898	165	0	136.09	By MS/MS	By MS/MS	By MS/MS	By MS/MS	60	60	60	64.2	45139000000	8432900000	7752700000	11249000000	7200200000	1.08774	1.56232	5642400000	1054100000	969080000	1406100000	900030000	25	28	29	32	178
J3KTL2;Q07955;J3QQV5;J3KSW7;J3KSR8	J3KTL2;Q07955	Serine/arginine-rich splicing factor 1	SRSF1	5	13	12	13	12	12	11	12	11	11	10	49.8	47	28.329	253	0	98.15	By MS/MS	By MS/MS	By MS/MS	By MS/MS	49.8	46.2	46.2	42.7	6253600000	1284400000	941260000	1370700000	924430000	1.36455	1.48275	446680000	91742000	67233000	97907000	66031000	19	14	22	23	119
Q99623;F5GY37;J3KPX7;F5GWA7;F5H3X6;F5H2D2;F5H0C5;U3KPZ5	Q99623;F5GY37;J3KPX7;F5GWA7;F5H3X6	Prohibitin-2	PHB2	8	13	13	9	9	13	12	9	9	13	12	46.2	46.2	33.296	299	0	107.54	By MS/MS	By MS/MS	By MS/MS	By MS/MS	31.4	32.4	46.2	43.8	4092800000	414600000	524770000	1569200000	1098500000	0.79006	1.42849	186040000	18845000	23853000	71329000	49931000	8	6	15	13	49
O75165	O75165	DnaJ homolog subfamily C member 13	DNAJC13	1	13	13	4	2	9	9	4	2	9	9	7.1	7.1	254.41	2243	0	109.05	By MS/MS	By MS/MS	By MS/MS	By MS/MS	2	1	5.3	5.1	507740000	20295000	32586000	104010000	75974000	0.622813	1.36902	4533400	181210	290950	928680	678340	0	0	5	2	21
P12004	P12004	Proliferating cell nuclear antigen	PCNA	1	13	13	11	12	12	11	11	12	12	11	62.1	62.1	28.768	261	0	233.22	By MS/MS	By MS/MS	By MS/MS	By MS/MS	53.6	57.1	59.4	49.8	3777900000	884840000	1052800000	603740000	454500000	0.840464	1.32836	236120000	55303000	65799000	37734000	28406000	13	15	10	8	63
Q96HS1;F5GXG4	Q96HS1	Serine/threonine-protein phosphatase PGAM5, mitochondrial	PGAM5	2	13	13	13	13	10	11	13	13	10	11	42.2	42.2	32.004	289	0	101.15	By MS/MS	By MS/MS	By MS/MS	By MS/MS	42.2	42.2	30.8	38.4	3815800000	1207500000	980020000	451720000	354310000	1.23212	1.27493	190790000	60373000	49001000	22586000	17716000	8	7	6	6	42
E7EX17;P23588;F8VX11;F8VP89;F8W0K0;F8VSC7;F8VRU1;F8VYE9	E7EX17;P23588	Eukaryotic translation initiation factor 4B	EIF4B	8	13	13	11	7	9	10	11	7	9	10	23.7	23.7	69.697	616	0	149.98	By MS/MS	By MS/MS	By MS/MS	By MS/MS	22.6	15.1	17.9	17.7	1484600000	330000000	209550000	276360000	255990000	1.5748	1.07957	54984000	12222000	7761200	10235000	9481100	11	3	6	9	38
P62899;H7C2W9;C9JU56;B7Z4E3;B7Z4C8;B8ZZK4	P62899;H7C2W9;C9JU56;B7Z4E3;B7Z4C8;B8ZZK4	60S ribosomal protein L31	RPL31	6	13	13	13	13	13	13	13	13	13	13	57.6	57.6	14.463	125	0	159.07	By MS/MS	By MS/MS	By MS/MS	By MS/MS	57.6	57.6	57.6	57.6	38052000000	7241200000	7041500000	7495100000	7213900000	1.02836	1.03898	5436000000	1034500000	1005900000	1070700000	1030600000	21	16	20	20	133
Q9Y265;E7ETR0;H7C4G5;J3QLR1;H7C4I3	Q9Y265;E7ETR0	RuvB-like 1	RUVBL1	5	13	13	10	10	13	12	10	10	13	12	39.5	39.5	50.227	456	0	173.57	By MS/MS	By MS/MS	By MS/MS	By MS/MS	31.1	29.4	39.5	37.1	2456700000	362280000	382880000	504670000	500350000	0.946197	1.00863	111670000	16467000	17404000	22940000	22743000	9	7	11	11	71
Q14694;H3BQP1;H3BNA1;J3KT19;H3BNS8;H3BQC6	Q14694	Ubiquitin carboxyl-terminal hydrolase 10	USP10	6	13	13	9	9	11	13	9	9	11	13	21.6	21.6	87.133	798	0	92.094	By MS/MS	By MS/MS	By MS/MS	By MS/MS	13.2	12.8	16.3	21.6	1438700000	232540000	209550000	315240000	317280000	1.10971	0.99357	38883000	6284800	5663400	8520100	8575200	5	4	6	9	34
P62258;B4DJF2;I3L3T1;K7EM20;K7EIT4;I3L0W5	P62258	14-3-3 protein epsilon	YWHAE	6	13	13	9	7	11	13	9	7	11	13	62.4	52.5	29.174	255	0	135.87	By MS/MS	By MS/MS	By MS/MS	By MS/MS	53.7	42.7	57.3	62.4	3839800000	573640000	377800000	910400000	965300000	1.51837	0.943126	225870000	33744000	22224000	53553000	56783000	8	4	14	19	64
B0QY89;Q9Y262;B0QY90;C9JHP4;C9K0Q7;H7C3A0;H0Y7E6	B0QY89;Q9Y262;B0QY90	Eukaryotic translation initiation factor 3 subunit L	EIF3L	7	13	13	12	10	10	12	12	10	10	12	22.4	22.4	70.901	607	0	153.48	By MS/MS	By MS/MS	By MS/MS	By MS/MS	21.1	17.8	16	19.8	1045700000	368320000	164380000	167910000	179610000	2.24066	0.934859	34855000	12277000	5479200	5596900	5987000	9	7	4	6	30
O43390;B4DT28	O43390;B4DT28	Heterogeneous nuclear ribonucleoprotein R	HNRNPR	2	13	13	12	10	11	13	12	10	11	13	35.4	24.8	70.942	633	0	191.36	By MS/MS	By MS/MS	By MS/MS	By MS/MS	30	28.4	33.6	35.4	2906400000	703830000	444300000	575390000	630890000	1.58413	0.912029	85483000	20701000	13068000	16923000	18555000	8	7	13	15	53
P40429;M0QYS1;Q8J015;Q6NVV1;M0QZU1;A0A096LPE0	P40429;M0QYS1;Q8J015	60S ribosomal protein L13a	RPL13A;RPL13a	6	13	13	13	12	12	13	13	12	12	13	46.3	46.3	23.577	203	0	95.336	By MS/MS	By MS/MS	By MS/MS	By MS/MS	46.3	46.3	45.8	46.3	27045000000	6193200000	6326600000	3297500000	3654100000	0.978914	0.902411	3005000000	688140000	702950000	366390000	406010000	22	21	18	23	141
Q15233;H7C367;C9JYS8;C9IZL7;C9J4X2	Q15233;H7C367;C9JYS8	Non-POU domain-containing octamer-binding protein	NONO	5	13	13	11	8	11	10	11	8	11	10	29.7	28	54.231	471	0	98.532	By MS/MS	By MS/MS	By MS/MS	By MS/MS	26.5	17.4	25.9	24	2786200000	676400000	364320000	510960000	567110000	1.85661	0.900989	132680000	32209000	17349000	24331000	27005000	11	8	9	7	49
Q96PK6;A0A0A6YYI9;F8WDX3;A0A0A0MSL8;B8ZZ74	Q96PK6	RNA-binding protein 14	RBM14	5	13	13	1	2	11	13	1	2	11	13	23.8	23.8	69.491	669	0	83.172	By MS/MS	By matching	By MS/MS	By MS/MS	2.2	3.6	18.1	23.8	772560000	22895000	31734000	286540000	343330000	0.721466	0.834591	33590000	995420	1379700	12458000	14927000	1	0	8	11	23
Q02413	Q02413	Desmoglein-1	DSG1	1	13	13	3	2	7	6	3	2	7	6	17.3	17.3	113.75	1049	0	123.5	By MS/MS	By MS/MS	By MS/MS	By MS/MS	4.9	2.5	9.5	8.7	1168400000	57954000	77107000	150950000	182780000	0.751605	0.825856	28498000	1413500	1880700	3681700	4458000	1	1	7	4	40
P07195;A8MW50;C9J7H8;F5H793	P07195;A8MW50;C9J7H8;F5H793	L-lactate dehydrogenase B chain;L-lactate dehydrogenase	LDHB	4	13	13	8	8	10	12	8	8	10	12	46.7	43.1	36.638	334	0	184.83	By MS/MS	By MS/MS	By MS/MS	By MS/MS	26	27.2	37.4	40.7	8139400000	867840000	799560000	1148700000	1427200000	1.0854	0.804863	478790000	51049000	47033000	67571000	83953000	8	5	6	14	71
H0Y4R1;P12268;E7ETK5	H0Y4R1;P12268	Inosine-5-monophosphate dehydrogenase 2	IMPDH2	3	13	13	5	3	12	13	5	3	12	13	36.2	36.2	50.957	470	0	116.28	By MS/MS	By MS/MS	By MS/MS	By MS/MS	12.8	9.1	34.5	36.2	1458500000	93160000	49462000	462550000	586460000	1.88347	0.788715	63415000	4050400	2150500	20111000	25498000	3	1	10	11	30
Q14677;H0YD52	Q14677	Clathrin interactor 1	CLINT1	2	13	13	9	11	12	12	9	11	12	12	24.2	24.2	68.259	625	0	145.2	By MS/MS	By MS/MS	By MS/MS	By MS/MS	18.4	21.8	21.4	23	2567800000	356190000	616130000	411090000	521450000	0.578109	0.788359	116720000	16190000	28006000	18686000	23702000	4	6	9	9	43
J3QRS3;P19105;J3KTJ1	J3QRS3;P19105	Myosin regulatory light chain 12A	MYL12A	3	13	1	13	13	7	8	1	1	0	0	81.4	16.9	20.457	177	0	323.31	By MS/MS	By MS/MS	By MS/MS	By MS/MS	81.4	81.4	43.5	53.1	55794000000	17995000000	27061000000	191200000	247520000	0.664979	0.772463	5579400000	1799500000	2706100000	19120000	24752000	50	55	3	8	214
P61254;J3QRI7;J3QQQ9;J3QQV1;J3KTJ8;J3QRC4;J3KSS0;J3KS10	P61254;J3QRI7;J3QQQ9;J3QQV1;J3KTJ8;J3QRC4	60S ribosomal protein L26	RPL26;KRBA2	8	13	3	12	12	12	12	2	2	2	3	52.4	13.8	17.258	145	0	110.49	By MS/MS	By MS/MS	By MS/MS	By MS/MS	46.2	46.2	46.2	49	33048000000	6884400000	6944500000	3989700000	6045500000	0.991346	0.659945	5508000000	1147400000	1157400000	664950000	1007600000	26	23	20	25	163
Q06830;A0A0A0MSI0;A0A0A0MRQ5	Q06830;A0A0A0MSI0;A0A0A0MRQ5	Peroxiredoxin-1	PRDX1	3	13	10	12	10	13	12	9	7	10	9	64.3	51.3	22.11	199	0	108.39	By MS/MS	By MS/MS	By MS/MS	By MS/MS	60.8	52.3	64.3	60.8	12131000000	2338900000	1712200000	2209100000	3370700000	1.36602	0.655383	808710000	155920000	114150000	147270000	224710000	15	13	16	24	104
Q99613;B5ME19;H3BPE4;H3BTY8;H3BPE3	Q99613;B5ME19	Eukaryotic translation initiation factor 3 subunit C;Eukaryotic translation initiation factor 3 subunit C-like protein	EIF3C;EIF3CL	5	13	13	12	11	7	9	12	11	7	9	14.2	14.2	105.34	913	0	103.46	By MS/MS	By MS/MS	By MS/MS	By MS/MS	13.1	11.6	7.8	9.9	1248700000	425140000	332130000	86604000	137990000	1.28004	0.627611	29732000	10122000	7908000	2062000	3285400	12	7	1	6	36
D3YTB1;F8W727;P62910;D3YTI8	D3YTB1;F8W727;P62910	60S ribosomal protein L32	RPL32	4	13	13	11	11	10	11	11	11	10	11	61.7	61.7	15.616	133	0	124.81	By MS/MS	By MS/MS	By MS/MS	By MS/MS	60.2	60.2	55.6	60.9	14447000000	2957600000	3500400000	1612300000	2786800000	0.844932	0.578549	2063900000	422520000	500060000	230330000	398120000	17	14	12	17	93
P55884;C9JZG1;C9JQN7	P55884	Eukaryotic translation initiation factor 3 subunit B	EIF3B	3	13	13	12	8	6	10	12	8	6	10	17.9	17.9	92.48	814	0	96.739	By MS/MS	By MS/MS	By MS/MS	By MS/MS	15.8	11.1	8.2	14.3	1228300000	415590000	233860000	111450000	201890000	1.77709	0.552033	34119000	11544000	6496200	3095700	5608100	10	4	5	9	44
A0A087WYN9;Q7Z478	A0A087WYN9;Q7Z478	ATP-dependent RNA helicase DHX29	DHX29	2	13	12	8	7	5	9	7	7	5	8	11.1	10.3	155.29	1370	0	91.268	By MS/MS	By MS/MS	By MS/MS	By MS/MS	7.6	6.5	4.4	7.3	857990000	196980000	132590000	61984000	159850000	1.48563	0.387764	12084000	2774300	1867400	873020	2251300	7	4	1	4	24
P02786;G3V0E5;F8WBE5;H7C3V5	P02786;G3V0E5	Transferrin receptor protein 1;Transferrin receptor protein 1, serum form	TFRC	4	13	13	9	9	5	12	9	9	5	12	20.3	20.3	84.87	760	0	115.47	By MS/MS	By MS/MS	By MS/MS	By MS/MS	13.9	12.9	8.3	18.9	752300000	203680000	200110000	45451000	181430000	1.01784	0.250515	19290000	5222500	5131000	1165400	4652200	7	6	1	7	25
Q9NZR1;G5EA42;H0YMA2	Q9NZR1;G5EA42	Tropomodulin-2	TMOD2	3	13	13	11	11	0	1	11	11	0	1	45	45	39.595	351	0	235.33	By MS/MS	By MS/MS	By matching	By matching	41.9	37	0	6.8	2885600000	516160000	544700000	0	4180100	0.947604	0	151880000	27166000	28669000	0	220010	7	7	0	0	60
Q96RF0	Q96RF0	Sorting nexin-18	SNX18	1	13	13	1	3	0	1	1	3	0	1	21	21	68.894	628	0	140.27	By matching	By matching	By matching	By matching	2.5	5.7	0	2.7	5691500000	5269200	74752000	0	14914000	0.0704891	0	258700000	239510	3397800	0	677900	0	0	0	0	48
P54652	P54652	Heat shock-related 70 kDa protein 2	HSPA2	1	12	11	1	1	1	0	1	1	1	0	40.1	21.9	70.02	639	0	109.27	By matching	By matching	By matching	By matching	19.1	18	19.6	16.9	645630000	4958400	5391400	6899200	0	0.919687	Only NF1	18447000	141670	154040	197120	0	0	0	0	0	28
P28289;Q9NZQ9	P28289	Tropomodulin-1	TMOD1	2	12	12	11	12	1	0	11	12	1	0	47.1	44.8	40.569	359	0	134.94	By MS/MS	By MS/MS	By matching	By matching	38.4	47.1	5	2.2	1663600000	343690000	510340000	5750400	0	0.673453	Only NF1	87557000	18089000	26860000	302650	0	7	12	0	0	40
P50570;K7EMQ3;E5RHK8;A0A0D9SFB1;A0A0U1RQP1;A0A0D9SFE4;Q05193;Q9UQ16;E5RIK2;K7EPK9;H7C5U0	P50570	Dynamin-2	DNM2	11	12	12	2	2	11	3	2	2	11	3	14.4	14.4	98.063	870	0	90.27	By MS/MS	By matching	By MS/MS	By MS/MS	2.1	2.1	13.4	3.3	724840000	85996000	72802000	371520000	89750000	1.18123	4.1395	15101000	1791600	1516700	7740000	1869800	1	0	11	1	19
P15927;Q5TEJ7;Q5TEJ0	P15927;Q5TEJ7	Replication protein A 32 kDa subunit	RPA2	3	12	12	9	10	11	11	9	10	11	11	74.4	74.4	29.247	270	0	308.77	By MS/MS	By MS/MS	By MS/MS	By MS/MS	54.8	64.4	71.1	73	25885000000	4892600000	5175100000	9515000000	2424700000	0.945412	3.9242	2588500000	489260000	517510000	951500000	242470000	21	20	32	18	132
O94964;X6R3R3;H0YDM2	O94964;X6R3R3;H0YDM2	Protein SOGA1;N-terminal form;C-terminal 80 kDa form	SOGA1	3	12	12	10	9	4	2	10	9	4	2	10.1	10.1	159.76	1423	0	112.04	By MS/MS	By MS/MS	By matching	By MS/MS	8.4	7.6	3.6	2	521280000	149350000	182980000	37222000	10960000	0.816209	3.39617	6435600	1843800	2259000	459530	135310	6	8	0	1	25
Q92616	Q92616	Translational activator GCN1	GCN1L1	1	12	12	7	7	10	7	7	7	10	7	6.2	6.2	292.75	2671	0	88.753	By MS/MS	By MS/MS	By MS/MS	By MS/MS	4.1	3.9	5.4	3.6	275370000	34521000	55561000	69475000	31795000	0.621317	2.18509	1679100	210490	338780	423630	193870	2	4	8	5	25
P14923;C9JTX4;C9J826;C9JK18;C9JKY1	P14923	Junction plakoglobin	JUP	5	12	12	5	4	11	8	5	4	11	8	24.6	18.5	81.744	745	0	88.797	By MS/MS	By MS/MS	By MS/MS	By MS/MS	12.2	10.6	18.1	14.1	1001200000	78181000	66624000	206390000	97031000	1.17347	2.12705	21766000	1699600	1448400	4486700	2109400	1	1	6	5	31
O00560;B4DHN5;E9PBU7	O00560;B4DHN5;E9PBU7	Syntenin-1	SDCBP	3	12	3	8	9	3	4	3	3	1	2	55.7	10.4	32.444	298	0	242.04	By MS/MS	By MS/MS	By MS/MS	By MS/MS	43	45.3	17.1	16.4	1927100000	193310000	299400000	57555000	28243000	0.645658	2.03785	175190000	17573000	27218000	5232200	2567500	8	10	0	1	60
A0A0B4J269;Q13509;G3V2A3;G3V5W4;G3V2R8;G3V3R4;G3V2N6	A0A0B4J269;Q13509	Tubulin beta-3 chain	TUBB3	7	12	9	5	5	8	7	3	3	5	5	32.4	17.3	88.381	797	0	229.32	By MS/MS	By MS/MS	By MS/MS	By MS/MS	21.7	21.8	24.7	26.6	5183900000	209960000	265990000	819780000	497060000	0.789353	1.64926	172800000	6998700	8866300	27326000	16569000	4	5	10	9	72
CON__P02754	CON__P02754			1	12	12	8	8	11	10	8	8	11	10	76.5	76.5	18.281	162	0	211.05	By MS/MS	By MS/MS	By MS/MS	By MS/MS	50.6	50.6	71	54.9	10240000000	628880000	544450000	1923400000	1221600000	1.15507	1.57449	930940000	57171000	49496000	174860000	111060000	7	8	17	15	105
P08708;H0YN88;A0A075B716;H0YN73;H3BNC9	P08708;H0YN88;A0A075B716	40S ribosomal protein S17	RPS17	5	12	12	11	12	11	10	11	12	11	10	65.9	65.9	15.55	135	0	280.5	By MS/MS	By MS/MS	By MS/MS	By MS/MS	60	65.9	60	60	37916000000	7943900000	7253900000	8920800000	5802000000	1.09512	1.53754	7583100000	1588800000	1450800000	1784200000	1160400000	19	20	27	24	136
P62244;I3L3P7;I3L246;H3BN98;H3BV27;H3BT37;I3L303;H3BVC7	P62244;I3L3P7;I3L246;H3BN98;H3BV27;H3BT37;I3L303	40S ribosomal protein S15a	RPS15A	8	12	12	12	12	11	10	12	12	11	10	80	80	14.839	130	0	115.9	By MS/MS	By MS/MS	By MS/MS	By MS/MS	80	80	73.8	73.8	24633000000	4832500000	4481500000	4617900000	3313800000	1.07832	1.39354	3079100000	604060000	560190000	577240000	414230000	20	26	22	19	139
P62277;J3KMX5;E9PS50	P62277;J3KMX5	40S ribosomal protein S13	RPS13	3	12	12	10	11	12	12	10	11	12	12	58.3	58.3	17.222	151	0	123.65	By MS/MS	By MS/MS	By MS/MS	By MS/MS	51	51.7	58.3	58.3	38322000000	7215300000	7052900000	8620600000	6236400000	1.02303	1.3823	4258100000	801700000	783660000	957850000	692930000	18	19	24	22	144
P48047;H7C0C1;H7C086;H7C068	P48047;H7C0C1	ATP synthase subunit O, mitochondrial	ATP5O	4	12	12	10	7	10	10	10	7	10	10	70	70	23.277	213	0	122.18	By MS/MS	By MS/MS	By MS/MS	By MS/MS	62.4	36.6	60.6	54.5	2560700000	538460000	340030000	396270000	287500000	1.58357	1.37833	213390000	44872000	28336000	33022000	23959000	6	7	7	9	54
P23284	P23284	Peptidyl-prolyl cis-trans isomerase B	PPIB	1	12	12	10	11	11	11	10	11	11	11	51.9	51.9	23.742	216	0	108.37	By MS/MS	By MS/MS	By MS/MS	By MS/MS	48.6	51.9	47.7	45.4	6902700000	1431600000	1216400000	1239800000	931980000	1.17692	1.33029	575220000	119300000	101370000	103320000	77665000	17	14	11	17	97
J3QR09;J3KTE4;P84098;J3QL15	J3QR09;J3KTE4;P84098;J3QL15	Ribosomal protein L19;60S ribosomal protein L19	RPL19	4	12	12	11	12	11	11	11	12	11	11	36.8	36.8	23.134	193	0	128.7	By MS/MS	By MS/MS	By MS/MS	By MS/MS	36.3	36.8	36.3	36.8	38799000000	8666600000	8517900000	6754200000	5259800000	1.01746	1.28412	6466600000	1444400000	1419700000	1125700000	876640000	23	29	35	40	197
A0A087WXM6;J3QQT2;J3KRX5;A0A0A6YYL6;P18621;J3QLC8;A0A0A0MRF8;J3KRB3;A0A087WWH0;J3QS96;A0A087WY81;J3KSJ0	A0A087WXM6;J3QQT2;J3KRX5;A0A0A6YYL6;P18621;J3QLC8;A0A0A0MRF8;J3KRB3;A0A087WWH0;J3QS96;A0A087WY81	60S ribosomal protein L17	RPL17	12	12	12	12	12	12	12	12	12	12	12	65.1	65.1	19.586	169	0	168.58	By MS/MS	By MS/MS	By MS/MS	By MS/MS	65.1	65.1	65.1	65.1	48734000000	9527000000	8638700000	9787100000	8132100000	1.10283	1.20351	5414900000	1058600000	959860000	1087500000	903570000	33	31	39	37	230
O43852;H0Y875	O43852	Calumenin	CALU	2	12	12	7	8	9	7	7	8	9	7	40	40	37.106	315	0	114.24	By MS/MS	By MS/MS	By MS/MS	By MS/MS	26.7	28.6	29.2	21.9	3455000000	388690000	444680000	202240000	179580000	0.874089	1.12618	215940000	24293000	27792000	12640000	11224000	5	6	4	5	62
P83731;C9JXB8;C9JNW5	P83731;C9JXB8;C9JNW5	60S ribosomal protein L24	RPL24	3	12	12	12	12	11	11	12	12	11	11	52.9	52.9	17.779	157	0	100.84	By MS/MS	By MS/MS	By MS/MS	By MS/MS	52.9	52.9	52.2	52.2	30283000000	6626900000	6010700000	5243400000	4744600000	1.10252	1.10513	3785300000	828370000	751340000	655430000	593080000	24	20	28	38	189
P09471;H3BN82;H3BTM2;H3BQG8;A0A087WTB6	P09471;H3BN82;H3BTM2	Guanine nucleotide-binding protein G(o) subunit alpha	GNAO1	5	12	12	12	12	11	11	12	12	11	11	45.2	38.7	40.05	354	0	131.07	By MS/MS	By MS/MS	By MS/MS	By MS/MS	45.2	45.2	40.4	40.4	5946100000	1910600000	1749600000	742670000	720240000	1.09202	1.03114	349770000	112390000	102920000	43687000	42367000	17	17	11	14	79
P62750;H7BY10;K7EJV9;K7ERT8;A8MUS3;K7EMA7	P62750;H7BY10;K7EJV9;K7ERT8;A8MUS3	60S ribosomal protein L23a	RPL23A	6	12	12	11	12	12	11	11	12	12	11	42.3	42.3	17.695	156	0	98.767	By MS/MS	By MS/MS	By MS/MS	By MS/MS	42.3	42.3	42.3	42.3	37035000000	7467000000	8285900000	5971400000	5859000000	0.901169	1.01918	6172500000	1244500000	1381000000	995230000	976500000	22	23	23	25	154
H7C2Q8;Q99848	H7C2Q8;Q99848	Probable rRNA-processing protein EBP2	EBNA1BP2	2	12	12	10	8	8	9	10	8	8	9	36.8	36.8	40.684	361	0	101.89	By MS/MS	By MS/MS	By MS/MS	By MS/MS	27.7	22.7	20.5	25.8	1214700000	359710000	258380000	280720000	299110000	1.39217	0.938518	63932000	18932000	13599000	14775000	15743000	8	5	4	6	23
P46779;H0YKD8;H0YMF4;H0YLP6	P46779;H0YKD8;H0YMF4;H0YLP6	60S ribosomal protein L28	RPL28	4	12	12	11	11	11	11	11	11	11	11	59.1	59.1	15.747	137	0	145.92	By MS/MS	By MS/MS	By MS/MS	By MS/MS	58.4	58.4	58.4	58.4	37736000000	8447500000	8277400000	5146200000	5718700000	1.02055	0.89989	4717000000	1055900000	1034700000	643270000	714840000	19	19	20	24	139
P61353;K7ELC7;K7EQQ9;K7ERY7	P61353;K7ELC7;K7EQQ9	60S ribosomal protein L27	RPL27	4	12	12	10	11	9	10	10	11	9	10	66.2	66.2	15.798	136	0	124.76	By MS/MS	By MS/MS	By MS/MS	By MS/MS	58.8	64	49.3	55.1	23711000000	4419600000	4571100000	3634100000	4069700000	0.966857	0.892965	3951900000	736590000	761850000	605680000	678280000	19	15	20	20	121
Q9UHB9;K7EN53;K7EQC2	Q9UHB9	Signal recognition particle subunit SRP68	SRP68	3	12	12	3	3	7	11	3	3	7	11	25.8	25.8	70.729	627	0	99.793	By matching	By MS/MS	By MS/MS	By MS/MS	6.2	6.2	16.4	22	489780000	52943000	69185000	130860000	161310000	0.765238	0.811233	14405000	1557100	2034800	3848900	4744400	0	2	4	10	20
Q32Q12;J3KPD9;P22392;E7ERL0;E5RHP0;F6XY72;O60361;C9K028	Q32Q12;J3KPD9;P22392;E7ERL0;E5RHP0	Nucleoside diphosphate kinase;Nucleoside diphosphate kinase B	NME1-NME2;NME2;NME1	8	12	5	10	9	11	11	4	4	4	4	52.7	17.5	32.642	292	0	107.07	By MS/MS	By MS/MS	By MS/MS	By MS/MS	45.2	41.8	47.6	47.6	7335600000	1123300000	965110000	884560000	1091800000	1.16391	0.810185	386080000	59123000	50796000	46556000	57464000	12	10	12	17	87
Q99575;E5RK39	Q99575	Ribonucleases P/MRP protein subunit POP1	POP1	2	12	12	8	9	5	8	8	9	5	8	13.7	13.7	114.71	1024	0	89.58	By MS/MS	By MS/MS	By MS/MS	By MS/MS	10.2	11.3	5.6	8.6	1217100000	356970000	361270000	98660000	131490000	0.988098	0.750323	22964000	6735400	6816300	1861500	2481000	5	6	2	3	23
Q15365	Q15365	Poly(rC)-binding protein 1	PCBP1	1	12	8	11	9	8	10	7	6	5	6	46.6	33.4	37.497	356	0	153.65	By MS/MS	By MS/MS	By MS/MS	By MS/MS	40.2	30.9	33.1	37.4	5446700000	1054100000	829500000	703570000	938390000	1.27077	0.749763	320400000	62008000	48794000	41386000	55200000	9	10	6	12	68
Q8WUM4;F8WEQ7;F8WBR8;C9IZF9	Q8WUM4	Programmed cell death 6-interacting protein	PDCD6IP	4	12	12	5	2	3	5	5	2	3	5	14.4	14.4	96.022	868	0	87.334	By MS/MS	By MS/MS	By MS/MS	By MS/MS	6.6	3.1	3.3	5.9	576670000	85291000	29877000	45040000	61182000	2.85474	0.736164	12014000	1776900	622440	938330	1274600	2	1	1	3	21
P27797;K7EJB9;K7EL50	P27797;K7EJB9	Calreticulin	CALR	3	12	12	9	7	10	12	9	7	10	12	25.2	25.2	48.141	417	0	90.474	By MS/MS	By MS/MS	By MS/MS	By MS/MS	18.5	16.5	23.3	25.2	3867500000	752930000	562250000	493270000	670530000	1.33914	0.735642	184170000	35854000	26774000	23489000	31930000	6	1	5	9	41
Q9NWQ8	Q9NWQ8	Phosphoprotein associated with glycosphingolipid-enriched microdomains 1	PAG1	1	12	12	10	11	1	2	10	11	1	2	38.4	38.4	46.98	432	0	186.91	By MS/MS	By MS/MS	By matching	By MS/MS	36.8	31.7	1.6	4.2	2420100000	1106300000	1030900000	16292000	23038000	1.07314	0.707179	127370000	58224000	54259000	857450	1212500	14	13	0	1	32
O43175;Q5SZU1	O43175;Q5SZU1	D-3-phosphoglycerate dehydrogenase	PHGDH	2	12	12	12	10	9	10	12	10	9	10	29.6	29.6	56.65	533	0	149.83	By MS/MS	By MS/MS	By MS/MS	By MS/MS	29.6	23.3	20.1	22	2524900000	901300000	769270000	257120000	402650000	1.17163	0.638569	105210000	37554000	32053000	10714000	16777000	15	11	8	9	55
P41252;J3KR24;A0A0A0MSX9;Q5TCC6;Q5TCD1	P41252;J3KR24;A0A0A0MSX9	Isoleucine--tRNA ligase, cytoplasmic	IARS	5	12	12	4	6	8	11	4	6	8	11	10.4	10.4	144.5	1262	0	83.299	By MS/MS	By MS/MS	By MS/MS	By MS/MS	3.4	5.2	6.9	9.7	823180000	81806000	92674000	122440000	216860000	0.882729	0.564604	14193000	1410400	1597800	2111100	3738900	4	2	6	8	28
P30153;B3KQV6;E9PH38;C9J9C1;P30154;E9PPI5;E9PHZ6;H0YDG7	P30153;B3KQV6	Serine/threonine-protein phosphatase 2A 65 kDa regulatory subunit A alpha isoform	PPP2R1A	8	12	11	8	6	6	9	8	6	6	9	27.2	25.1	65.308	589	0	106.56	By MS/MS	By MS/MS	By MS/MS	By MS/MS	18.2	14.3	15.3	21.6	1188600000	184480000	117910000	107830000	195410000	1.56458	0.551814	37143000	5765100	3684700	3369600	6106400	6	4	4	5	38
P30041	P30041	Peroxiredoxin-6	PRDX6	1	12	12	9	7	8	11	9	7	8	11	55.4	55.4	25.035	224	0	118.49	By MS/MS	By MS/MS	By MS/MS	By MS/MS	44.6	29	38.8	55.4	2591900000	269320000	179230000	378970000	720510000	1.50265	0.525975	172800000	17954000	11948000	25265000	48034000	7	5	9	13	57
Q5JTH9;A0A087X1U8;H7C1M8;A0A087X0G0	Q5JTH9	RRP12-like protein	RRP12	4	12	12	1	1	8	12	1	1	8	12	9.9	9.9	143.7	1297	0	115.96	By matching	By matching	By MS/MS	By MS/MS	0.8	0.6	7	9.9	472190000	20280000	3793600	171300000	276810000	5.34585	0.618836	7154300	307270	57479	2595500	4194100	0	0	4	10	14
P55060	P55060	Exportin-2	CSE1L	1	12	12	9	4	8	10	9	4	8	10	16	16	110.42	971	0	92.16	By MS/MS	By MS/MS	By MS/MS	By MS/MS	12	6	10.6	12.4	3696800000	1176400000	979190000	149250000	464690000	1.2014	0.321182	71092000	22623000	18831000	2870100	8936400	6	3	4	11	30
P51149;C9J592;C9J8S3;C9IZZ0;C9J4V0;C9J4S4;C9J7D1	P51149;C9J592;C9J8S3;C9IZZ0;C9J4V0	Ras-related protein Rab-7a	RAB7A	7	12	12	9	7	5	11	9	7	5	11	74.4	74.4	23.489	207	0	147.03	By MS/MS	By MS/MS	By MS/MS	By MS/MS	53.1	40.1	31.9	71	2043100000	472190000	297550000	74744000	302410000	1.58693	0.247161	145940000	33728000	21254000	5338800	21601000	8	7	4	10	62
Q9H2U1;E7EWK3;A0A0G2JQU7;A0A0G2JRP3;H7C5F5;H7C514	Q9H2U1;E7EWK3	ATP-dependent RNA helicase DHX36	DHX36	6	12	11	10	9	0	4	10	9	0	4	13.7	12.8	114.76	1008	0	116.35	By MS/MS	By MS/MS	By matching	By MS/MS	11.2	10.4	0	5.2	328180000	146890000	129980000	0	15297000	1.1301	0	6837000	3060100	2708000	0	318690	7	4	0	1	14
Q96J84;Q5W0G0;Q5W0F9;B4DN67	Q96J84;Q5W0G0;Q5W0F9;B4DN67	Kin of IRRE-like protein 1	KIRREL	4	11	11	0	0	1	0	0	0	1	0	18.5	18.5	83.535	757	0	95.267	By matching	By matching	By matching	By matching	0	0	2.1	0	579600000	0	0	11448000	0	ND	Only NF1	18112000	0	0	357760	0	0	0	0	0	17
A1L0T0;M0R026;E9PJS0;E9PL44;M0R1B5;M0QZX5;E9PNL1	A1L0T0;M0R026	Acetolactate synthase-like protein	ILVBL	7	11	11	5	2	4	0	5	2	4	0	25	25	67.867	632	0	104.89	By MS/MS	By matching	By MS/MS	By matching	11.2	7	11.2	0	623730000	79886000	29597000	75753000	0	2.69912	Only NF1	24949000	3195400	1183900	3030100	0	1	0	3	0	26
J3QSX6;F8W8M4;A0A0A0MRL6;O14639;H0Y7N6;F6XFR5	J3QSX6;F8W8M4;A0A0A0MRL6;O14639	Actin-binding LIM protein 1	ABLIM1	6	11	11	10	10	0	0	10	10	0	0	29.4	29.4	46.07	401	0	91.989	By MS/MS	By MS/MS	By matching	By matching	26.9	29.4	0	0	580990000	278250000	302730000	0	0	0.919136	ND	21518000	10306000	11212000	0	0	8	10	0	0	18
Q9UQ03	Q9UQ03	Coronin-2B	CORO2B	1	11	11	10	11	0	0	10	11	0	0	21.2	21.2	54.953	480	0	78.056	By MS/MS	By MS/MS	By matching	By matching	19.8	21.2	0	0	1021200000	299240000	678550000	0	0	0.440999	ND	42550000	12468000	28273000	0	0	7	13	0	0	20
Q8WXX5	Q8WXX5	DnaJ homolog subfamily C member 9	DNAJC9	1	11	11	9	10	8	5	9	10	8	5	35.8	35.8	29.909	260	0	128.16	By MS/MS	By MS/MS	By MS/MS	By MS/MS	32.7	32.7	26.5	20.4	2512900000	866300000	818280000	483500000	108810000	1.05868	4.44353	193300000	66639000	62945000	37192000	8370100	8	11	4	1	25
P13667	P13667	Protein disulfide-isomerase A4	PDIA4	1	11	11	3	3	8	9	3	3	8	9	18	18	72.932	645	0	88.103	By MS/MS	By MS/MS	By MS/MS	By MS/MS	4.7	4.5	13.2	14.7	826540000	94807000	29585000	111460000	189780000	3.20456	0.587312	21751000	2494900	778560	2933200	4994100	1	2	5	7	26
P17174	P17174	Aspartate aminotransferase, cytoplasmic	GOT1	1	11	11	1	0	1	1	1	0	1	1	36.6	36.6	46.247	413	0	85.877	By matching	By matching	By matching	By matching	2.7	0	5.1	2.7	484210000	11203000	0	2893800	8463700	Only NF1	0.341907	22009000	509240	0	131540	384710	0	0	0	0	16
P52907	P52907	F-actin-capping protein subunit alpha-1	CAPZA1	1	11	9	10	8	9	4	9	6	7	3	64.3	54.9	32.922	286	0	169.92	By MS/MS	By MS/MS	By MS/MS	By MS/MS	58.4	45.8	48.6	20.3	2427100000	626310000	495010000	393680000	119120000	1.26525	3.3049	186700000	48177000	38077000	30283000	9163300	11	8	12	4	57
Q99986;H0YJ50;H0YJJ9;H0YJF7	Q99986;H0YJ50	Serine/threonine-protein kinase VRK1	VRK1	4	11	11	10	11	3	1	10	11	3	1	32.3	32.3	45.476	396	0	150.91	By MS/MS	By MS/MS	By MS/MS	By matching	25.5	32.3	11.1	3.5	1323800000	598940000	524740000	77291000	24014000	1.1414	3.21858	73545000	33274000	29152000	4293900	1334100	12	10	0	0	23
F5H8D7;P18887;M0QYS5;M0QZ96;M0R0D2;M0R1U8	F5H8D7;P18887;M0QYS5	DNA repair protein XRCC1	FOXH1;XRCC1	6	11	11	10	10	9	7	10	10	9	7	20.8	20.8	66.013	602	0	87.455	By MS/MS	By MS/MS	By MS/MS	By MS/MS	17.4	18.4	18.1	14.5	2608900000	658830000	739870000	401300000	201920000	0.890467	1.98742	93175000	23530000	26424000	14332000	7211400	10	9	7	4	48
A0A0C4DGX4;Q13616	A0A0C4DGX4;Q13616	Cullin-1	CUL1	2	11	11	8	9	2	1	8	9	2	1	16.4	16.4	87.387	752	0	73.199	By MS/MS	By MS/MS	By matching	By MS/MS	11.4	12.8	2.5	1.3	739200000	232380000	245540000	21961000	12031000	0.946404	1.82537	16800000	5281400	5580500	499120	273440	7	7	0	1	18
P35232;C9JW96;C9JZ20;E7ESE2;E9PCW0;D6RBK0	P35232;C9JW96;C9JZ20;E7ESE2;E9PCW0	Prohibitin	PHB	6	11	11	11	10	11	11	11	10	11	11	49.6	49.6	29.804	272	0	130.05	By MS/MS	By MS/MS	By MS/MS	By MS/MS	49.6	44.5	49.6	49.6	3614200000	517330000	428300000	1278800000	869630000	1.20787	1.47051	200790000	28740000	23794000	71047000	48313000	10	8	15	16	75
Q9UG63;C9JHK9;C9JZV3	Q9UG63;C9JHK9;C9JZV3	ATP-binding cassette sub-family F member 2	ABCF2	3	11	11	10	10	8	7	10	10	8	7	19.7	19.7	71.289	623	0	72.916	By MS/MS	By MS/MS	By MS/MS	By MS/MS	18.3	18.1	14.4	13.6	1209400000	346550000	325830000	103790000	76472000	1.06359	1.35723	36650000	10502000	9873600	3145100	2317300	6	5	4	1	27
P17812;Q9NRF8	P17812	CTP synthase 1	CTPS1	2	11	11	8	8	8	9	8	8	8	9	23.4	23.4	66.69	591	0	105.35	By MS/MS	By MS/MS	By MS/MS	By MS/MS	15.1	15.1	18.4	19.1	975630000	210330000	209990000	206990000	155440000	1.00162	1.33164	32521000	7011000	6999600	6899700	5181200	6	5	5	2	24
P38159;H0Y6E7;H3BT71;Q96E39;H3BUY5;H3BR27;H3BNC1;O75526;Q8N7X1	P38159;H0Y6E7;H3BT71;Q96E39;H3BUY5	RNA-binding motif protein, X chromosome;RNA-binding motif protein, X chromosome, N-terminally processed;RNA binding motif protein, X-linked-like-1	RBMX;RBMXL1	9	11	11	11	10	9	9	11	10	9	9	29.2	29.2	42.331	391	0	73	By MS/MS	By MS/MS	By MS/MS	By MS/MS	29.2	27.1	24.6	25.1	2860300000	743410000	637430000	338530000	269060000	1.16626	1.2582	114410000	29737000	25497000	13541000	10762000	8	9	8	8	47
P62913;Q5VVC8;Q5VVC9	P62913;Q5VVC8	60S ribosomal protein L11	RPL11	3	11	11	9	8	10	10	9	8	10	10	53.4	53.4	20.252	178	0	123.45	By MS/MS	By MS/MS	By MS/MS	By MS/MS	44.9	41	45.5	45.5	47680000000	9742400000	9723900000	8571600000	7011000000	1.0019	1.22259	4768000000	974240000	972390000	857160000	701100000	15	13	19	24	126
P20042	P20042	Eukaryotic translation initiation factor 2 subunit 2	EIF2S2	1	11	11	9	9	6	9	9	9	6	9	33.9	33.9	38.388	333	0	86.647	By MS/MS	By MS/MS	By MS/MS	By MS/MS	24.9	24.9	17.7	29.7	1827700000	573060000	387550000	301150000	246950000	1.47867	1.21948	91383000	28653000	19377000	15058000	12348000	7	3	5	7	30
P14866;M0QXS5;M0QYT0;M0R076;M0R1W6;B4DVF8;M0QYL7	P14866;M0QXS5	Heterogeneous nuclear ribonucleoprotein L	HNRNPL	7	11	11	10	9	8	8	10	9	8	8	21.6	21.6	64.132	589	0	93.577	By MS/MS	By MS/MS	By MS/MS	By MS/MS	19.7	18	15.3	16.5	1551500000	450300000	268690000	200580000	164950000	1.67591	1.216	77573000	22515000	13434000	10029000	8247300	5	4	5	6	32
Q96AG4;I3L223	Q96AG4	Leucine-rich repeat-containing protein 59	LRRC59	2	11	11	7	8	10	8	7	8	10	8	43.6	43.6	34.93	307	0	179.5	By MS/MS	By MS/MS	By MS/MS	By MS/MS	32.6	35.2	35.5	32.2	3081900000	510650000	383240000	701270000	579590000	1.33245	1.20994	220140000	36475000	27375000	50091000	41399000	7	6	11	13	53
Q99714;Q5H928	Q99714;Q5H928	3-hydroxyacyl-CoA dehydrogenase type-2	HSD17B10	2	11	11	10	7	9	8	10	7	9	8	68.2	68.2	26.923	261	0	212.68	By MS/MS	By MS/MS	By MS/MS	By MS/MS	67.8	48.3	58.6	51	1262400000	293060000	239830000	283910000	236700000	1.22195	1.19945	90172000	20933000	17130000	20279000	16907000	11	9	8	7	42
Q9Y224;G3V4C6;H0YJB9;G3V4E7	Q9Y224;G3V4C6;H0YJB9	UPF0568 protein C14orf166	C14orf166	4	11	11	7	7	8	9	7	7	8	9	56.6	56.6	28.068	244	0	100.44	By MS/MS	By MS/MS	By MS/MS	By MS/MS	32.8	32.8	35.7	45.1	2167300000	328560000	212720000	301950000	252650000	1.54457	1.19513	135460000	20535000	13295000	18872000	15790000	6	7	9	8	58
O14980;C9JKM9;C9J673;C9IZS4;C9JQ02;C9JV99;C9JF49;C9IYM2;H7BZC5;F8WF71	O14980	Exportin-1	XPO1	10	11	11	6	6	8	8	6	6	8	8	12.6	12.6	123.38	1071	0	93.646	By MS/MS	By MS/MS	By MS/MS	By MS/MS	6.7	6.7	9.8	8.2	494700000	105750000	84881000	109660000	95042000	1.24586	1.15381	9333900	1995300	1601500	2069000	1793200	5	4	6	5	28
P62829;C9JD32;J3KT29;J3KTJ3;B9ZVP7;J3QQT9	P62829;C9JD32;J3KT29;J3KTJ3	60S ribosomal protein L23	RPL23	6	11	11	10	10	11	11	10	10	11	11	60	60	14.865	140	0	112.88	By MS/MS	By MS/MS	By MS/MS	By MS/MS	59.3	59.3	60	60	30629000000	5849200000	5725500000	6273100000	5526700000	1.02161	1.13505	3403200000	649910000	636170000	697010000	614080000	18	18	20	20	126
P52597	P52597	Heterogeneous nuclear ribonucleoprotein F;Heterogeneous nuclear ribonucleoprotein F, N-terminally processed	HNRNPF	1	11	11	11	8	9	10	11	8	9	10	42.2	35.7	45.671	415	0	210.15	By MS/MS	By MS/MS	By MS/MS	By MS/MS	42.2	31.3	35.7	37.6	5234700000	1005200000	906980000	913160000	805560000	1.10829	1.13357	348980000	67016000	60465000	60878000	53704000	11	9	12	11	77
G3V5T9;P24941;E7ESI2;Q00526;G3V317;K7EJ83	G3V5T9;P24941;E7ESI2	Cyclin-dependent kinase 2	CDK2	6	11	9	9	7	2	2	7	5	0	0	36.7	31.2	39.178	346	0	92.565	By MS/MS	By MS/MS	By MS/MS	By MS/MS	28	23.1	5.5	5.5	3434600000	773100000	564560000	222080000	196640000	1.36939	1.12937	180770000	40690000	29714000	11688000	10350000	6	6	1	2	36
Q02543;M0R3D6;M0R1A7;M0R117;M0R0P7	Q02543;M0R3D6;M0R1A7;M0R117;M0R0P7	60S ribosomal protein L18a	RPL18A	5	11	11	10	11	11	11	10	11	11	11	54	54	20.762	176	0	95.195	By MS/MS	By MS/MS	By MS/MS	By MS/MS	52.8	54	54	54	28101000000	6042900000	5993100000	4074200000	3866300000	1.00831	1.05377	3122300000	671440000	665900000	452690000	429580000	26	29	27	27	194
G3XAM7;P35221;E5RIB1;E5RGY6;E5RG03;E5RHV7;E5RJ41;E5RFM3;E5RJL0;E5RIE0;H0YBB8;E5RJZ2;E5RIT8;REV__Q9P2T0;A0A0A0MTJ6;A0A0A0MRI5	G3XAM7;P35221	Catenin alpha-1	CTNNA1	16	11	8	11	6	3	3	8	5	3	3	16.2	12.2	92.721	841	0	130.04	By MS/MS	By MS/MS	By MS/MS	By MS/MS	16.2	8.8	4.3	4.9	419850000	214150000	117920000	44993000	42781000	1.81606	1.05171	9763900	4980200	2742400	1046400	994910	9	3	1	2	15
G3V4W0;B4DY08;B2R5W2;G3V4C1;G3V2Q1;P07910;G3V576;G3V555;G3V575;G3V5X6;G3V3K6;G3V251;B4DSU6;G3V5V7;G3V2D6;P0DMR1;B7ZW38;A0A0G2JPF8;A0A0G2JNQ3;O60812;B2RXH8;G3V4M8;G3V2H6	G3V4W0;B4DY08;B2R5W2;G3V4C1;G3V2Q1;P07910;G3V576;G3V555;G3V575;G3V5X6;G3V3K6;G3V251;B4DSU6	Heterogeneous nuclear ribonucleoproteins C1/C2	HNRNPC	23	11	11	9	8	8	8	9	8	8	8	38.2	38.2	28.916	262	0	114.05	By MS/MS	By MS/MS	By MS/MS	By MS/MS	34.7	30.9	30.9	30.9	3366300000	563700000	467530000	474960000	473900000	1.2057	1.00224	224420000	37580000	31169000	31664000	31594000	9	8	7	9	65
Q92598;A0A0A0MSM0;R4GN69	Q92598;A0A0A0MSM0	Heat shock protein 105 kDa	HSPH1	3	11	10	6	5	7	9	6	5	6	8	16.7	14.1	96.864	858	0	91.394	By MS/MS	By MS/MS	By MS/MS	By MS/MS	8.3	7.8	9.8	14.6	658290000	103980000	87305000	161580000	163640000	1.191	0.987411	14006000	2212400	1857600	3437800	3481800	7	2	3	8	25
Q08380;K7EP36;K7ESM3;K7EKQ5;K7EJY8;K7EQT9;K7ES75;K7EN99;K7ERZ6;K7EJD3	Q08380	Galectin-3-binding protein	LGALS3BP	10	11	11	5	3	7	6	5	3	7	6	24.6	24.6	65.33	585	0	129.42	By MS/MS	By MS/MS	By MS/MS	By MS/MS	11.6	7.5	14.5	13.2	1784600000	98674000	31450000	213580000	120370000	3.13749	1.77436	68637000	3795200	1209600	8214700	4629700	3	2	5	6	47
Q9Y230;M0R0Y3;X6R2L4;M0QXI6;M0R0Z0	Q9Y230;M0R0Y3	RuvB-like 2	RUVBL2	5	11	11	9	7	11	10	9	7	11	10	28.7	28.7	51.156	463	0	105.15	By MS/MS	By MS/MS	By MS/MS	By MS/MS	23.8	18.6	28.7	26.3	1331500000	273010000	157850000	256450000	268240000	1.72955	0.956047	49314000	10111000	5846200	9498100	9934800	8	5	7	7	45
P16070;H0YD13;H0Y2P0;H0YE40;H0YDW7;H0YCV9;H0Y5E4;H0YDX6;E9PKC6;H0YD17;J3KN83;Q86UZ1;H0YD90;H0YEV3;H0YEU1	P16070;H0YD13;H0Y2P0;H0YE40	CD44 antigen	CD44	15	11	11	1	1	8	9	1	1	8	9	14.3	14.3	81.537	742	0	120.61	By matching	By matching	By MS/MS	By MS/MS	1.3	1.1	12	13.1	3830600000	10536000	9486400	408550000	434260000	1.11064	0.940796	141870000	390230	351350	15131000	16084000	0	0	5	10	48
P16152;E9PQ63;A8MTM1	P16152;E9PQ63;A8MTM1	Carbonyl reductase [NADPH] 1	CBR1	3	11	9	9	8	8	9	8	6	8	8	54.5	44	30.375	277	0	139.11	By MS/MS	By MS/MS	By MS/MS	By MS/MS	45.5	45.1	40.1	44.8	1170600000	203270000	211840000	141810000	154870000	0.959545	0.915671	68860000	11957000	12461000	8341600	9110000	4	6	3	5	35
P26368;K7ENG2	P26368;K7ENG2	Splicing factor U2AF 65 kDa subunit	U2AF2	2	11	11	10	9	7	11	10	9	7	11	29.5	29.5	53.5	475	0	165.76	By MS/MS	By MS/MS	By MS/MS	By MS/MS	25.7	24	19.6	29.5	2346700000	552010000	429200000	348260000	398760000	1.28614	0.873357	156450000	36800000	28614000	23217000	26584000	10	7	5	10	48
P43686	P43686	26S protease regulatory subunit 6B	PSMC4	1	11	11	9	8	8	9	9	8	8	9	34.2	34.2	47.366	418	0	82.928	By MS/MS	By MS/MS	By MS/MS	By MS/MS	26.8	24.2	22.7	28.7	1513600000	248320000	203570000	229870000	284350000	1.21983	0.808405	60543000	9932600	8142600	9194800	11374000	4	5	2	1	24
P40925;B9A041;B8ZZ51;C9JF79;C9JRL4;C9JLV6	P40925;B9A041;B8ZZ51	Malate dehydrogenase, cytoplasmic	MDH1	6	11	11	9	8	7	7	9	8	7	7	38	38	36.426	334	0	116.77	By MS/MS	By MS/MS	By MS/MS	By MS/MS	29.3	27.2	27.2	27.2	2009800000	253130000	196220000	170260000	216630000	1.29003	0.785948	133990000	16875000	13081000	11351000	14442000	6	6	4	5	40
P18077;C9K025;F8WBS5;F8WB72	P18077;C9K025;F8WBS5;F8WB72	60S ribosomal protein L35a	RPL35A	4	11	11	10	11	10	11	10	11	10	11	57.3	57.3	12.538	110	0	83.431	By MS/MS	By MS/MS	By MS/MS	By MS/MS	55.5	57.3	55.5	57.3	23487000000	5182400000	5852600000	2872100000	3667500000	0.885487	0.783122	3355300000	740350000	836090000	410290000	523930000	11	15	13	17	91
P78417;Q5TA02;Q5TA01	P78417;Q5TA02;Q5TA01	Glutathione S-transferase omega-1	GSTO1	3	11	11	10	7	5	6	10	7	5	6	40.2	40.2	27.566	241	0	77.961	By MS/MS	By MS/MS	By MS/MS	By MS/MS	37.3	28.2	21.2	24.1	2376400000	677880000	431080000	100610000	129020000	1.57252	0.779802	169740000	48420000	30791000	7186200	9215700	9	5	5	5	42
P35998;C9JLS9	P35998	26S protease regulatory subunit 7	PSMC2	2	11	11	7	7	7	8	7	7	7	8	29.3	29.3	48.633	433	0	83.642	By MS/MS	By MS/MS	By MS/MS	By MS/MS	20.1	19.6	18.7	21	754140000	99489000	135600000	118390000	152020000	0.733695	0.778779	26934000	3553200	4842700	4228100	5429300	3	5	2	3	20
Q99497;K7ELW0;K7EN27	Q99497;K7ELW0;K7EN27	Protein DJ-1	PARK7	3	11	11	8	7	7	9	8	7	7	9	65.1	65.1	19.891	189	0	82.18	By MS/MS	By MS/MS	By MS/MS	By MS/MS	41.3	41.3	46.6	55	2644500000	506580000	348370000	397350000	643090000	1.45414	0.617876	220370000	42215000	29031000	33113000	53591000	9	8	7	11	51
Q15084	Q15084	Protein disulfide-isomerase A6	PDIA6	1	11	11	8	7	8	10	8	7	8	10	32.7	32.7	48.121	440	0	135.28	By MS/MS	By MS/MS	By MS/MS	By MS/MS	22.7	20.2	22.5	31.4	1732000000	295800000	176710000	178720000	300530000	1.67393	0.594683	101880000	17400000	10395000	10513000	17678000	7	8	5	10	58
H3BQZ7;Q1KMD3	H3BQZ7;Q1KMD3	Heterogeneous nuclear ribonucleoprotein U-like protein 2	HNRNPUL2-BSCL2;HNRNPUL2	2	11	11	4	2	7	10	4	2	7	10	17.8	17.8	84.69	746	0	73.459	By MS/MS	By matching	By MS/MS	By MS/MS	5.4	2	11.8	15.8	424740000	63314000	42006000	101850000	171300000	1.50726	0.594571	12135000	1809000	1200200	2910100	4894400	2	0	5	9	16
A0A087WUZ3;Q01082;F8W6C1	A0A087WUZ3;Q01082	Spectrin beta chain, non-erythrocytic 1	SPTBN1	3	11	10	5	5	2	5	5	5	1	4	6	5.7	274.83	2366	0	66.986	By MS/MS	By MS/MS	By MS/MS	By MS/MS	2.9	2.9	0.8	2.6	399770000	126960000	82826000	31224000	54083000	1.53285	0.577335	2815200	894070	583280	219890	380870	4	2	1	3	13
P07339;H7C1V0;H7C469;F8WD96;C9JH19;F8W787	P07339;H7C1V0;H7C469	Cathepsin D;Cathepsin D light chain;Cathepsin D heavy chain	CTSD	6	11	11	8	5	3	6	8	5	3	6	30.3	30.3	44.552	412	0	84.928	By MS/MS	By MS/MS	By matching	By MS/MS	24.3	13.3	8.3	13.6	1054800000	256090000	122980000	31550000	75045000	2.08237	0.420414	55513000	13479000	6472700	1660500	3949700	6	1	0	1	22
P05198;H0YJS4;G3V4T5	P05198;H0YJS4;G3V4T5	Eukaryotic translation initiation factor 2 subunit 1	EIF2S1	3	11	11	10	9	3	10	10	9	3	10	33	33	36.112	315	0	85.243	By MS/MS	By MS/MS	By MS/MS	By MS/MS	29.8	29.8	7.3	29.8	1751300000	562920000	523210000	96804000	260830000	1.0759	0.371138	79603000	25587000	23782000	4400200	11856000	11	7	2	8	36
P49748;G3V1M7;K7EJW8;J3QRJ8;K7EQP4;K7EMF8;J3KS89;J3QKU9	P49748	Very long-chain specific acyl-CoA dehydrogenase, mitochondrial	ACADVL	8	11	11	0	0	3	11	0	0	3	11	20.9	20.9	70.389	655	0	81.461	By matching	By matching	By MS/MS	By MS/MS	0	0	7	20.9	188000000	0	0	23388000	164610000	ND	0.142081	4585400	0	0	570430	4015000	0	0	1	12	13
Q9Y250	Q9Y250	Leucine zipper putative tumor suppressor 1	LZTS1	1	11	11	0	0	0	1	0	0	0	1	24.5	24.5	66.612	596	0	92.5	By matching	By matching	By matching	By matching	0	0	0	1.5	338000000	0	0	0	10379000	ND	0	10562000	0	0	0	324340	0	0	0	0	12
A0A087X0K0;P39059	A0A087X0K0;P39059	Collagen alpha-1(XV) chain;Restin;Restin-2;Restin-3;Restin-4	COL15A1	2	10	10	0	0	0	0	0	0	0	0	8.2	8.2	140.06	1374	0	100.32	By matching	By matching	By matching	By matching	0	0	0	0	476550000	0	0	0	0	ND	ND	10831000	0	0	0	0	0	0	0	0	15
CON__P78386;P78386;F5GYI5;CON__Q9NSB4;Q9NSB4	CON__P78386;P78386;F5GYI5	Keratin, type II cuticular Hb5	KRT85	5	10	8	1	1	0	0	1	1	0	0	39.3	15.8	55.802	507	0	84.735	By matching	By matching	By matching	By matching	5.7	8.9	1.4	4.5	1035700000	56128000	35017000	0	0	1.60288	ND	31386000	1700800	1061100	0	0	0	0	0	0	12
B4DJX4;Q9HAU0;A0JP02;H0YG48;F5H1X3	B4DJX4;Q9HAU0;A0JP02	Pleckstrin homology domain-containing family A member 5	PLEKHA5	5	10	10	10	9	0	0	10	9	0	0	10.4	10.4	111.9	977	0	63.868	By MS/MS	By MS/MS	By matching	By matching	10.4	9.5	0	0	1113900000	418400000	368050000	0	0	1.1368	ND	21018000	7894300	6944300	0	0	9	7	0	0	24
A2A274;Q99798	A2A274;Q99798	Aconitate hydratase, mitochondrial	ACO2	2	10	10	3	2	0	0	3	2	0	0	16.5	16.5	87.819	805	0	101.91	By matching	By MS/MS	By matching	By matching	7.3	4	0	0	460780000	25584000	34255000	0	0	0.746869	ND	11815000	656010	878340	0	0	0	1	0	0	15
Q9UH99;B0QY60	Q9UH99	SUN domain-containing protein 2	SUN2	2	10	10	6	7	9	5	6	7	9	5	19.7	19.7	80.31	717	0	145.79	By MS/MS	By MS/MS	By MS/MS	By MS/MS	10.3	14.1	18	11.4	2582200000	367960000	482290000	401040000	50171000	0.762943	7.99346	80693000	11499000	15071000	12533000	1567900	6	9	10	1	63
P23258;Q9NRH3;K7EKE5;K7EIS0	P23258;Q9NRH3	Tubulin gamma-1 chain;Tubulin gamma-2 chain	TUBG1;TUBG2	4	10	10	7	7	9	7	7	7	9	7	24.8	24.8	51.169	451	0	76.069	By MS/MS	By MS/MS	By MS/MS	By MS/MS	19.7	19.3	20.2	15.7	1575000000	320950000	284410000	423140000	102980000	1.12848	4.10895	71592000	14589000	12928000	19234000	4680900	3	4	9	3	36
Q9NZ01;M0R3C3;M0QXM3;M0R329;B4DR74	Q9NZ01	Very-long-chain enoyl-CoA reductase	TECR	5	10	10	8	7	10	6	8	7	10	6	33.4	33.4	36.034	308	0	75.431	By MS/MS	By MS/MS	By MS/MS	By MS/MS	24.7	21.8	33.4	19.5	1785100000	223060000	431680000	560170000	151620000	0.516725	3.69457	137320000	17158000	33206000	43090000	11663000	6	5	12	4	39
Q08945;E9PMD4;A0A0U1RRK2	Q08945;E9PMD4	FACT complex subunit SSRP1	SSRP1	3	10	10	7	7	9	8	7	7	9	8	17.6	17.6	81.074	709	0	88.395	By MS/MS	By MS/MS	By MS/MS	By MS/MS	12.4	12.4	16.4	15.2	884450000	195480000	186050000	221040000	97432000	1.05069	2.26866	29482000	6516000	6201700	7367900	3247700	7	7	6	5	28
P20290	P20290	Transcription factor BTF3	BTF3	1	10	5	8	9	9	9	3	4	4	4	57.8	30.1	22.168	206	0	261.01	By MS/MS	By MS/MS	By MS/MS	By MS/MS	52.4	52.9	57.3	57.3	4250300000	955760000	644230000	1188300000	549580000	1.48357	2.1622	425030000	95576000	64423000	118830000	54958000	14	9	15	13	67
P36871	P36871	Phosphoglucomutase-1	PGM1	1	10	10	4	5	1	3	4	5	1	3	20.3	20.3	61.448	562	0	72.187	By MS/MS	By matching	By matching	By matching	8.9	9.4	1.4	5.7	575790000	55804000	60038000	38008000	18301000	0.929478	2.07683	16935000	1641300	1765800	1117900	538250	1	0	0	0	12
I3L1P8;Q02978	I3L1P8;Q02978	Mitochondrial 2-oxoglutarate/malate carrier protein	SLC25A11	2	10	10	10	8	7	7	10	8	7	7	42.2	42.2	32.182	296	0	100.13	By MS/MS	By MS/MS	By MS/MS	By MS/MS	42.2	34.1	24	25.7	1214800000	288140000	253060000	215550000	104600000	1.13862	2.06071	71460000	16949000	14886000	12680000	6153100	11	8	7	5	41
P49588;H3BPK7	P49588	Alanine--tRNA ligase, cytoplasmic	AARS	2	10	10	0	1	3	3	0	1	3	3	13.5	13.5	106.81	968	0	98.713	By matching	By matching	By MS/MS	By MS/MS	0	1.9	4.1	5.3	123260000	0	602790	30911000	17710000	0	1.7454	2416800	0	11819	606090	347260	0	0	1	1	13
Q15370;B8ZZU8;I3L0M9;A0A0B4J296	Q15370;B8ZZU8;I3L0M9;A0A0B4J296	Transcription elongation factor B polypeptide 2	TCEB2	4	10	10	4	5	8	8	4	5	8	8	65.3	65.3	13.133	118	0	103.64	By MS/MS	By MS/MS	By MS/MS	By MS/MS	31.4	37.3	58.5	58.5	1790200000	121980000	115520000	404790000	240990000	1.05592	1.6797	198910000	13553000	12836000	44977000	26777000	1	1	8	6	36
Q9BXS6;H0YMD2;H0YKA7	Q9BXS6	Nucleolar and spindle-associated protein 1	NUSAP1	3	10	10	9	8	5	3	9	8	5	3	28.3	28.3	49.451	441	0	99.571	By MS/MS	By MS/MS	By MS/MS	By MS/MS	25.6	22.7	15.9	10.7	1270500000	451540000	358770000	100470000	60798000	1.25858	1.65252	52938000	18814000	14949000	4186100	2533300	11	8	2	1	24
Q01518;Q5T0R7;Q5T0R6;Q5T0R5;Q5T0R4;Q5T0R3;Q5T0R2;Q5T0R1;Q5T0R9;Q5T0R8;Q5T0S3	Q01518;Q5T0R7;Q5T0R6;Q5T0R5;Q5T0R4;Q5T0R3;Q5T0R2;Q5T0R1;Q5T0R9	Adenylyl cyclase-associated protein 1;Adenylyl cyclase-associated protein	CAP1	11	10	10	4	2	5	4	4	2	5	4	25.5	25.5	51.901	475	0	106.91	By MS/MS	By matching	By MS/MS	By MS/MS	9.5	5.3	14.1	9.3	543440000	80698000	41178000	124830000	79133000	1.95974	1.57747	19408000	2882100	1470600	4458300	2826200	2	0	5	2	17
P52292;J3QLL0;J3KS65	P52292;J3QLL0;J3KS65	Importin subunit alpha-1	KPNA2;POU2F2	3	10	10	10	7	6	6	10	7	6	6	25.1	25.1	57.861	529	0	144.99	By MS/MS	By MS/MS	By MS/MS	By MS/MS	25.1	16.6	13.2	13.2	884820000	308300000	221500000	104680000	67440000	1.39187	1.55219	44241000	15415000	11075000	5234100	3372000	14	5	4	1	31
Q9NV79;A0A0G2JM70;F8W9F3;V9GYG6;V9GZ41;V9GYZ7;V9GYL1	Q9NV79;A0A0G2JM70;F8W9F3;V9GYG6;V9GZ41	Protein-L-isoaspartate O-methyltransferase domain-containing protein 2	PCMTD2	7	10	10	3	2	9	8	3	2	9	8	30.5	30.5	41.071	361	0	67.536	By matching	By MS/MS	By MS/MS	By MS/MS	7.2	5.5	28.5	23.3	912630000	58292000	24324000	324070000	215340000	2.39648	1.50492	50702000	3238400	1351400	18004000	11964000	0	1	10	5	31
F8WJN3;Q16630;F8W084	F8WJN3;Q16630	Cleavage and polyadenylation specificity factor subunit 6	CPSF6	3	10	10	7	6	10	9	7	6	10	9	27.8	27.8	52.269	478	0	241.46	By MS/MS	By MS/MS	By MS/MS	By MS/MS	22	18.6	27.8	25.5	2636500000	220780000	209350000	650000000	462260000	1.0546	1.40614	175770000	14719000	13956000	43333000	30817000	5	6	12	7	50
Q9H3F6;F5H6V0;F5H497;F5GWK6;F5H268;B3KVY5;F5GY15;F8W8I7;J3QSD4;J3QS43;H3BM90;K7EM01;REV__X6R8H3;REV__Q9HBY8	Q9H3F6;F5H6V0;F5H497	BTB/POZ domain-containing adapter for CUL3-mediated RhoA degradation protein 3	KCTD10	14	10	1	7	7	1	1	1	1	0	0	31.3	4.2	35.432	313	0	90.97	By MS/MS	By MS/MS	By MS/MS	By MS/MS	18.8	18.8	3.5	3.5	2325700000	317630000	423820000	18662000	14787000	0.749446	1.26205	122400000	16717000	22306000	982190	778280	6	7	0	1	38
P23526	P23526	Adenosylhomocysteinase	AHCY	1	10	10	9	7	7	6	9	7	7	6	25.2	25.2	47.716	432	0	112.04	By MS/MS	By MS/MS	By MS/MS	By MS/MS	22.7	17.4	19	15.3	1525300000	428060000	281800000	166170000	131780000	1.51902	1.26097	76263000	21403000	14090000	8308600	6589000	7	3	6	2	30
P40937;C9JH72;F5H5S0;F5H304;E9PEP3;F5H0U6	P40937	Replication factor C subunit 5	RFC5	6	10	10	7	9	5	4	7	9	5	4	36.8	36.8	38.496	340	0	67.913	By MS/MS	By MS/MS	By MS/MS	By MS/MS	24.7	32.4	17.4	13.5	791440000	235900000	202100000	62008000	54027000	1.16724	1.14772	32976000	9829000	8420900	2583700	2251100	5	8	2	4	29
P35659;B4DFG0;D6RDA2;D6R9L5;H0Y8X0;H0Y993	P35659;B4DFG0;D6RDA2;D6R9L5	Protein DEK	DEK	6	10	10	9	9	8	7	9	9	8	7	28	28	42.674	375	0	76.099	By MS/MS	By MS/MS	By MS/MS	By MS/MS	24.5	25.3	21.9	19.2	1248400000	295460000	210130000	230020000	201060000	1.40608	1.14404	59450000	14069000	10006000	10953000	9574400	10	6	6	5	36
J3KNN5;Q9UJV9;H0Y8L8;D6RD33;D6RGI7	J3KNN5;Q9UJV9	Probable ATP-dependent RNA helicase DDX41	DDX41	5	10	10	2	1	3	3	2	1	3	3	19.1	19.1	71.648	640	0	69.764	By MS/MS	By matching	By MS/MS	By MS/MS	3.8	1.7	4.8	5.5	492910000	14802000	5654100	49627000	44357000	2.61792	1.11881	11736000	352430	134620	1181600	1056100	1	0	1	2	14
O15371;B0QYA5;B0QYA4;B0QYA6;B0QYA8	O15371;B0QYA5	Eukaryotic translation initiation factor 3 subunit D	EIF3D	5	10	10	10	7	3	4	10	7	3	4	21.9	21.9	63.972	548	0	68.54	By MS/MS	By MS/MS	By MS/MS	By MS/MS	21.9	13	5.7	7.8	1056800000	418390000	291800000	111490000	99673000	1.43382	1.11856	42272000	16735000	11672000	4459400	3986900	8	3	2	2	17
Q99733;C9J6D1;C9JZI7;E9PNW0;E9PJJ2;E9PS34;E9PNJ7;A8MXH2;E9PKT8;E9PKI2;E9PP22;C9J1B1;H0YCI4	Q99733;C9J6D1;C9JZI7;E9PNW0;E9PJJ2;E9PS34;E9PNJ7;A8MXH2;E9PKT8	Nucleosome assembly protein 1-like 4	NAP1L4	13	10	9	9	9	4	4	8	8	3	3	31.7	29.1	42.823	375	0	319.92	By MS/MS	By MS/MS	By MS/MS	By MS/MS	27.2	31.5	13.1	13.1	8740600000	1366200000	2232200000	163430000	148070000	0.612042	1.10373	546290000	85385000	139510000	10214000	9254500	11	13	4	4	79
O43809;H3BND3;H3BV41	O43809;H3BND3	Cleavage and polyadenylation specificity factor subunit 5	NUDT21	3	10	10	8	7	9	9	8	7	9	9	39.6	39.6	26.227	227	0	105.55	By MS/MS	By MS/MS	By MS/MS	By MS/MS	32.6	27.3	36.1	36.1	4277000000	570310000	570750000	792900000	740810000	0.999229	1.07031	305500000	40736000	40768000	56636000	52915000	5	4	11	12	61
P32969;H0Y9V9;D6RAN4;H0Y9R4;E7ESE0	P32969;H0Y9V9;D6RAN4;H0Y9R4;E7ESE0	60S ribosomal protein L9	RPL9	5	10	10	10	9	10	10	10	9	10	10	62	62	21.863	192	0	184.42	By MS/MS	By MS/MS	By MS/MS	By MS/MS	62	57.8	62	62	15398000000	3114600000	2899500000	2683400000	2510300000	1.07419	1.06896	1710900000	346070000	322170000	298160000	278920000	18	15	16	18	127
Q96GY0;H0YAP0	Q96GY0;H0YAP0	Zinc finger C2HC domain-containing protein 1A	ZC2HC1A	2	10	10	8	8	5	5	8	8	5	5	32	32	35.092	325	0	60.58	By MS/MS	By MS/MS	By MS/MS	By MS/MS	24	25.2	15.1	15.4	1629000000	280730000	307410000	171550000	161480000	0.91321	1.06236	74044000	12760000	13973000	7797800	7340200	3	3	1	1	26
Q9Y285;K7ER00;K7ER16;K7EPH2;K7EK06;K7ERS0	Q9Y285;K7ER00	Phenylalanine--tRNA ligase alpha subunit	FARSA	6	10	10	8	8	7	7	8	8	7	7	28.1	28.1	57.563	508	0	139.18	By MS/MS	By MS/MS	By MS/MS	By MS/MS	20.9	20.9	19.5	16.3	1629200000	493320000	310020000	203940000	200940000	1.59125	1.01493	70834000	21449000	13479000	8866900	8736700	10	6	5	5	40
E9PK01;P29692;A0A087X1X7;E9PRY8;E9PQ49;E9PI39;E9PPR1;E9PL12;E9PMW7;E9PL71;E9PQZ1;E9PIZ1;H0YCK7;E9PN91;E9PK06;E9PK72;H0YE58;H0YE72;E9PQC9;E9PKK3;E9PNW6;E9PJD0	E9PK01;P29692;A0A087X1X7;E9PRY8;E9PQ49;E9PI39;E9PPR1;E9PL12;E9PMW7;E9PL71;E9PQZ1;E9PIZ1;H0YCK7	Elongation factor 1-delta	EEF1D	22	10	9	8	9	8	9	8	9	7	8	47.1	44.4	28.821	261	0	133.72	By MS/MS	By MS/MS	By MS/MS	By MS/MS	40.6	44.4	38.3	43.3	3780900000	478680000	435680000	662840000	688640000	1.0987	0.962535	252060000	31912000	29046000	44189000	45909000	7	7	6	10	57
H0Y8C6;O00410;C9JZD8;C9J875;C9JQT6;E7ESA1;E7ESZ1;E7EWK4;E7EX05;E7EQT5;E7ETV8;E7EV12;C9JMV5;E7ETV3;O60518	H0Y8C6;O00410	Importin-5	IPO5	15	10	10	9	8	8	9	9	8	8	9	10.5	10.5	123.75	1099	0	70.669	By MS/MS	By MS/MS	By MS/MS	By MS/MS	9.4	8.6	8.6	9.7	769240000	134190000	96504000	110890000	117420000	1.39051	0.944388	13737000	2396300	1723300	1980200	2096800	4	3	5	5	27
P18669;P15259;Q8N0Y7	P18669	Phosphoglycerate mutase 1	PGAM1	3	10	10	6	5	9	9	6	5	9	9	49.2	49.2	28.804	254	0	152.1	By MS/MS	By MS/MS	By MS/MS	By MS/MS	30.7	22.4	49.2	49.2	2302000000	445340000	327140000	352250000	375720000	1.36131	0.937533	177080000	34257000	25164000	27096000	28902000	6	3	6	6	37
P10412;Q02539;P22492	P10412	Histone H1.4	HIST1H1E	3	10	2	9	7	8	8	2	2	1	1	32	11.4	21.865	219	0	79.835	By MS/MS	By MS/MS	By MS/MS	By MS/MS	30.1	30.1	22.8	22.8	10102000000	1797700000	1121200000	1545300000	1715000000	1.60337	0.90105	1122400000	199740000	124580000	171700000	190560000	13	7	14	11	88
P60660;F8W1R7;J3KND3;G3V1V0;B7Z6Z4;G3V1Y7;F8VPF3;H0YI43	P60660;F8W1R7;J3KND3;G3V1V0;B7Z6Z4;G3V1Y7;F8VPF3	Myosin light polypeptide 6	MYL6;PDE6H	8	10	2	10	10	5	5	2	2	0	0	78.1	25.8	16.93	151	0	257.4	By MS/MS	By MS/MS	By MS/MS	By MS/MS	78.1	78.1	40.4	37.7	33319000000	10357000000	15315000000	192010000	214600000	0.676265	0.894734	3331900000	1035700000	1531500000	19201000	21460000	27	24	2	5	114
B5MDF5;P62826;J3KQE5;F5H018;B4DV51;H0YFC6;A0A087X0W0	B5MDF5;P62826;J3KQE5;F5H018;B4DV51	GTP-binding nuclear protein Ran	RAN	7	10	10	5	7	7	7	5	7	7	7	38.6	38.6	26.224	233	0	76.29	By MS/MS	By MS/MS	By MS/MS	By MS/MS	22.7	30.5	31.8	31.8	4241000000	587370000	545740000	375850000	424400000	1.07628	0.885603	424100000	58737000	54574000	37585000	42440000	6	7	7	7	50
Q5T7C4;P09429;B2RPK0;P23497	Q5T7C4;P09429;B2RPK0	High mobility group protein B1;Putative high mobility group protein B1-like 1	HMGB1;HMGB1P1	4	10	9	9	8	8	10	8	8	7	9	50	42.4	18.311	158	0	97.31	By MS/MS	By MS/MS	By MS/MS	By MS/MS	50	41.8	50	50	5836500000	1038000000	837210000	1117700000	1324500000	1.23983	0.843866	1167300000	207600000	167440000	223530000	264900000	8	7	7	13	55
P35249;C9JZI1;C9J8M3;C9JXZ7;C9JTT7;C9JGY5;F8WE44;H7C1P0;C9JW34	P35249;C9JZI1;C9J8M3;C9JXZ7;C9JTT7	Replication factor C subunit 4	RFC4	9	10	10	8	9	8	10	8	9	8	10	32	32	39.681	363	0	87.294	By MS/MS	By MS/MS	By MS/MS	By MS/MS	27.3	28.7	26.7	32	2138200000	365330000	574120000	201410000	242720000	0.63633	0.829804	112540000	19228000	30217000	10600000	12775000	6	7	2	3	36
J3QQ67;Q07020;G3V203;H0YHA7;F8VYV2;F8VUA6;A0A075B7A0;F8VXR6	J3QQ67;Q07020;G3V203;H0YHA7;F8VYV2;F8VUA6;A0A075B7A0	60S ribosomal protein L18	RPL18	8	10	10	10	10	9	10	10	10	9	10	42.6	42.6	21.728	190	0	135.87	By MS/MS	By MS/MS	By MS/MS	By MS/MS	42.6	42.6	42.6	42.6	28941000000	5778000000	6623000000	4055700000	5228400000	0.872414	0.775706	3617600000	722250000	827870000	506960000	653550000	14	17	16	19	116
P46778;M0R181;G3V1B3;M0R3I5	P46778;M0R181;G3V1B3	60S ribosomal protein L21	RPL21	4	10	10	8	10	9	8	8	10	9	8	52.5	52.5	18.565	160	0	130.92	By MS/MS	By MS/MS	By MS/MS	By MS/MS	43.1	52.5	47.5	43.1	16449000000	3557000000	3775000000	2055100000	2739800000	0.942252	0.750091	2741500000	592830000	629170000	342520000	456640000	15	16	13	16	100
O00299	O00299	Chloride intracellular channel protein 1	CLIC1	1	10	10	7	7	6	8	7	7	6	8	44	44	26.922	241	0	98.149	By MS/MS	By MS/MS	By MS/MS	By MS/MS	36.5	36.5	28.2	40.7	1302900000	267050000	249330000	150080000	217270000	1.07107	0.690753	86859000	17804000	16622000	10005000	14485000	5	5	6	6	40
F1T0I1;J3KNL6;O15027;X6RGP5;A0A0C4DH09;Q8N9G1	F1T0I1;J3KNL6;O15027	Protein transport protein Sec16A	SEC16A	6	10	10	4	5	5	9	4	5	5	9	5.2	5.2	249.48	2334	0	67.982	By matching	By MS/MS	By MS/MS	By MS/MS	1.8	2.2	2.4	4.7	688740000	87026000	119460000	134730000	195190000	0.728495	0.690251	8199300	1036000	1422200	1603900	2323700	0	2	3	7	16
P36957;Q86SW4;H0YJF9;G3V5M3;G3V3F0	P36957;Q86SW4	Dihydrolipoyllysine-residue succinyltransferase component of 2-oxoglutarate dehydrogenase complex, mitochondrial	DLST	5	10	10	5	5	7	9	5	5	7	9	27.2	27.2	48.755	453	0	101.41	By MS/MS	By MS/MS	By MS/MS	By MS/MS	10.8	12.4	16.3	25.4	1506600000	112110000	35240000	348860000	372590000	3.18133	0.936311	65504000	4874400	1532200	15168000	16199000	3	3	4	9	37
Q9UMS4;F5GY56;H0YGF3;F5H2I0;H0YGZ5	Q9UMS4;F5GY56	Pre-mRNA-processing factor 19	PRPF19	5	10	10	9	7	7	9	9	7	7	9	28.6	28.6	55.18	504	0	104.11	By MS/MS	By MS/MS	By MS/MS	By MS/MS	28.6	22.2	18.7	23.8	2088400000	430600000	353610000	364470000	561430000	1.21773	0.649182	109910000	22663000	18611000	19183000	29549000	10	6	8	8	48
Q15046;H3BVA8;J3KRL2;H3BRC9;H3BPV7	Q15046	Lysine--tRNA ligase	KARS	5	10	10	6	4	6	7	6	4	6	7	19.4	19.4	68.047	597	0	82.675	By MS/MS	By MS/MS	By MS/MS	By MS/MS	11.1	7.2	13.6	15.1	1109800000	252930000	28606000	182120000	201730000	8.84185	0.902791	36993000	8430900	953530	6070600	6724200	3	2	6	8	33
P27348;E9PG15	P27348;E9PG15	14-3-3 protein theta	YWHAQ	2	10	9	8	5	9	10	7	5	8	9	59.6	42.9	27.764	245	0	159.94	By MS/MS	By MS/MS	By MS/MS	By MS/MS	54.7	40.8	59.6	59.6	1863900000	217380000	114210000	238030000	391210000	1.90334	0.608446	133140000	15527000	8157900	17002000	27944000	5	4	6	8	48
P50454;E9PR70;E9PPV6;E9PJH8;E9PIG2;E9PRS3;E9PKH2;E9PNX1;E9PK86;E9PMI5;E9PQ34;E9PLA6;H0YEP8	P50454;E9PR70;E9PPV6;E9PJH8;E9PIG2;E9PRS3;E9PKH2;E9PNX1;E9PK86;E9PMI5	Serpin H1	SERPINH1	13	10	10	0	0	5	9	0	0	5	9	32.5	32.5	46.44	418	0	74.395	By matching	By matching	By MS/MS	By MS/MS	0	0	17.9	26.3	572800000	0	0	78058000	131070000	ND	0.595544	24904000	0	0	3393800	5698700	0	0	2	9	24
J3QRU1;P07947;Q5TGY6;Q573B4;P06239;P09769	J3QRU1;P07947	Tyrosine-protein kinase Yes	YES1	6	10	4	8	6	8	10	3	1	3	4	25.9	11.9	61.386	548	0	95.93	By MS/MS	By MS/MS	By MS/MS	By MS/MS	21.7	14.1	17.9	25.9	2314700000	515610000	307410000	339720000	594970000	1.67727	0.570987	89026000	19831000	11823000	13066000	22883000	6	2	6	8	33
A0A0C4DGG1;Q9UKS6;E9PIY1;E9PJ75;E9PNM9;E9PJ33;H0YDM6	A0A0C4DGG1;Q9UKS6;E9PIY1	Protein kinase C and casein kinase substrate in neurons protein 3	PACSIN3	7	10	10	9	9	7	8	9	9	7	8	29.4	29.4	46.494	405	0	90.339	By MS/MS	By MS/MS	By MS/MS	By MS/MS	27.2	25.4	19.3	24.4	1398100000	365040000	290460000	196320000	403780000	1.25677	0.486205	69906000	18252000	14523000	9816100	20189000	5	5	2	5	18
A0A024R4E5;Q00341;H7C0A4;H0Y394;C9J5E5;C9JIZ1;C9JT62;C9JHS7;C9JK79;C9JHZ8;C9JES8;C9JZI8;C9JHS9;C9J739;C9JMQ6;C9JQ82;C9JBS3;C9JEJ8;A0A0U1RVI6;C9JHN6	A0A024R4E5;Q00341;H7C0A4;H0Y394	Vigilin	HDLBP	20	10	10	5	2	5	8	5	2	5	8	10.1	10.1	141.44	1268	0	77.612	By MS/MS	By MS/MS	By MS/MS	By MS/MS	4.8	1.7	5	7.8	422600000	78394000	16922000	61805000	102960000	4.63267	0.600282	6403100	1187800	256390	936430	1560100	1	2	1	6	17
J3QLD9;E7EMK3;Q14254;K7EKW9	J3QLD9;E7EMK3;Q14254;K7EKW9	Flotillin-2	FLOT2	4	10	10	9	8	4	7	9	8	4	7	28.7	28.7	47.142	428	0	80.129	By MS/MS	By MS/MS	By MS/MS	By MS/MS	24.1	23.4	12.1	21.5	1099200000	398720000	206970000	48445000	129540000	1.92646	0.373977	42276000	15335000	7960300	1863300	4982400	8	4	2	5	29
Q96PY5;C9IZY8	Q96PY5;C9IZY8	Formin-like protein 2	FMNL2	2	10	7	6	8	3	6	3	5	0	3	10.1	6.6	123.32	1086	0	74.262	By MS/MS	By MS/MS	By MS/MS	By MS/MS	6.8	8.4	3.5	6.9	589690000	175600000	186180000	24044000	67933000	0.943173	0.353937	10722000	3192700	3385200	437170	1235100	4	7	2	3	25
B4DJV2;O75390;A0A0C4DGI3;H0YIC4;F8VR34;F8W0J2;F8VP03;F8VWQ5;F8VRI6;F8VPF9;F8VU34;F8VPA1;F8VTT8;F8W1S4;F8W4S1;H0YH82	B4DJV2;O75390;A0A0C4DGI3	Citrate synthase;Citrate synthase, mitochondrial	CS	16	10	9	6	3	3	7	6	3	3	6	19.9	17.9	50.431	453	0	61.077	By MS/MS	By MS/MS	By MS/MS	By MS/MS	13	6.4	6.4	15.2	2063300000	608130000	95226000	67964000	157690000	6.38618	0.430998	114630000	33785000	5290300	3775800	8760600	5	3	2	6	31
P21283;E7EV59;A0A0U1RR16;Q8NEY4	P21283;E7EV59	V-type proton ATPase subunit C 1	ATP6V1C1	4	10	10	5	3	1	1	5	3	1	1	23	23	43.941	382	0	58.891	By MS/MS	By MS/MS	By matching	By matching	11	6.5	2.1	2.1	555160000	105400000	33035000	4816500	12850000	3.19056	0.374825	20562000	3903700	1223500	178390	475920	1	2	0	0	16
P41250;H7C443	P41250	Glycine--tRNA ligase	GARS	2	10	10	7	2	2	5	7	2	2	5	15.2	15.2	83.165	739	0	80.355	By MS/MS	By MS/MS	By matching	By MS/MS	10.4	3.5	3.5	6.2	927820000	131820000	33552000	24105000	93819000	3.92883	0.256931	23196000	3295400	838810	602630	2345500	2	1	0	3	24
Q86YM7;Q86YM6	Q86YM7;Q86YM6	Homer protein homolog 1	HOMER1	2	9	8	0	0	9	0	0	0	8	0	31.1	28.8	40.276	354	0	61.757	By matching	By matching	By MS/MS	By matching	0	0	31.1	0	249030000	0	0	246490000	0	ND	Only NF1	11859000	0	0	11737000	0	0	0	9	0	10
Q13761;I3L354;A0A0D9SEN7;I3L0L0;Q13950	Q13761	Runt-related transcription factor 3	RUNX3	5	9	9	9	8	3	0	9	8	3	0	31.3	31.3	44.355	415	0	144.59	By MS/MS	By MS/MS	By matching	By matching	31.3	28.2	8.2	0	1848900000	661400000	635670000	36598000	0	1.04048	Only NF1	132070000	47243000	45405000	2614200	0	9	10	0	0	30
Q6ZVM7;B7Z2U2;F5H3S6;K7ENB0	Q6ZVM7;B7Z2U2;F5H3S6	TOM1-like protein 2	TOM1L2	4	9	9	0	0	0	0	0	0	0	0	21.5	21.5	55.556	507	0	78.541	By matching	By matching	By matching	By matching	0	0	0	0	594310000	0	0	0	0	ND	ND	28301000	0	0	0	0	0	0	0	0	21
Q96IZ0;H0YHP5;H0YI16;A0A0B4J260;F8W1M8	Q96IZ0	PRKC apoptosis WT1 regulator protein	PAWR	5	9	8	4	4	0	0	3	3	0	0	40.3	38.2	36.567	340	0	133.17	By MS/MS	By MS/MS	By matching	By matching	13.8	13.8	0	0	1133700000	91074000	75590000	0	0	1.20484	ND	94478000	7589500	6299200	0	0	3	1	0	0	26
P80723;U3KQP0	P80723	Brain acid soluble protein 1	BASP1	2	9	9	9	9	0	0	9	9	0	0	72.7	72.7	22.693	227	0	172.49	By MS/MS	By MS/MS	By matching	By matching	72.7	72.7	0	0	1486300000	790190000	696120000	0	0	1.13513	ND	114330000	60784000	53548000	0	0	9	13	0	0	22
O60934;A0A0C4DG07;E5RGU1;E2QRP0;E5RGR7;E5RGN7;A0A087X1V5	O60934;A0A0C4DG07	Nibrin	NBN	7	9	9	0	0	9	3	0	0	9	3	13.5	13.5	84.958	754	0	57.1	By matching	By matching	By MS/MS	By MS/MS	0	0	13.5	3.8	265520000	0	0	217910000	21021000	ND	10.3663	6321900	0	0	5188400	500500	0	0	8	1	9
CON__Q04695;Q04695;F5GWP8;K7EPJ9;K7ESE1;K7ELP7;J3QR55;CON__Q9C075;CON__Q99PS0;Q9C075	CON__Q04695;Q04695;F5GWP8;K7EPJ9	Keratin, type I cytoskeletal 17	KRT17	10	9	1	3	7	6	3	0	1	1	0	44.9	3	48.105	432	0	97.81	By MS/MS	By MS/MS	By MS/MS	By MS/MS	26.6	38	40	26.6	1014700000	114070000	281140000	135510000	19502000	0.405741	6.94852	34989000	3933600	9694400	4672700	672480	1	6	5	2	27
Q14008;H0YCF6;H0YEK7;H0YDX5	Q14008	Cytoskeleton-associated protein 5	CKAP5	4	9	9	1	2	9	4	1	2	9	4	5.2	5.2	225.49	2032	0	61.71	By MS/MS	By matching	By MS/MS	By MS/MS	0.7	1.2	5.2	2.4	173070000	7152000	17135000	101780000	23341000	0.417391	4.36057	1632800	67471	161650	960170	220200	1	0	8	1	10
Q5QPK2;H0Y368;O60762;Q5QPJ9	Q5QPK2;H0Y368;O60762;Q5QPJ9	Dolichol-phosphate mannosyltransferase subunit 1	DPM1	4	9	9	3	3	8	5	3	3	8	5	39.4	39.4	32.426	287	0	62.199	By MS/MS	By MS/MS	By MS/MS	By MS/MS	11.8	11.8	35.5	17.4	686910000	46795000	72951000	278030000	81534000	0.641458	3.40999	42932000	2924700	4559400	17377000	5095900	2	2	7	6	21
P62805	P62805	Histone H4	HIST1H4A	1	9	9	8	9	7	6	8	9	7	6	59.2	59.2	11.367	103	0	77.503	By MS/MS	By MS/MS	By MS/MS	By MS/MS	59.2	59.2	52.4	51.5	23198000000	4524800000	4238200000	2338100000	743290000	1.06762	3.14561	3866300000	754140000	706370000	389680000	123880000	17	19	16	8	127
P07858;R4GMQ5;E9PR54;E9PJ67;E9PCB3;E9PKQ7;E9PNL5;E9PHZ5;E9PLY3;E9PSG5;E9PQM1;E9PS78	P07858	Cathepsin B;Cathepsin B light chain;Cathepsin B heavy chain	CTSB	12	9	9	8	9	3	1	8	9	3	1	31.6	31.6	37.821	339	0	108.2	By MS/MS	By MS/MS	By MS/MS	By matching	30.7	31.6	10.6	5	4189400000	625730000	787500000	40882000	13661000	0.794578	2.99261	220490000	32933000	41447000	2151700	718990	4	6	1	0	48
H7BYN4;Q02241;H0YME6;H0YKQ5;H0YMJ4	H7BYN4;Q02241	Kinesin-like protein KIF23	KIF23	5	9	9	4	4	3	2	4	4	3	2	10.8	10.8	109.13	952	0	64.702	By MS/MS	By MS/MS	By matching	By matching	5.5	6	3	3.3	300800000	23801000	32315000	22850000	7920300	0.736531	2.88499	6138900	485730	659500	466320	161640	3	3	0	0	15
P36542	P36542	ATP synthase subunit gamma, mitochondrial	ATP5C1	1	9	9	7	5	7	7	7	5	7	7	32.6	32.6	32.996	298	0	78.93	By MS/MS	By MS/MS	By MS/MS	By MS/MS	26.5	19.1	25.8	25.8	1940100000	374600000	282670000	333100000	148990000	1.32522	2.23572	149230000	28815000	21744000	25623000	11461000	7	4	4	5	42
Q04837;A0A0G2JLD8;E7EUY5;C9K0U8	Q04837;A0A0G2JLD8;E7EUY5;C9K0U8	Single-stranded DNA-binding protein, mitochondrial	SSBP1	4	9	9	9	9	9	9	9	9	9	9	58.8	58.8	17.259	148	0	285.41	By MS/MS	By MS/MS	By MS/MS	By MS/MS	58.8	58.8	58.8	58.8	26658000000	4971200000	5347900000	5559600000	2549000000	0.929561	2.18109	3332200000	621390000	668490000	694950000	318630000	20	21	25	17	143
P25054;E9PFT7;B7Z2B6;H3BNH8;R4GMU6	P25054;E9PFT7	Adenomatous polyposis coli protein	APC	5	9	9	9	7	1	1	9	7	1	1	4.4	4.4	311.64	2843	0	88.712	By MS/MS	By MS/MS	By MS/MS	By matching	4.4	2.9	0.4	0.2	452910000	260570000	138460000	13862000	7832900	1.88192	1.76971	2922000	1681100	893260	89432	50535	8	4	1	0	13
B2R4S9;U3KQK0;Q99879;Q99877;Q93079;Q5QNW6;P62807;P58876;O60814;P57053;Q99880	B2R4S9;U3KQK0;Q99879;Q99877;Q93079;Q5QNW6;P62807;P58876;O60814;P57053;Q99880	Histone H2B;Histone H2B type 1-M;Histone H2B type 1-N;Histone H2B type 1-H;Histone H2B type 2-F;Histone H2B type 1-C/E/F/G/I;Histone H2B type 1-D;Histone H2B type 1-K;Histone H2B type F-S;Histone H2B type 1-L	HIST1H2BC;HIST1H2BN;HIST1H2BM;HIST1H2BH;HIST2H2BF;HIST1H2BD;HIST1H2BK;H2BFS;HIST1H2BL	11	9	2	9	9	7	5	2	2	1	0	58.7	7.9	13.906	126	0	104.22	By MS/MS	By MS/MS	By MS/MS	By MS/MS	58.7	58.7	52.4	38.1	25704000000	4903400000	5183100000	2441200000	1549000000	0.946036	1.57598	3671900000	700480000	740440000	348740000	221290000	19	18	14	4	117
P42766;F2Z388	P42766	60S ribosomal protein L35	RPL35	2	9	9	7	7	8	9	7	7	8	9	43.9	43.9	14.551	123	0	110.44	By MS/MS	By MS/MS	By MS/MS	By MS/MS	37.4	37.4	43.9	43.9	27007000000	5384000000	5800300000	5728900000	3680800000	0.928228	1.55643	9002300000	1794700000	1933400000	1909600000	1226900000	14	14	14	14	93
P30050	P30050	60S ribosomal protein L12	RPL12	1	9	9	9	9	9	9	9	9	9	9	69.1	69.1	17.818	165	0	244.81	By MS/MS	By MS/MS	By MS/MS	By MS/MS	69.1	69.1	69.1	69.1	45755000000	8953000000	7266900000	9574400000	6358900000	1.23202	1.50567	5083800000	994780000	807430000	1063800000	706550000	22	19	25	24	164
P0DN76;Q01081;Q8WU68;M0QYK5;M0R2N4;K7EJH3;K7EJM7	P0DN76;Q01081	Splicing factor U2AF 35 kDa subunit	U2AF1	7	9	9	8	7	8	7	8	7	8	7	45	45	27.872	240	0	117.73	By MS/MS	By MS/MS	By MS/MS	By MS/MS	37.5	37.5	35	27.5	3121800000	745910000	552210000	552740000	370770000	1.35077	1.49079	283800000	67810000	50201000	50249000	33707000	7	7	8	7	51
Q6NZI2	Q6NZI2	Polymerase I and transcript release factor	PTRF	1	9	9	0	0	7	8	0	0	7	8	28.7	28.7	43.476	390	0	213.56	By matching	By matching	By MS/MS	By MS/MS	0	0	22.6	24.4	823320000	0	0	192690000	129810000	ND	1.4844	51457000	0	0	12043000	8113400	0	0	4	3	22
P00750;B4DNJ1;B4DN26;E7ESF4;H0YBH9;E5RHG4;E5RGA1	P00750;B4DNJ1;B4DN26;E7ESF4	Tissue-type plasminogen activator;Tissue-type plasminogen activator chain A;Tissue-type plasminogen activator chain B	PLAT	7	9	9	1	0	0	0	1	0	0	0	15.5	15.5	62.916	562	0	90.108	By matching	By matching	By matching	By matching	1.6	0	0	0	685080000	25291000	0	0	0	Only NF1	ND	21409000	790330	0	0	0	0	0	0	0	16
P25398	P25398	40S ribosomal protein S12	RPS12	1	9	9	9	9	9	9	9	9	9	9	74.2	74.2	14.515	132	0	255.28	By MS/MS	By MS/MS	By MS/MS	By MS/MS	74.2	74.2	74.2	74.2	26827000000	5225800000	3467900000	6960800000	4937700000	1.50691	1.40973	3832500000	746540000	495410000	994400000	705380000	22	17	24	22	140
O15145;C9JZD1;F8VR50	O15145	Actin-related protein 2/3 complex subunit 3	ARPC3	3	9	9	7	9	3	3	7	9	3	3	46.1	46.1	20.546	178	0	101.18	By MS/MS	By MS/MS	By MS/MS	By MS/MS	37.1	46.1	17.4	17.4	10147000000	2514100000	2273600000	46764000	34340000	1.10578	1.36179	1014700000	251410000	227360000	4676400	3434000	15	14	2	3	86
D6R9P3;D6RD18;D6RBZ0;A0A087WZV1;Q99729	D6R9P3;D6RD18;D6RBZ0;A0A087WZV1;Q99729	Heterogeneous nuclear ribonucleoprotein A/B	HNRNPAB	5	9	9	7	4	9	8	7	4	9	8	28.6	28.6	30.302	280	0	99.978	By MS/MS	By MS/MS	By MS/MS	By MS/MS	22.9	15.4	28.6	25.4	2107900000	304460000	179150000	651670000	495340000	1.69947	1.3156	162140000	23420000	13781000	50129000	38103000	4	4	11	11	47
Q09028;E9PNS2;E9PIC4;E9PNS6	Q09028	Histone-binding protein RBBP4	RBBP4	4	9	2	9	9	7	7	2	2	1	1	18.6	6.1	47.655	425	0	81.113	By MS/MS	By MS/MS	By MS/MS	By MS/MS	18.6	18.6	14.1	14.1	2028200000	515560000	494470000	269570000	206070000	1.04265	1.30815	144870000	36825000	35319000	19255000	14719000	8	7	7	5	38
P17931;G3V3R6	P17931;G3V3R6	Galectin-3;Galectin	LGALS3	2	9	9	7	7	5	5	7	7	5	5	36.8	36.8	26.152	250	0	67.824	By MS/MS	By MS/MS	By MS/MS	By MS/MS	28.8	28.8	23.2	22.8	5364000000	864790000	674540000	191340000	150590000	1.28204	1.2706	596000000	96088000	74949000	21260000	16732000	6	6	3	3	59
P62263;H0YB22;E5RH77	P62263;H0YB22;E5RH77	40S ribosomal protein S14	RPS14	3	9	9	9	9	9	9	9	9	9	9	41.1	41.1	16.273	151	0	165.57	By MS/MS	By MS/MS	By MS/MS	By MS/MS	41.1	41.1	41.1	41.1	25994000000	5548700000	4334500000	5593900000	4453200000	1.28012	1.25615	6498600000	1387200000	1083600000	1398500000	1113300000	21	17	26	23	136
P48634	P48634	Protein PRRC2A	PRRC2A	1	9	9	4	2	5	5	4	2	5	5	6.6	6.3	228.86	2157	0	94.313	By MS/MS	By MS/MS	By MS/MS	By MS/MS	3.8	1.9	3.4	4.4	438730000	85493000	47332000	87779000	72896000	1.80624	1.20417	4138900	806530	446530	828100	687700	2	2	4	4	18
P31689	P31689	DnaJ homolog subfamily A member 1	DNAJA1	1	9	9	5	6	7	7	5	6	7	7	26.4	26.4	44.868	397	0	70.313	By MS/MS	By MS/MS	By MS/MS	By MS/MS	15.4	20.9	17.1	17.1	2333800000	387400000	484730000	317140000	264030000	0.799208	1.20115	111130000	18448000	23082000	15102000	12573000	5	7	6	6	36
Q14498;G3XAC6;A0A0U1RQH7;H0Y4X3;A0A0U1RQW2;Q5QP23;Q5QP22;F8WF24;F2Z2Z5;H0Y6I9;A8MYG5	Q14498;G3XAC6;A0A0U1RQH7;H0Y4X3	RNA-binding protein 39	RBM39	11	9	9	8	7	5	6	8	7	5	6	22.3	22.3	59.379	530	0	97.073	By MS/MS	By MS/MS	By MS/MS	By MS/MS	19.6	16.6	11.3	14.5	581040000	180360000	166050000	70828000	59186000	1.08618	1.1967	24210000	7515000	6918600	2951200	2466100	7	4	2	2	20
Q13151	Q13151	Heterogeneous nuclear ribonucleoprotein A0	HNRNPA0	1	9	9	7	5	8	8	7	5	8	8	36.1	36.1	30.84	305	0	94.426	By MS/MS	By MS/MS	By MS/MS	By MS/MS	26.2	21	30.8	31.1	1578800000	338750000	227380000	412770000	352990000	1.4898	1.16935	121450000	26058000	17491000	31751000	27153000	6	4	7	9	31
P84103;A0A087X2D0	P84103;A0A087X2D0	Serine/arginine-rich splicing factor 3	SRSF3	2	9	8	7	7	6	6	6	6	5	5	45.7	45.7	19.329	164	0	100.98	By MS/MS	By MS/MS	By MS/MS	By MS/MS	39.6	35.4	41.5	41.5	5179700000	948320000	931790000	1053600000	905960000	1.01774	1.16297	739950000	135470000	133110000	150520000	129420000	10	9	12	9	64
O95373;E9PLJ0;E9PLB2	O95373	Importin-7	IPO7	3	9	9	7	8	5	6	7	8	5	6	11.5	11.5	119.52	1038	0	70.656	By MS/MS	By MS/MS	By MS/MS	By MS/MS	8.8	9.9	6.1	7.7	381990000	103400000	86199000	42009000	39526000	1.19955	1.06282	9095000	2462000	2052300	1000200	941110	3	6	2	2	23
P51991;H7C1J8	P51991	Heterogeneous nuclear ribonucleoprotein A3	HNRNPA3	2	9	9	8	7	6	7	8	7	6	7	33.6	31.7	39.594	378	0	110.18	By MS/MS	By MS/MS	By MS/MS	By MS/MS	29.6	29.4	22	23.5	2214600000	446790000	328220000	248500000	236600000	1.36125	1.0503	116560000	23515000	17275000	13079000	12453000	4	4	2	4	34
A0A0A0MTC4;E9PH62;A0A0A0MTC5;Q9NUL3;A0A0A0MTD1;F8VPI7;E7EPX0;A0A0A0MTC6;E7EVJ4;G5EA18;E5RJN7;E7EVI1;E5RJ67;H0YBY0;E5RFK1	A0A0A0MTC4;E9PH62;A0A0A0MTC5;Q9NUL3;A0A0A0MTD1;F8VPI7;E7EPX0;A0A0A0MTC6;E7EVJ4;G5EA18;E5RJN7;E7EVI1	Double-stranded RNA-binding protein Staufen homolog 2	STAU2	15	9	9	4	3	7	6	4	3	7	6	35.2	29.4	43.278	398	0	67.657	By MS/MS	By matching	By MS/MS	By MS/MS	17.8	14.6	28.4	22.4	564010000	50008000	45648000	83357000	82233000	1.09551	1.01367	22561000	2000300	1825900	3334300	3289300	1	0	6	4	25
Q9Y3F4;H0YH33	Q9Y3F4	Serine-threonine kinase receptor-associated protein	STRAP	2	9	9	4	3	7	9	4	3	7	9	36.6	36.6	38.438	350	0	77.805	By MS/MS	By MS/MS	By MS/MS	By MS/MS	16.3	11.1	26.3	36.6	613340000	75331000	37055000	177870000	193210000	2.03295	0.920605	29207000	3587200	1764500	8470100	9200700	2	1	4	5	17
P08754	P08754	Guanine nucleotide-binding protein G(k) subunit alpha	GNAI3	1	9	9	9	9	7	6	9	9	7	6	49.7	26.3	40.532	354	0	300.64	By MS/MS	By MS/MS	By MS/MS	By MS/MS	49.7	49.7	48.3	37.6	6800700000	3253700000	2380700000	313140000	340570000	1.3667	0.919459	453380000	216910000	158710000	20876000	22705000	17	17	6	6	57
P46776;E9PLL6;E9PJD9;E9PLX7;H0YF34	P46776;E9PLL6;E9PJD9	60S ribosomal protein L27a	RPL27A	5	9	9	7	8	8	8	7	8	8	8	45.3	45.3	16.561	148	0	79.857	By MS/MS	By MS/MS	By MS/MS	By MS/MS	38.5	45.3	44.6	45.3	13136000000	2934400000	2593600000	1865600000	2096200000	1.1314	0.889991	1876600000	419200000	370510000	266510000	299450000	10	9	8	13	66
E9PB51;Q9BWF3;Q9BQ04;E9PLB0;E9PM61;D6R9K7;U3KQD5;J3QRR5	E9PB51;Q9BWF3;Q9BQ04;E9PLB0;E9PM61;D6R9K7;U3KQD5;J3QRR5	RNA-binding protein 4;RNA-binding protein 4B	RBM4;RBM4B	8	9	9	7	6	7	8	7	6	7	8	44.2	44.2	26.286	240	0	67.802	By MS/MS	By MS/MS	By MS/MS	By MS/MS	34.6	22.9	28.3	32.5	1261100000	325680000	234040000	149660000	171080000	1.39156	0.874795	78817000	20355000	14628000	9353900	10692000	7	5	5	4	30
P60981;F6RFD5	P60981;F6RFD5	Destrin	DSTN	2	9	9	3	1	7	7	3	1	7	7	44.2	40	18.506	165	0	74.083	By MS/MS	By MS/MS	By MS/MS	By MS/MS	26.1	6.7	32.1	34.5	1338200000	108620000	50721000	221750000	259050000	2.14152	0.856012	121650000	9874800	4611000	20159000	23550000	2	1	4	8	31
Q8N1G4	Q8N1G4	Leucine-rich repeat-containing protein 47	LRRC47	1	9	9	9	6	8	9	9	6	8	9	21.1	21.1	63.472	583	0	67.185	By MS/MS	By MS/MS	By MS/MS	By MS/MS	21.1	12.7	19.2	21.1	567120000	179620000	81934000	114080000	133460000	2.19225	0.854788	19556000	6193800	2825300	3933800	4602000	5	5	3	5	18
A0A140T936;P26640;A0A140T954;A0A140T904;A2ABF4;A0A0G2JJT9	A0A140T936;P26640	Valine--tRNA ligase	VARS	6	9	9	5	3	3	4	5	3	3	4	9.3	9.3	131.83	1183	0	63.609	By MS/MS	By MS/MS	By MS/MS	By MS/MS	6.5	3.6	4.1	4.9	697160000	245760000	103460000	68052000	88877000	2.37541	0.765687	12449000	4388500	1847400	1215200	1587100	4	2	2	3	18
P07737;K7EJ44;I3L3D5;CON__P02584	P07737;K7EJ44	Profilin-1	PFN1	4	9	9	7	8	7	8	7	8	7	8	65.7	65.7	15.054	140	0	85.123	By MS/MS	By MS/MS	By MS/MS	By MS/MS	52.1	63.6	55	63.6	5847600000	605090000	635620000	1202100000	1589000000	0.951968	0.756514	649730000	67232000	70625000	133570000	176560000	6	6	10	11	55
P21796;C9JI87	P21796;C9JI87	Voltage-dependent anion-selective channel protein 1	VDAC1	2	9	9	8	9	5	7	8	9	5	7	41	41	30.772	283	0	111.53	By MS/MS	By MS/MS	By MS/MS	By MS/MS	37.1	41	21.6	29	1915300000	660870000	534130000	111600000	150190000	1.23728	0.743059	112670000	38875000	31419000	6565000	8835000	11	10	4	4	43
X6RM00;G8JLD3;X6RLX0;Q8IUD2;K7EPP6;A0A0U1RQM4;K7EPD6;A0A0U1RQN0;H7C4G9;O15083	X6RM00;G8JLD3;X6RLX0;Q8IUD2	ELKS/Rab6-interacting/CAST family member 1	ERC1	10	9	9	1	0	6	7	1	0	6	7	10.8	10.8	111.97	976	0	54.546	By matching	By matching	By MS/MS	By MS/MS	1	0	7.5	8.8	623100000	6621100	0	134540000	139250000	Only NF1	0.966176	12716000	135120	0	2745700	2841800	0	0	2	6	9
A0A087X054;Q9Y4L1;E9PJ21;A0A087WWI4;K7EQK2;A0A087X214;A0A087WW13;Q9BST8;J3QQH7;J3QLE9;J3QL06;J3KTF1	A0A087X054;Q9Y4L1;E9PJ21;A0A087WWI4;K7EQK2	Hypoxia up-regulated protein 1	HYOU1	12	9	9	7	4	6	8	7	4	6	8	12.2	12.2	104.78	937	0	74.108	By MS/MS	By MS/MS	By MS/MS	By MS/MS	9.5	6.6	7.9	10.6	573170000	136020000	67501000	92281000	129560000	2.01508	0.712265	11941000	2833900	1406300	1922500	2699200	4	1	3	8	18
Q9Y266;A0A0A0MSS4;A0A0A0MSU9	Q9Y266	Nuclear migration protein nudC	NUDC	3	9	9	6	3	5	8	6	3	5	8	31.1	31.1	38.242	331	0	57.693	By MS/MS	By MS/MS	By MS/MS	By MS/MS	21.1	10.6	15.7	27.8	787060000	212150000	89596000	129050000	183950000	2.36785	0.701549	37479000	10102000	4266500	6145200	8759400	5	1	5	8	25
Q6YHK3	Q6YHK3	CD109 antigen	CD109	1	9	9	0	0	7	9	0	0	7	9	8	8	161.69	1445	0	68.798	By matching	By matching	By MS/MS	By MS/MS	0	0	6.1	8	298620000	0	0	85062000	121540000	ND	0.699868	4524500	0	0	1288800	1841500	0	0	2	7	12
K7ELL7;P14314;A0A0C4DGP4;K7EPW7;K7EKX1;K7EJ70	K7ELL7;P14314	Glucosidase 2 subunit beta	PRKCSH	6	9	9	5	2	8	8	5	2	8	8	17.9	17.9	60.192	535	0	91.631	By MS/MS	By MS/MS	By MS/MS	By MS/MS	10.1	3.9	16.1	16.1	966970000	41387000	25145000	281960000	408610000	1.64593	0.690047	48348000	2069400	1257200	14098000	20431000	4	1	7	10	31
P60228;H0YBR5;E5RGA2;E5RIT4;H0YAW4;H0YBP5;E5RII3;E5RHS5	P60228;H0YBR5;E5RGA2	Eukaryotic translation initiation factor 3 subunit E	EIF3E	8	9	9	8	9	5	7	8	9	5	7	23.6	23.6	52.22	445	0	69.946	By MS/MS	By MS/MS	By MS/MS	By MS/MS	21.3	23.6	12.8	17.3	1205500000	377820000	326180000	112330000	174440000	1.15832	0.643946	43052000	13493000	11649000	4011700	6230000	6	5	3	4	22
P19525;F8WBH4;C9JZT2	P19525	Interferon-induced, double-stranded RNA-activated protein kinase	EIF2AK2	3	9	9	6	2	5	7	6	2	5	7	20.3	20.3	62.094	551	0	65.243	By MS/MS	By MS/MS	By MS/MS	By MS/MS	14	4.5	11.1	15.2	715810000	112010000	31989000	108480000	130600000	3.50152	0.830628	34086000	5333900	1523300	5165700	6219200	4	2	3	2	18
E7END7;P62820	E7END7;P62820	Ras-related protein Rab-1A	RAB1A	2	9	5	7	4	5	7	3	1	1	3	59	34.1	19.018	173	0	99.761	By MS/MS	By MS/MS	By MS/MS	By MS/MS	37	27.2	29.5	37	2052900000	428730000	277410000	160100000	277400000	1.54547	0.577145	157920000	32979000	21339000	12316000	21338000	6	5	3	7	42
O76094;R4GNC1;D6RDY6	O76094	Signal recognition particle subunit SRP72	SRP72	3	9	9	4	5	7	9	4	5	7	9	16.4	16.4	74.605	671	0	105.62	By MS/MS	By MS/MS	By MS/MS	By MS/MS	8.9	9.1	13.3	16.4	434570000	59216000	50823000	91357000	167690000	1.16514	0.544797	13169000	1794400	1540100	2768400	5081500	1	2	2	8	18
Q9NUL7	Q9NUL7	Probable ATP-dependent RNA helicase DDX28	DDX28	1	9	9	5	6	1	1	5	6	1	1	21.1	21.1	59.58	540	0	61.376	By MS/MS	By MS/MS	By matching	By matching	14.8	11.3	2	2	315800000	54889000	90448000	1339400	2608200	0.606857	0.513534	9868600	1715300	2826500	41856	81507	3	6	0	0	19
H3BMH2;H3BSC1;P62491;Q15907;B4DQU5;M0R377;M0R2D0;H3BN38;A0A0C4DGX5;P57735	H3BMH2;H3BSC1;P62491;Q15907	Ras-related protein Rab-11A;Ras-related protein Rab-11B	RAB11A;RAB11B	10	9	9	7	5	4	7	7	5	4	7	58.1	58.1	17.668	155	0	54.138	By MS/MS	By MS/MS	By MS/MS	By MS/MS	43.2	31.6	24.5	45.8	1025200000	224870000	111360000	94728000	184860000	2.01931	0.512431	85432000	18739000	9280100	7894000	15405000	5	2	1	3	20
P30086	P30086	Phosphatidylethanolamine-binding protein 1;Hippocampal cholinergic neurostimulating peptide	PEBP1	1	9	9	7	5	4	6	7	5	4	6	66.8	66.8	21.057	187	0	179.44	By MS/MS	By MS/MS	By MS/MS	By MS/MS	40.1	34.8	35.3	44.9	2018300000	424800000	336290000	106480000	212030000	1.2632	0.502193	201830000	42480000	33629000	10648000	21203000	6	2	2	4	29
C9J6P4;Q7Z2W4	C9J6P4;Q7Z2W4	Zinc finger CCCH-type antiviral protein 1	ZC3HAV1	2	9	9	6	2	5	6	6	2	5	6	11.3	11.3	114.08	1024	0	123.92	By MS/MS	By MS/MS	By MS/MS	By MS/MS	8.1	2.6	7.2	7.8	706530000	161510000	42944000	99511000	133310000	3.76094	0.746463	11396000	2604900	692640	1605000	2150100	3	2	4	3	22
P14373;A0A0G2JIZ4;A0A140T9B9;A0A140T9N6;A0A140T9V9;H0Y551;A0A140T9Q6	P14373	Zinc finger protein RFP	TRIM27	7	9	9	9	7	1	1	9	7	1	1	21.4	21.4	58.489	513	0	96.133	By MS/MS	By MS/MS	By matching	By matching	21.4	16.6	2.3	1.9	807040000	353760000	356050000	6470600	13938000	0.993568	0.464242	33627000	14740000	14835000	269610	580750	7	5	0	0	14
O43242;H0YGV8	O43242	26S proteasome non-ATPase regulatory subunit 3	PSMD3	2	9	9	5	4	4	8	5	4	4	8	19.7	19.7	60.977	534	0	67.408	By MS/MS	By MS/MS	By MS/MS	By MS/MS	11.4	9.7	10.5	18.2	431210000	77485000	77350000	38039000	103350000	1.00175	0.36806	12683000	2279000	2275000	1118800	3039800	3	4	0	6	21
A0A0J9YYL3;A0A0J9YXJ8;A0A0J9YVP6;A0A0J9YXX5;Q9UHX1;A0A0J9YVR6;E9PQ56;A0A0J9YWM1;H0YEM1;E9PN18;E9PL19;E9PMU7;H0YCP8	A0A0J9YYL3;A0A0J9YXJ8;A0A0J9YVP6;A0A0J9YXX5;Q9UHX1;A0A0J9YVR6;E9PQ56;A0A0J9YWM1;H0YEM1	Poly(U)-binding-splicing factor PUF60	PUF60	13	9	9	7	3	3	8	7	3	3	8	23	23	54.626	505	0	58.904	By MS/MS	By MS/MS	By MS/MS	By MS/MS	16.6	7.3	7.1	21	775660000	219460000	78284000	53688000	167510000	2.80338	0.320506	31026000	8778500	3131400	2147500	6700500	8	2	1	6	24
P25205;J3KQ69;Q7Z6P5	P25205;J3KQ69	DNA replication licensing factor MCM3	MCM3	3	9	9	3	3	2	5	3	3	2	5	12.4	12.4	90.98	808	0	55.637	By MS/MS	By MS/MS	By MS/MS	By MS/MS	3.6	3.6	2.5	6.4	279460000	21016000	30961000	10195000	38891000	0.678789	0.262143	5479600	412070	607080	199900	762560	3	3	1	3	19
P28838;H0Y9Q1	P28838;H0Y9Q1	Cytosol aminopeptidase	LAP3	2	9	9	3	0	2	6	3	0	2	6	20.8	20.8	56.166	519	0	60.621	By matching	By matching	By matching	By MS/MS	6.6	0	4.4	13.5	371140000	29370000	0	14495000	86987000	Only NF1	0.166634	12798000	1012800	0	499840	2999500	0	0	0	2	11
Q9H0A0;A0A087WV29;E9PMU0;E9PJN6	Q9H0A0;A0A087WV29	N-acetyltransferase 10	NAT10	4	9	9	7	4	0	4	7	4	0	4	10.2	10.2	115.73	1025	0	80.45	By MS/MS	By MS/MS	By matching	By MS/MS	8.5	5.5	0	4.7	158140000	50196000	48138000	0	34933000	1.04275	0	2983700	947100	908270	0	659110	4	2	0	3	10
P98082;D6REB1;D6RIA5;D6RFF7	P98082	Disabled homolog 2	DAB2	4	9	9	8	9	0	1	8	9	0	1	14.7	14.7	82.447	770	0	103.64	By MS/MS	By MS/MS	By matching	By matching	12.1	14.7	0	2.5	945250000	268870000	595570000	0	3536500	0.45145	0	31508000	8962300	19852000	0	117880	7	13	0	0	24
P05106;H3BM21;I3L4X8	P05106;H3BM21	Integrin beta-3;Integrin beta	ITGB3	3	8	8	0	0	8	0	0	0	8	0	11.8	11.8	87.057	788	0	77.42	By matching	By matching	By MS/MS	By matching	0	0	11.8	0	451100000	0	0	239670000	0	ND	Only NF1	12530000	0	0	6657400	0	0	0	5	0	12
D3DTX6;Q96SB3	D3DTX6;Q96SB3	Neurabin-2	PPP1R9B	2	8	7	0	0	1	0	0	0	1	0	10.4	9.2	89.333	817	0	56.078	By matching	By matching	By matching	By matching	0	0	1.2	0	232300000	0	0	25493000	0	ND	Only NF1	7493600	0	0	822370	0	0	0	0	0	9
Q7RTP6;J3KRP8;J3KSK6;C9J922;J3KTB6;E9PP85	Q7RTP6	Protein-methionine sulfoxide oxidase MICAL3	MICAL3	6	8	5	3	3	1	0	3	3	1	0	3.9	2.7	224.29	2002	0	52.65	By MS/MS	By MS/MS	By matching	By matching	1.5	1.8	0.5	0	242680000	17843000	54137000	5394200	0	0.32959	Only NF1	2451400	180230	546840	54487	0	3	3	0	0	14
G5EA48;Q7Z6B7;A0A087WZH4;O43295	G5EA48;Q7Z6B7	SLIT-ROBO Rho GTPase-activating protein 1	SRGAP1	4	8	8	0	0	0	0	0	0	0	0	14.4	10.3	116.84	1022	0	64.668	By matching	By matching	By matching	By matching	0	0.8	3.1	0	208520000	0	0	0	0	ND	ND	4088700	0	0	0	0	0	0	0	0	9
O00635	O00635	Tripartite motif-containing protein 38	TRIM38	1	8	8	0	0	0	0	0	0	0	0	17.4	17.4	53.415	465	0	58.433	By matching	By matching	By matching	By matching	0	0	0	0	301350000	0	0	0	0	ND	ND	15067000	0	0	0	0	0	0	0	0	14
O75030;C9JBI8;B1AKB5;B0QYS6;B0QYS7;P19484;P19532;B7Z757;O14948;C9J845;B1AKB4	O75030;C9JBI8	Microphthalmia-associated transcription factor	MITF	11	8	8	8	6	0	0	8	6	0	0	17.7	17.7	58.795	526	0	99.974	By MS/MS	By MS/MS	By matching	By matching	17.7	12.7	0	0	1377000000	618030000	462510000	0	0	1.33625	ND	72476000	32528000	24343000	0	0	11	6	0	0	22
Q8TB52	Q8TB52	F-box only protein 30	FBXO30	1	8	8	6	8	0	0	6	8	0	0	14	14	82.303	745	0	128.65	By MS/MS	By MS/MS	By matching	By matching	7.8	14	0	0	640440000	275120000	269590000	0	0	1.02051	ND	20659000	8874700	8696500	0	0	5	9	0	0	16
P83111;H0YNN5	P83111	Serine beta-lactamase-like protein LACTB, mitochondrial	LACTB	2	8	8	2	4	0	0	2	4	0	0	15.4	15.4	60.693	547	0	62.717	By matching	By matching	By matching	By matching	3.8	8.8	0	0	442880000	66635000	82004000	0	0	0.812582	ND	17715000	2665400	3280200	0	0	0	0	0	0	16
H0Y7A7;P62158;E7ETZ0;E7EMB3;F8WBR5;M0QZ52;G3V479;G3V361;Q96HY3;G3V226;C9J7T9;P02585	H0Y7A7;P62158;E7ETZ0;E7EMB3;F8WBR5;M0QZ52;G3V479;G3V361;Q96HY3	Calmodulin	CALM2;CALM1;CALM3	12	8	6	5	6	0	0	4	5	0	0	34.8	31	20.762	187	0	72.398	By MS/MS	By MS/MS	By matching	By matching	33.2	34.8	0	0	1782700000	324560000	483360000	0	0	0.671466	ND	162060000	29506000	43942000	0	0	5	4	0	0	27
Q14678;Q5W0W3;Q5W0W2	Q14678	KN motif and ankyrin repeat domain-containing protein 1	KANK1	3	8	7	1	0	5	2	1	0	4	2	8	6.7	147.29	1352	0	53.18	By matching	By matching	By MS/MS	By MS/MS	0.7	0	4.7	1.8	291160000	19526000	0	167690000	35423000	#DIV/0!	4.73393	4852700	325440	0	2794900	590390	0	0	3	1	8
Q6P2Q9;I3L0J9	Q6P2Q9;I3L0J9	Pre-mRNA-processing-splicing factor 8	PRPF8	2	8	8	1	3	5	4	1	3	5	4	3.9	3.9	273.6	2335	0	58.975	By MS/MS	By MS/MS	By MS/MS	By MS/MS	0.3	2.1	2.4	2.1	97314000	12885000	9943500	39946000	13330000	1.29582	2.9967	766250	101460	78295	314540	104960	1	2	3	3	10
F8WAN4;Q9P2Q2;A0A0J9YYA7;Q5T376	F8WAN4;Q9P2Q2	FERM domain-containing protein 4A	FRMD4A	4	8	8	0	2	5	2	0	2	5	2	10.5	9.9	113.92	1024	0	71.178	By matching	By MS/MS	By MS/MS	By matching	0.7	3.7	7.3	3.3	295390000	0	41579000	108980000	38983000	0	2.79558	5907900	0	831580	2179500	779660	0	1	3	0	10
P35606;D6R997;D6RBZ7;D6RCL6;D6RBG7;D6RBT6;H0YAC7;H0Y938	P35606	Coatomer subunit beta	COPB2	8	8	8	4	5	4	3	4	5	4	3	11.9	11.9	102.49	906	0	76.164	By MS/MS	By MS/MS	By MS/MS	By MS/MS	5.2	7.3	5.4	3.5	474390000	103840000	138060000	75690000	32034000	0.752137	2.3628	9883000	2163400	2876200	1576900	667380	1	4	2	2	14
P14649;F8W1I5	P14649;F8W1I5	Myosin light chain 6B	MYL6B	2	8	8	7	8	1	1	7	8	1	1	53.8	42.3	22.764	208	0	57.771	By MS/MS	By MS/MS	By matching	By matching	49.5	53.8	10.1	15.4	1716300000	547580000	770490000	3883100	1825300	0.710691	2.12738	122590000	39113000	55035000	277360	130380	6	9	0	0	23
P35625	P35625	Metalloproteinase inhibitor 3	TIMP3	1	8	8	0	0	4	3	0	0	4	3	34.6	34.6	24.145	211	0	59.966	By matching	By matching	By MS/MS	By MS/MS	0	0	19	14.7	689570000	0	0	62990000	30932000	ND	2.0364	62688000	0	0	5726400	2812000	0	0	4	3	25
Q13951;J3KS23;J3KRT0;H3BSC0	Q13951;J3KS23;J3KRT0;H3BSC0	Core-binding factor subunit beta	CBFB	4	8	7	8	8	3	3	7	7	2	2	42.3	38.5	21.508	182	0	113.39	By MS/MS	By MS/MS	By MS/MS	By matching	42.3	42.3	16.5	16.5	1679400000	470920000	625980000	63204000	32525000	0.752292	1.94324	209920000	58865000	78248000	7900500	4065600	9	5	1	0	25
Q9UJA5	Q9UJA5	tRNA (adenine(58)-N(1))-methyltransferase non-catalytic subunit TRM6	TRMT6	1	8	8	7	5	7	5	7	5	7	5	18.9	18.9	55.799	497	0	60.018	By MS/MS	By MS/MS	By MS/MS	By MS/MS	16.5	12.5	16.9	12.5	669510000	271130000	147460000	126420000	66086000	1.83867	1.91296	23087000	9349200	5084800	4359300	2278800	8	3	2	3	17
A0A0C4DGS1;P39656;U3KQ84	A0A0C4DGS1;P39656;U3KQ84	Dolichyl-diphosphooligosaccharide--protein glycosyltransferase 48 kDa subunit	DDOST	3	8	8	7	6	8	6	7	6	8	6	18.5	18.5	48.799	439	0	51.439	By MS/MS	By MS/MS	By MS/MS	By MS/MS	16.2	13	18.5	13.7	896770000	178380000	142750000	165380000	87654000	1.2496	1.88674	38990000	7755900	6206700	7190500	3811000	5	4	4	3	27
Q96JB6	Q96JB6	Lysyl oxidase homolog 4	LOXL4	1	8	8	1	1	8	7	1	1	8	7	12.7	12.7	84.483	756	0	72.341	By matching	By matching	By MS/MS	By MS/MS	2.6	2.6	12.7	10.1	705270000	16413000	19701000	390990000	218190000	0.833105	1.79197	18084000	420860	505150	10025000	5594500	0	0	9	7	16
P09382;F8WEI7	P09382	Galectin-1	LGALS1	2	8	8	4	2	8	8	4	2	8	8	71.9	71.9	14.716	135	0	159.65	By MS/MS	By matching	By MS/MS	By MS/MS	32.6	13.3	71.9	71.9	10236000000	59619000	38616000	3609600000	2102800000	1.54389	1.71657	1137400000	6624300	4290700	401070000	233640000	1	0	15	14	83
Q71RC2;X6RLN4;Q6P4E2;Q96J85;Q8TBL5;A0A087WTL9;F8W1I4;F8W1Z5;F8VY40	Q71RC2;X6RLN4;Q6P4E2;Q96J85	La-related protein 4	LARP4	9	8	7	7	3	7	6	6	2	6	5	13.5	12.6	80.595	724	0	84.595	By MS/MS	By MS/MS	By MS/MS	By MS/MS	12	5	12.2	9.7	863820000	179900000	76277000	212280000	128690000	2.35851	1.64955	33224000	6919400	2933700	8164700	4949500	5	2	3	3	26
CON__P02662	CON__P02662			1	8	8	5	6	6	6	5	6	6	6	40.2	40.2	22.975	199	0	140.55	By MS/MS	By MS/MS	By MS/MS	By MS/MS	28.6	30.7	33.7	30.7	7892600000	356030000	499230000	1527400000	929630000	0.713158	1.64302	876950000	39559000	55470000	169710000	103290000	4	4	9	6	54
P62195;J3QQM1;J3QLH6;J3KRP2;J3QSA9;J3QRW1;J3QSE0;J3QRR3	P62195;J3QQM1;J3QLH6;J3KRP2;J3QSA9	26S protease regulatory subunit 8	PSMC5	8	8	7	5	6	8	7	4	5	7	6	23.2	20.2	45.626	406	0	70.858	By MS/MS	By MS/MS	By MS/MS	By MS/MS	14.8	17.7	23.2	20	1150500000	117840000	167980000	276820000	168490000	0.701512	1.64295	47938000	4910200	6999000	11534000	7020400	3	3	5	3	26
Q96A19;Q6NY19	Q96A19	Coiled-coil domain-containing protein 102A	CCDC102A	2	8	8	0	3	2	4	0	3	2	4	16.2	16.2	62.595	550	0	48.18	By matching	By matching	By MS/MS	By MS/MS	0	6.2	3.1	7.8	355540000	0	45692000	40013000	27443000	0	1.45804	14814000	0	1903800	1667200	1143400	0	0	0	1	9
A0A087WUK2;O14979	A0A087WUK2;O14979	Heterogeneous nuclear ribonucleoprotein D-like	HNRNPDL	2	8	8	4	1	7	5	4	1	7	5	27	24.8	40.04	363	0	58.954	By MS/MS	By MS/MS	By MS/MS	By MS/MS	16.3	4.4	26.7	16.8	834680000	112010000	61007000	291020000	205460000	1.83602	1.41643	39747000	5334000	2905100	13858000	9784000	3	1	9	7	25
Q07666;Q5VWX1;O75525	Q07666	KH domain-containing, RNA-binding, signal transduction-associated protein 1	KHDRBS1	3	8	8	7	5	8	6	7	5	8	6	17.2	17.2	48.227	443	0	67.54	By MS/MS	By MS/MS	By MS/MS	By MS/MS	17.2	13.3	17.2	16.9	2377100000	434750000	285130000	524220000	373870000	1.52474	1.40215	216100000	39522000	25921000	47656000	33988000	5	5	6	7	38
K7EQJ5;P62841;K7EM56;A0A0B4J2B4;S4R417;K7ELC2;K7EJ78;S4R456	K7EQJ5;P62841;K7EM56;A0A0B4J2B4;S4R417;K7ELC2;K7EJ78;S4R456	40S ribosomal protein S15	RPS15	8	8	8	8	8	7	6	8	8	7	6	42.6	42.6	16.57	141	0	71.786	By MS/MS	By MS/MS	By MS/MS	By MS/MS	42.6	42.6	37.6	36.9	24258000000	4184500000	5501800000	5055200000	3612600000	0.760569	1.39932	4043000000	697410000	916970000	842530000	602100000	23	17	19	16	127
O95816	O95816	BAG family molecular chaperone regulator 2	BAG2	1	8	8	6	7	6	6	6	7	6	6	45	45	23.772	211	0	111.87	By MS/MS	By MS/MS	By MS/MS	By MS/MS	26.5	45	26.5	26.5	2232400000	704300000	648150000	191940000	138070000	1.08663	1.39016	159460000	50307000	46297000	13710000	9861800	7	9	4	4	37
CON__P02663	CON__P02663			1	8	8	6	6	7	7	6	6	7	7	31.9	31.9	24.348	207	0	57.534	By MS/MS	By MS/MS	By MS/MS	By MS/MS	26.6	24.2	27.5	27.5	5677400000	420040000	391600000	826750000	627890000	1.07263	1.31671	516130000	38185000	35600000	75159000	57081000	5	4	8	6	55
P0DMV2;P0DMV1;P0DMU6;Q5DJT8;P0DMU9	P0DMV2;P0DMV1;P0DMU6;Q5DJT8;P0DMU9	Cancer/testis antigen family 45 member A2	CT45A2	5	8	1	0	0	8	7	0	0	1	1	62.4	5.3	21.362	189	0	102.19	By matching	By matching	By MS/MS	By MS/MS	0	0	62.4	54	722210000	0	0	401370000	320840000	ND	1.251	80245000	0	0	44596000	35649000	0	0	8	6	14
F8WCF6;P59998;F8WDD7;A0A0A6YYG9;H7C0A3;F8WE39;F8WDW3;R4GN08	F8WCF6;P59998;F8WDD7;A0A0A6YYG9;H7C0A3	Actin-related protein 2/3 complex subunit 4	ARPC4-TTLL3;ARPC4	8	8	8	7	7	5	5	7	7	5	5	47	47	21.058	181	0	59.682	By MS/MS	By MS/MS	By MS/MS	By MS/MS	43.1	36.5	26.5	26.5	15950000000	3312800000	3369300000	139870000	112450000	0.983231	1.24384	1595000000	331280000	336930000	13987000	11245000	9	9	2	3	58
Q99988;A0A0A0MTT8	Q99988	Growth/differentiation factor 15	GDF15	2	8	8	2	1	0	0	2	1	0	0	29.2	29.2	34.14	308	0	54.589	By matching	By matching	By matching	By matching	6.2	2.3	0	0	582460000	40767000	12189000	0	0	3.34457	ND	32359000	2264800	677140	0	0	0	0	0	0	16
J3KP15;Q01130;J3QL05;Q9BRL6	J3KP15;Q01130;J3QL05	Serine/arginine-rich splicing factor 2	SRSF2	4	8	8	8	6	7	7	8	6	7	7	56	56	15.527	134	0	89.587	By MS/MS	By MS/MS	By MS/MS	By MS/MS	56	37.3	55.2	55.2	5182200000	1015400000	592450000	1223000000	1053100000	1.7139	1.16133	740310000	145050000	84636000	174710000	150440000	7	8	8	7	46
Q9UBS4;H7C2Y5	Q9UBS4	DnaJ homolog subfamily B member 11	DNAJB11	2	8	8	7	5	5	5	7	5	5	5	21.8	21.8	40.513	358	0	53.81	By MS/MS	By MS/MS	By MS/MS	By MS/MS	19.6	14	17	14.8	835330000	176230000	168990000	82709000	71296000	1.04284	1.16008	52208000	11014000	10562000	5169300	4456000	5	2	3	2	23
F8W020;F8VY35;F8W0J6;F5H4R6;H0YIV4;P55209;H0YHC3;F8W118;F8VV59;B7Z9C2;H0YH88;F8VXI6;F8VUX1;F8W543;F8VRJ2;F8VVB5	F8W020;F8VY35;F8W0J6;F5H4R6;H0YIV4;P55209;H0YHC3;F8W118;F8VV59;B7Z9C2;H0YH88;F8VXI6;F8VUX1;F8W543;F8VRJ2;F8VVB5	Nucleosome assembly protein 1-like 1	NAP1L1	16	8	8	6	7	3	5	6	7	3	5	46.4	41.5	24.366	207	0	236.1	By MS/MS	By MS/MS	By MS/MS	By MS/MS	42	42.5	27.1	42	5638200000	1279700000	1612100000	102480000	91024000	0.793809	1.12586	512560000	116340000	146550000	9316700	8274900	13	16	4	3	80
P62979	P62979	Ubiquitin-40S ribosomal protein S27a;Ubiquitin;40S ribosomal protein S27a	RPS27A	1	8	3	8	8	8	8	3	3	3	3	56.4	26.3	17.965	156	0	110.28	By MS/MS	By MS/MS	By MS/MS	By MS/MS	56.4	56.4	56.4	56.4	19224000000	2533300000	2310900000	2892600000	2773500000	1.09624	1.04294	3204100000	422210000	385150000	482110000	462250000	14	17	14	19	139
O00303;H0YDT6;E9PQV8;A0A0D9SEZ9	O00303	Eukaryotic translation initiation factor 3 subunit F	EIF3F	4	8	8	8	7	6	5	8	7	6	5	25.8	25.8	37.563	357	0	74.362	By MS/MS	By MS/MS	By MS/MS	By MS/MS	25.8	23.5	21	15.7	1001200000	380780000	233720000	110350000	106160000	1.62921	1.03947	66748000	25386000	15581000	7357000	7077200	9	6	2	3	24
Q15717;M0QZR9;B1AM48;B1APY9;B1APY8;A0A0A0MRX1;A0A0R4J2E6;Q12926;P26378	Q15717	ELAV-like protein 1	ELAVL1	9	8	8	7	8	8	8	7	8	8	8	30.4	30.4	36.091	326	0	78.573	By MS/MS	By MS/MS	By MS/MS	By MS/MS	22.7	30.4	30.4	30.4	3242300000	618340000	484000000	517720000	538090000	1.27756	0.962144	202650000	38646000	30250000	32357000	33631000	6	8	6	8	52
Q9HB71;B2ZWH1	Q9HB71	Calcyclin-binding protein	CACYBP	2	8	8	4	3	7	7	4	3	7	7	41.7	41.7	26.21	228	0	73.343	By MS/MS	By MS/MS	By MS/MS	By MS/MS	22.4	12.7	35.5	37.7	732700000	87564000	67111000	190970000	206240000	1.30476	0.92596	56361000	6735700	5162400	14690000	15865000	2	1	5	5	17
P50914;E7EPB3	P50914;E7EPB3	60S ribosomal protein L14	RPL14	2	8	8	7	7	7	7	7	7	7	7	39.1	39.1	23.432	215	0	68.209	By MS/MS	By MS/MS	By MS/MS	By MS/MS	33	33	34	34	30110000000	5537600000	5532600000	5625600000	6197800000	1.0009	0.907677	5018300000	922930000	922090000	937590000	1033000000	14	14	14	18	100
P62888;E5RI99;A0A0C4DH44;A0A0B4J213;E5RJH3	P62888;E5RI99;A0A0C4DH44	60S ribosomal protein L30	RPL30	5	8	8	8	8	8	8	8	8	8	8	67	67	12.784	115	0	147.28	By MS/MS	By MS/MS	By MS/MS	By MS/MS	67	67	67	67	14839000000	2892500000	2646000000	2259100000	2758600000	1.09316	0.81893	2473200000	482080000	440990000	376510000	459760000	18	18	22	24	151
J3KQN4;P83881;H0Y5B4;H7BZ11;R4GN19;H7BY91;H0Y3V9	J3KQN4;P83881;H0Y5B4;H7BZ11;R4GN19	60S ribosomal protein L36a	RPL36A;RPL36A-HNRNPH2	7	8	2	7	8	8	8	2	2	2	2	35.2	7	16.378	142	0	52.785	By MS/MS	By MS/MS	By MS/MS	By MS/MS	26.1	35.2	35.2	35.2	10764000000	1924900000	2089600000	1785700000	2229100000	0.921181	0.801086	1537700000	274990000	298520000	255100000	318440000	10	8	9	12	65
CON__Q1RMN8;A0A0U1RVH6;A0A075B6I8;A0A0B4J1U1;A0A075B6K3;A0A075B6J0;A0A075B6J9;A0A075B6I2;A0A087WZW9;P04208;P01708;P06317;P01712;P01710;P01709;P01707;P06887;P01721;P01700	CON__Q1RMN8			19	8	7	6	5	8	8	5	4	7	7	38	35	24.536	234	0	261.95	By MS/MS	By MS/MS	By MS/MS	By MS/MS	28.6	27.8	38	38	11501000000	812400000	672420000	749150000	940240000	1.20817	0.796765	1277900000	90267000	74714000	83239000	104470000	5	5	7	9	87
P43358;C9JZJ5;C9J9C2;C9JK50;C9JIR1;P43362	P43358	Melanoma-associated antigen 4	MAGEA4	6	8	4	4	6	6	7	2	3	3	4	20.8	10.4	34.899	317	0	101.96	By MS/MS	By MS/MS	By MS/MS	By MS/MS	11	17.7	17.7	20.5	1245300000	121550000	128960000	223030000	283500000	0.94254	0.786702	103780000	10129000	10747000	18586000	23625000	4	2	4	7	25
P32119;A6NIW5	P32119;A6NIW5	Peroxiredoxin-2	PRDX2	2	8	8	8	7	8	8	8	7	8	8	40.4	34.8	21.892	198	0	60.387	By MS/MS	By MS/MS	By MS/MS	By MS/MS	40.4	36.9	40.4	40.4	3942200000	615700000	327790000	619850000	811390000	1.87834	0.763936	303240000	47361000	25215000	47680000	62415000	2	3	6	9	41
P51858	P51858	Hepatoma-derived growth factor	HDGF	1	8	8	5	2	4	7	5	2	4	7	30.4	30.4	26.788	240	0	57.553	By MS/MS	By MS/MS	By MS/MS	By MS/MS	27.1	8.8	22.5	30.4	603890000	103050000	37672000	142380000	203670000	2.73545	0.699072	35523000	6061500	2216000	8375400	11980000	4	1	2	8	19
Q9NW13;C9JE21;C9JAA9;H7C5G8	Q9NW13	RNA-binding protein 28	RBM28	4	8	8	5	3	4	5	5	3	4	5	11.3	11.3	85.737	759	0	56.152	By MS/MS	By MS/MS	By MS/MS	By MS/MS	6.5	3.8	5.4	7.5	217850000	57141000	11727000	47049000	51794000	4.8726	0.908387	5887900	1544300	316950	1271600	1399800	3	3	3	4	17
Q9UNM6;J3KNQ3;A0A087WUL9;H0YD73;E9PL38	Q9UNM6;J3KNQ3;A0A087WUL9	26S proteasome non-ATPase regulatory subunit 13	PSMD13	5	8	8	4	3	5	8	4	3	5	8	20.7	20.7	42.945	376	0	47.477	By MS/MS	By MS/MS	By MS/MS	By MS/MS	9.6	6.9	11.7	20.7	525320000	85454000	73375000	92472000	139290000	1.16462	0.663881	20204000	3286700	2822100	3556600	5357200	2	3	1	5	16
P33176;A0A0G2JMZ6;J3KNA1;O60282;Q12840;C9JWB9	P33176;A0A0G2JMZ6;J3KNA1;O60282;Q12840	Kinesin-1 heavy chain;Kinesin heavy chain isoform 5C;Kinesin heavy chain isoform 5A	KIF5B;KIF5A;KIF5C	6	8	8	4	4	4	7	4	4	4	7	10.4	10.4	109.68	963	0	76.823	By MS/MS	By MS/MS	By MS/MS	By MS/MS	5.1	5.1	5.4	8.7	378230000	50562000	48885000	61360000	95075000	1.03431	0.645385	6303800	842700	814750	1022700	1584600	1	1	3	5	19
A0A0A0MR02;P45880;Q5JSD2;Q5JSD1;A2A3S1	A0A0A0MR02;P45880;Q5JSD2;Q5JSD1	Voltage-dependent anion-selective channel protein 2	VDAC2	5	8	8	8	8	4	5	8	8	4	5	36.5	36.5	30.348	282	0	101.86	By MS/MS	By MS/MS	By MS/MS	By MS/MS	36.5	36.5	17.4	20.6	1661000000	606070000	609310000	44352000	73867000	0.994683	0.600431	118640000	43291000	43522000	3168000	5276200	11	10	2	3	41
CON__Q29443;CON__Q0IIK2;E7EQB2;E7ER44;P02788	CON__Q29443;CON__Q0IIK2			5	8	8	2	3	2	6	2	3	2	6	12.8	12.8	75.829	685	0	57.682	By matching	By MS/MS	By matching	By MS/MS	2.6	4.2	2.6	9.1	524990000	52317000	77095000	42248000	70883000	0.678604	0.596024	12209000	1216700	1792900	982520	1648400	0	1	0	2	12
P28066	P28066	Proteasome subunit alpha type-5	PSMA5	1	8	8	7	3	5	8	7	3	5	8	38.6	38.6	26.411	241	0	75.354	By MS/MS	By MS/MS	By MS/MS	By MS/MS	38.6	14.9	25.3	38.6	839740000	228860000	89717000	102400000	174570000	2.55091	0.586584	76340000	20805000	8156100	9309400	15870000	6	3	4	6	31
Q15417;E9PDU6;K7ES69;A0A087X271;B4DDF4;B4DUT8;Q99439	Q15417;E9PDU6	Calponin-3	CNN3	7	8	8	8	7	1	3	8	7	1	3	34	34	36.413	329	0	90.108	By MS/MS	By MS/MS	By MS/MS	By MS/MS	34	28.3	4	11.6	851880000	381630000	364650000	15214000	28325000	1.04657	0.537123	56792000	25442000	24310000	1014300	1888300	6	6	1	2	17
C9JZR2;O60716;H0YC95;E9PKY0;E9PRE2	C9JZR2;O60716	Catenin delta-1	CTNND1	5	8	8	2	3	3	8	2	3	3	8	9.9	9.9	104.85	938	0	54.18	By MS/MS	By MS/MS	By MS/MS	By MS/MS	2.1	3.7	3.3	9.9	370330000	29547000	49584000	45871000	104010000	0.595898	0.441025	7557700	603000	1011900	936150	2122600	1	2	0	7	14
O75533;H7C341	O75533	Splicing factor 3B subunit 1	SF3B1	2	8	8	2	3	3	5	2	3	3	5	8.4	8.4	145.83	1304	0	51.29	By matching	By MS/MS	By MS/MS	By MS/MS	1.4	3.1	3	5	343250000	53247000	42709000	44327000	113160000	1.24674	0.39172	5536200	858820	688860	714940	1825200	0	2	1	5	10
P56192;H0YHV5;H0YIC2;H0YIP0	P56192;H0YHV5	Methionine--tRNA ligase, cytoplasmic	MARS	4	8	8	2	2	3	6	2	2	3	6	12.3	12.3	101.11	900	0	71.565	By matching	By MS/MS	By MS/MS	By MS/MS	3.2	2.7	4.1	9.3	250120000	20116000	10782000	27277000	76944000	1.8657	0.354505	6100600	490650	262970	665280	1876700	0	1	2	5	15
E9PM69;R4GNH3;P17980;E9PMD8;E9PKD5;E9PN50;E9PLG2	E9PM69;R4GNH3;P17980;E9PMD8;E9PKD5;E9PN50	26S protease regulatory subunit 6A	PSMC3	7	8	8	5	4	4	6	5	4	4	6	30.7	30.7	44.323	397	0	66.217	By MS/MS	By MS/MS	By MS/MS	By MS/MS	19.9	14.9	15.9	23.9	321590000	60183000	44006000	26503000	85185000	1.36761	0.311123	11911000	2229000	1629900	981600	3155000	2	2	1	5	16
E9PLT0;O75534;E9PNG3	E9PLT0;O75534	Cold shock domain-containing protein E1	CSDE1	3	8	8	8	4	2	3	8	4	2	3	14.1	14.1	74.583	668	0	49.345	By MS/MS	By MS/MS	By MS/MS	By MS/MS	14.1	5.5	3	4.5	426170000	233480000	94799000	5704300	27874000	2.4629	0.204646	11215000	6144200	2494700	150110	733530	8	1	1	2	15
K7EJE8;K7EKE6;P36776;K7ER27;K7EQF8;K7ER56	K7EJE8;K7EKE6;P36776;K7ER27	Lon protease homolog, mitochondrial	LONP1	6	8	8	2	3	2	6	2	3	2	6	11	11	93.296	829	0	51.755	By MS/MS	By MS/MS	By matching	By MS/MS	2.5	4.1	2.7	8.3	199430000	15252000	31600000	7248100	56635000	0.482658	0.127979	5539600	423650	877780	201330	1573200	1	1	0	2	10
P37837;F2Z393	P37837;F2Z393	Transaldolase	TALDO1	2	8	8	4	2	0	2	4	2	0	2	24.6	24.6	37.54	337	0	55.128	By MS/MS	By MS/MS	By matching	By MS/MS	13.1	6.2	0	5.6	470060000	168630000	68963000	0	18192000	2.44522	0	27651000	9919200	4056600	0	1070100	2	1	0	1	12
Q13315;E9PIN0;E9PRG7;Q6P7P1;M0QXY8;E9PIQ5;A0A087X0E9	Q13315	Serine-protein kinase ATM	ATM	7	7	7	4	6	2	0	4	6	2	0	1.9	1.9	350.68	3056	0	39.97	By MS/MS	By MS/MS	By MS/MS	By matching	1.3	1.9	0.7	0	161350000	21426000	23602000	3786100	0	0.907804	Only NF1	977900	129850	143040	22946	0	1	4	1	0	7
Q8TED9	Q8TED9	Actin filament-associated protein 1-like 1	AFAP1L1	1	7	7	0	0	0	0	0	0	0	0	13.2	13.2	86.431	768	0	49.125	By matching	By matching	By matching	By matching	0	0	0	0	285610000	0	0	0	0	ND	ND	7719100	0	0	0	0	0	0	0	0	11
CON__Q9UE12;CON__Q15323;Q15323	CON__Q9UE12;CON__Q15323;Q15323	Keratin, type I cuticular Ha1	KRT31	3	7	3	0	0	0	0	0	0	0	0	42.5	8.2	47.237	416	0	116.42	By matching	By matching	By matching	By matching	3.8	1.7	1.7	3.8	905420000	0	0	0	0	ND	ND	34824000	0	0	0	0	0	0	0	0	10
Q86SJ6	Q86SJ6	Desmoglein-4	DSG4	1	7	7	0	0	0	0	0	0	0	0	9	9	113.82	1040	0	63.928	By matching	By matching	By matching	By matching	0	0	0	0	155470000	0	0	0	0	ND	ND	4442000	0	0	0	0	0	0	0	0	7
Q92747;E9PF58;F8WFD3	Q92747;E9PF58	Actin-related protein 2/3 complex subunit 1A	ARPC1A	3	7	7	6	6	0	0	6	6	0	0	27.3	21.1	41.569	370	0	54.092	By MS/MS	By MS/MS	By matching	By matching	22.7	16.5	0	0	831900000	238850000	179550000	0	0	1.33027	ND	39614000	11374000	8550000	0	0	6	2	0	0	18
Q16769;B5MCZ9;C9JS14	Q16769;B5MCZ9	Glutaminyl-peptide cyclotransferase	QPCT	3	7	7	1	1	0	0	1	1	0	0	24.7	24.7	40.876	361	0	60.678	By MS/MS	By MS/MS	By matching	By matching	3.9	3.9	0	0	426810000	19686000	15672000	0	0	1.25613	ND	26676000	1230400	979480	0	0	1	2	0	0	18
P51159;H3BN55;H3BUD9;H3BS49;H3BVH7;H3BU81;O00194	P51159;H3BN55;H3BUD9;H3BS49;H3BVH7	Ras-related protein Rab-27A	RAB27A	7	7	7	6	5	0	0	6	5	0	0	33.9	33.9	24.868	221	0	55.341	By MS/MS	By matching	By matching	By matching	29.4	25.8	0	0	875790000	179480000	171940000	0	0	1.04385	ND	62557000	12820000	12282000	0	0	1	0	0	0	14
O60784;B0QY01;Q6UW50;V9GZ68;V9GYF4;B0QY02;F8WB30;F8WAW7;F8WE29;F8WBB0;H7BYN7	O60784;B0QY01	Target of Myb protein 1	TOM1	11	7	7	1	2	0	0	1	2	0	0	20.3	20.3	53.818	492	0	65.378	By MS/MS	By MS/MS	By matching	By matching	3.3	5.9	0	0	149780000	7941800	8403600	0	0	0.945047	ND	8321300	441210	466870	0	0	1	2	0	0	16
P57729;H0YEA4;H0YDB7;O14966	P57729;H0YEA4	Ras-related protein Rab-38	RAB38	4	7	5	5	5	0	0	3	3	0	0	36.5	26.5	23.712	211	0	47.592	By MS/MS	By MS/MS	By matching	By matching	25.1	25.1	0	0	435920000	118840000	131410000	0	0	0.904345	ND	29061000	7922700	8760400	0	0	4	4	0	0	17
P40967;F8W1D1;H0YIJ2;F8VZC6;F8VXH8;F8VYZ1;F8VZV2;F8VUB1	P40967;F8W1D1;H0YIJ2;F8VZC6	Melanocyte protein PMEL;M-alpha;M-beta	PMEL	8	7	7	6	5	0	0	6	5	0	0	15.1	15.1	70.254	661	0	75.371	By MS/MS	By MS/MS	By matching	By matching	13.6	10.6	0	0	2435400000	701380000	953590000	0	0	0.735515	ND	162360000	46758000	63572000	0	0	7	7	0	0	32
P33897;Q9UBJ2	P33897	ATP-binding cassette sub-family D member 1	ABCD1	2	7	7	7	7	0	0	7	7	0	0	11.3	11.3	82.936	745	0	69.217	By MS/MS	By MS/MS	By matching	By matching	11.3	11.3	0	0	507450000	195340000	290230000	0	0	0.673052	ND	13715000	5279400	7844100	0	0	5	7	0	0	14
Q9UN81	Q9UN81	LINE-1 retrotransposable element ORF1 protein	L1RE1	1	7	7	1	0	7	5	1	0	7	5	22.5	22.5	40.055	338	0	47.81	By matching	By matching	By MS/MS	By MS/MS	2.4	0	22.5	15.4	370160000	27562000	0	212900000	97554000	Only NF1	2.18238	23135000	1722600	0	13306000	6097100	0	0	4	4	8
Q9Y6K5;F8VWK9;F8VS35;H0YHL3	Q9Y6K5	2-5-oligoadenylate synthase 3	OAS3	4	7	7	3	0	1	1	3	0	1	1	6.3	6.3	121.17	1087	0	42.745	By MS/MS	By matching	By matching	By matching	2.5	0	0.6	0.6	242870000	32675000	0	15050000	15510000	Only NF1	0.970342	4956500	666830	0	307150	316530	1	0	0	0	9
Q96CW5;A0A087WWB5;A0A087WU06;A0A0J9YX63;A0A0J9YX56	Q96CW5	Gamma-tubulin complex component 3	TUBGCP3	5	7	7	0	0	7	3	0	0	7	3	9.2	9.2	103.57	907	0	57.113	By matching	By matching	By MS/MS	By matching	0	0	9.2	3.9	133570000	0	0	108020000	21606000	ND	4.99954	2782800	0	0	2250500	450120	0	0	6	0	6
Q9H0H5;F8VRD2;F8VWX0;F8W0L1;F8VZ66;F8W1E5;F8VV47;F8VWY4;F8VVE5;H0YIK5;F8VVY0;F8VXH1;F8VQF5;F8VYH6;F8VUW9;F8VV39;F8VZ41;F8VQZ5;F8VS54;F8W1T4;F8VV37	Q9H0H5	Rac GTPase-activating protein 1	RACGAP1	21	7	7	5	4	4	1	5	4	4	1	12	12	71.026	632	0	64.861	By MS/MS	By MS/MS	By MS/MS	By matching	7.9	6.6	6.6	2.5	413540000	78071000	69293000	46596000	12612000	1.12668	3.69458	12532000	2365800	2099800	1412000	382180	4	3	2	0	23
P61106;X6RFL8	P61106;X6RFL8	Ras-related protein Rab-14	RAB14	2	7	7	2	0	5	7	2	0	5	7	34.4	34.4	23.897	215	0	57.561	By matching	By matching	By MS/MS	By MS/MS	10.7	0	27.9	34.4	253440000	32194000	0	39536000	99318000	Only NF1	0.398075	15840000	2012100	0	2471000	6207400	0	0	2	5	13
P35250;A0A087WVY3;H7C5P1;H7C5Q7;F8WC37;H7C5A0;H7C5G4;H7C5P4;H7C5S7	P35250	Replication factor C subunit 2	RFC2	9	7	7	6	7	5	4	6	7	5	4	24.3	24.3	39.157	354	0	61.827	By MS/MS	By MS/MS	By MS/MS	By MS/MS	22.3	24.3	16.9	12.7	1289600000	274650000	336580000	231060000	111650000	0.816002	2.0695	58620000	12484000	15299000	10503000	5074800	4	5	3	3	24
P08133;E7EMC6;E5RK69;E5RJF5;E5RK63;E5RFF0;H0YC77;E5RIU8;E5RJR0;E5RI05	P08133;E7EMC6;E5RK69	Annexin A6;Annexin	ANXA6	10	7	7	3	0	0	1	3	0	0	1	13.1	13.1	75.872	673	0	56.851	By MS/MS	By matching	By matching	By matching	5.1	0	0	2.4	81337000	10641000	0	0	4388200	Only NF1	0	1891600	247460	0	0	102050	2	0	0	0	8
P05141;Q9H0C2	P05141	ADP/ATP translocase 2;ADP/ATP translocase 2, N-terminally processed	SLC25A5	2	7	7	5	5	6	6	5	5	6	6	48.3	22.1	32.852	298	0	55.924	By MS/MS	By MS/MS	By MS/MS	By MS/MS	39.6	39.6	42.6	40.3	7024200000	672140000	706290000	949160000	465510000	0.951649	2.03897	369690000	35376000	37173000	49956000	24501000	5	7	11	6	67
Q5QNZ2;P24539	Q5QNZ2;P24539	ATP synthase F(0) complex subunit B1, mitochondrial	ATP5F1	2	7	7	4	3	7	5	4	3	7	5	40.5	40.5	22.275	195	0	79.561	By MS/MS	By MS/MS	By MS/MS	By MS/MS	22.1	17.9	40.5	26.2	1604500000	254590000	197070000	288990000	177350000	1.29188	1.62949	133710000	21216000	16422000	24082000	14779000	4	3	4	5	35
Q03135	Q03135	Caveolin-1	CAV1	1	7	2	2	2	7	7	0	0	2	2	46.1	14	20.471	178	0	89.415	By matching	By matching	By MS/MS	By MS/MS	10.1	10.1	46.1	46.1	4922200000	71181000	82715000	1127300000	710570000	0.860557	1.58647	492220000	7118100	8271500	112730000	71057000	0	0	8	7	33
A0A087WXZ3;Q9Y5A9;A0A024R7W5;A0A087X0Q1;A0A087WY31;Q7Z739;S4R3V3;S4R3J8	A0A087WXZ3;Q9Y5A9	YTH domain-containing family protein 2	YTHDF2	8	7	5	6	4	4	5	4	3	3	4	13.2	10	61.163	569	0	57.965	By MS/MS	By MS/MS	By MS/MS	By MS/MS	10.9	8.1	8.1	10.4	972970000	279350000	182740000	188030000	118990000	1.52867	1.58022	51209000	14702000	9617700	9896100	6262400	4	1	3	3	12
P62633	P62633	Cellular nucleic acid-binding protein	CNBP	1	7	7	7	5	6	7	7	5	6	7	48.6	48.6	19.463	177	0	99.188	By MS/MS	By MS/MS	By MS/MS	By MS/MS	48.6	33.9	40.7	48.6	2548600000	566620000	349050000	716160000	473860000	1.62332	1.51133	196050000	43586000	26850000	55089000	36450000	8	3	8	7	33
P62851;E9PQK3;E9PK60	P62851	40S ribosomal protein S25	RPS25	3	7	7	7	7	7	6	7	7	7	6	44.8	44.8	13.742	125	0	59.95	By MS/MS	By MS/MS	By MS/MS	By MS/MS	44.8	44.8	44.8	36	20422000000	4158700000	3075500000	5737700000	3964100000	1.3522	1.44742	4084400000	831740000	615100000	1147500000	792830000	11	8	12	11	67
O60869	O60869	Endothelial differentiation-related factor 1	EDF1	1	7	7	6	5	5	4	6	5	5	4	45.3	45.3	16.368	148	0	52.45	By MS/MS	By MS/MS	By MS/MS	By MS/MS	38.5	36.5	29.7	28.4	885590000	425330000	211040000	112940000	79354000	2.0154	1.42324	98399000	47259000	23449000	12548000	8817100	7	5	1	1	14
Q15029;K7EP67;K7EJ74	Q15029	116 kDa U5 small nuclear ribonucleoprotein component	EFTUD2	3	7	7	4	5	5	6	4	5	5	6	9.8	8.7	109.43	972	0	43.309	By MS/MS	By MS/MS	By MS/MS	By MS/MS	6.4	6.3	7.6	8.5	288020000	62425000	76464000	66626000	48685000	0.816397	1.36851	5647500	1224000	1499300	1306400	954610	2	2	3	3	10
P60866;E5RJX2;E5RIP1;G3XAN0	P60866;E5RJX2	40S ribosomal protein S20	RPS20	4	7	7	6	7	6	6	6	7	6	6	39.5	39.5	13.373	119	0	81.29	By MS/MS	By MS/MS	By MS/MS	By MS/MS	37	39.5	37	37	40714000000	7708600000	6294700000	9249400000	7098900000	1.22462	1.30293	8142700000	1541700000	1258900000	1849900000	1419800000	16	14	16	19	114
H3BLV0;B1AP13;H7BY55;P08174;B1AP15	H3BLV0;B1AP13;H7BY55;P08174;B1AP15	Complement decay-accelerating factor	CD55	5	7	7	6	2	6	7	6	2	6	7	21.8	21.8	35.695	326	0	45.766	By MS/MS	By MS/MS	By MS/MS	By MS/MS	16	4.9	16	21.8	1341100000	198100000	107940000	297330000	232430000	1.83528	1.27922	67054000	9905100	5396800	14866000	11622000	3	1	3	4	20
E5RHW4;O94905;E5RJ09	E5RHW4;O94905;E5RJ09	Erlin-2	ERLIN2	3	7	3	3	3	4	4	1	1	1	2	20.4	8.3	37.725	338	0	47.63	By MS/MS	By MS/MS	By MS/MS	By MS/MS	9.2	9.2	11.2	11.2	1302300000	69801000	110830000	186030000	145810000	0.629802	1.27584	62013000	3323900	5277700	8858600	6943400	2	0	1	2	16
B7Z9I1;Q5T4U5;P11310;E9PJM9;H0YDT5;E9PRX4	B7Z9I1;Q5T4U5;P11310	Medium-chain specific acyl-CoA dehydrogenase, mitochondrial	ACADM	6	7	7	5	5	4	5	5	5	4	5	21.3	21.3	42.426	385	0	45.8	By MS/MS	By MS/MS	By MS/MS	By MS/MS	15.1	15.1	11.7	15.1	555770000	112170000	137710000	75404000	59293000	0.814538	1.27172	29251000	5903900	7247700	3968600	3120700	4	3	2	2	20
A0A0A0MRM9;Q14978;S4R349;S4R402;S4R341	A0A0A0MRM9;Q14978	Nucleolar and coiled-body phosphoprotein 1	NOLC1	5	7	7	5	3	4	4	5	3	4	4	10.9	10.9	74.543	708	0	43.203	By MS/MS	By MS/MS	By MS/MS	By MS/MS	7.5	5.4	6.8	5.6	461000000	135190000	74271000	138780000	112760000	1.82023	1.23076	13970000	4096700	2250600	4205500	3416900	4	2	3	4	13
G3V5T0;A0A0C4DFM0;A0A0A0MR33;G3V4T6;G3V267;O43708;G3V3B9;H0YJN8	G3V5T0;A0A0C4DFM0;A0A0A0MR33;G3V4T6;G3V267;O43708	Maleylacetoacetate isomerase	GSTZ1	8	7	7	5	3	6	6	5	3	6	6	46.5	46.5	22.61	202	0	83.981	By MS/MS	By MS/MS	By MS/MS	By MS/MS	31.2	22.8	42.6	42.6	828780000	89510000	49446000	150350000	123640000	1.81026	1.21603	82878000	8951000	4944600	15035000	12364000	3	3	6	5	37
Q5T1C6;F6XC58;E9PLJ7	Q5T1C6;F6XC58;E9PLJ7	Acyl-coenzyme A thioesterase THEM4	THEM4	3	7	7	3	1	6	6	3	1	6	6	30.8	30.8	27.129	240	0	58.553	By matching	By matching	By MS/MS	By MS/MS	12.9	4.6	23.8	30.4	1228700000	36083000	25128000	289460000	254870000	1.43597	1.13572	94516000	2775600	1932900	22266000	19605000	0	0	7	6	29
P40938;A0A087X270	P40938	Replication factor C subunit 3	RFC3	2	7	7	6	5	4	5	6	5	4	5	22.5	22.5	40.556	356	0	100.85	By MS/MS	By MS/MS	By MS/MS	By MS/MS	19.4	17.1	13.8	16.9	779670000	195120000	217360000	105080000	94652000	0.897681	1.11017	37127000	9291300	10350000	5003700	4507200	6	3	1	3	20
P16989;A0A0D9SEI8	P16989	Y-box-binding protein 3	YBX3	2	7	7	2	2	6	6	2	2	6	6	34.9	23.9	40.089	372	0	138.8	By MS/MS	By MS/MS	By MS/MS	By MS/MS	23.1	23.1	34.9	34.9	1246100000	118010000	106800000	457060000	427990000	1.10496	1.06792	95852000	9077400	8215500	35158000	32922000	2	2	8	7	22
Q96P70	Q96P70	Importin-9	IPO9	1	7	7	7	7	3	2	7	7	3	2	7.5	7.5	115.96	1041	0	59.882	By MS/MS	By MS/MS	By MS/MS	By MS/MS	7.5	7.5	4.1	1.6	430520000	106690000	135870000	11732000	11068000	0.785236	1.05999	10250000	2540200	3235000	279330	263530	3	5	2	1	21
O00148;Q13838;A0A0G2JJZ9;Q5STU3;K7EQN7;F6WLT2;A0A140T9X3;H0Y400;A0A140T996;F6S4E6;A0A0A0MT12;F6TRA5;A0A0D9SEM9;K7EN69;A0A140T9L4;A0A140T973;A0A140T9K1;A0A140T9X9;F6QYI9;A0A0G2JJL7;K7EPJ3;F6R6M7;F6UJC5;A0A140TA18;A0A140T9K2;K7ENP6;A0A0G2JHN7;A0A140T9N3;K7EL56;K7EIL8;F6U6E2;F6S2B7;F6SXL5;H0YCC6	O00148;Q13838;A0A0G2JJZ9;Q5STU3;K7EQN7;F6WLT2;A0A140T9X3	ATP-dependent RNA helicase DDX39A;Spliceosome RNA helicase DDX39B	DDX39A;DDX39B	34	7	7	6	5	7	6	6	5	7	6	16.9	16.9	49.129	427	0	47.586	By MS/MS	By MS/MS	By MS/MS	By MS/MS	14.3	12.4	16.9	15.2	744210000	118420000	106840000	124090000	118620000	1.10839	1.04611	39169000	6232500	5623100	6531000	6243300	4	4	3	3	25
Q8NFJ5;F5GWG3;H0YFN2	Q8NFJ5	Retinoic acid-induced protein 3	GPRC5A	3	7	7	0	0	7	7	0	0	7	7	26.9	26.9	40.251	357	0	70.588	By matching	By matching	By MS/MS	By MS/MS	0	0	26.9	26.9	1030300000	0	0	496830000	484770000	ND	1.02488	147190000	0	0	70976000	69252000	0	0	7	8	15
Q9Y3C1;D6RIC3;A0A0C4DGU5;A0A087X2G6;A0A087X1T1;D6RC60	Q9Y3C1;D6RIC3;A0A0C4DGU5;A0A087X2G6	Nucleolar protein 16	NOP16	6	7	7	5	4	5	7	5	4	5	7	41	41	21.188	178	0	74.141	By MS/MS	By MS/MS	By MS/MS	By MS/MS	24.7	20.8	37.1	41	772360000	166500000	85027000	219250000	215850000	1.9582	1.01575	77236000	16650000	8502700	21925000	21585000	4	3	4	4	15
P62879;C9JIS1;C9JXA5;C9JZN1;E7EP32;C9JD14	P62879;C9JIS1;C9JXA5;C9JZN1;E7EP32	Guanine nucleotide-binding protein G(I)/G(S)/G(T) subunit beta-2	GNB2	6	7	3	7	7	7	7	3	3	3	3	38.5	9.4	37.331	340	0	127.91	By MS/MS	By MS/MS	By MS/MS	By MS/MS	38.5	38.5	38.5	38.5	4862900000	1284300000	981100000	818740000	810660000	1.30904	1.00997	374070000	98796000	75469000	62980000	62359000	12	12	14	14	72
Q96I24	Q96I24	Far upstream element-binding protein 3	FUBP3	1	7	7	0	2	7	7	0	2	7	7	17.1	15.7	61.64	572	0	67.667	By matching	By matching	By MS/MS	By MS/MS	0	4.7	15.7	17.1	457210000	0	26526000	187390000	186690000	0	1.00375	14288000	0	828950	5855900	5834000	0	0	5	6	11
P04792;F8WE04;C9J3N8	P04792;F8WE04	Heat shock protein beta-1	HSPB1	3	7	7	5	5	5	5	5	5	5	5	39	39	22.782	205	0	80.034	By MS/MS	By MS/MS	By MS/MS	By MS/MS	26.8	30.7	30.2	29.8	1369100000	73477000	120870000	137430000	137180000	0.607901	1.00182	97796000	5248400	8633800	9816500	9798500	3	3	2	3	33
Q13247;A0A0D9SEM4;Q08170	Q13247	Serine/arginine-rich splicing factor 6	SRSF6	3	7	6	5	5	4	7	4	4	3	6	20.3	17.7	39.586	344	0	49.129	By MS/MS	By MS/MS	By MS/MS	By MS/MS	15.4	14.5	12.2	20.3	2020200000	461930000	376330000	330540000	329950000	1.22746	1.00179	134680000	30795000	25089000	22036000	21997000	4	3	2	4	20
P49189	P49189	4-trimethylaminobutyraldehyde dehydrogenase	ALDH9A1	1	7	7	4	3	2	1	4	3	2	1	16.6	16.6	53.801	494	0	49.725	By MS/MS	By MS/MS	By matching	By matching	8.7	6.5	4.7	2.2	409300000	126940000	75148000	20771000	20959000	1.6892	0.99103	16372000	5077600	3005900	830860	838360	2	1	0	0	10
P49207	P49207	60S ribosomal protein L34	RPL34	1	7	7	7	6	7	7	7	6	7	7	37.6	37.6	13.293	117	0	48.883	By MS/MS	By MS/MS	By MS/MS	By MS/MS	37.6	29.9	37.6	37.6	16377000000	4071600000	3599500000	2306900000	2347000000	1.13116	0.982914	2729500000	678600000	599910000	384480000	391170000	10	7	12	13	78
H3BPE7;P35637	H3BPE7;P35637	RNA-binding protein FUS	FUS	2	7	5	7	6	7	7	5	4	5	5	13.1	13.1	53.496	527	0	89.482	By MS/MS	By MS/MS	By MS/MS	By MS/MS	13.1	13.1	13.1	13.1	2541600000	384860000	303440000	422910000	430520000	1.26832	0.982324	195510000	29604000	23342000	32532000	33117000	9	7	7	7	51
Q06210;E5RJP4;O94808	Q06210	Glutamine--fructose-6-phosphate aminotransferase [isomerizing] 1	GFPT1	3	7	7	3	0	5	5	3	0	5	5	11	11	78.806	699	0	47.303	By MS/MS	By matching	By MS/MS	By MS/MS	4.6	0	8.3	7.4	227430000	31526000	0	71478000	47094000	Only NF1	1.51777	5289100	733170	0	1662300	1095200	1	0	3	4	12
P50395;Q5SX87;P31150;V9GYF8;Q5SX90;Q5SX86;V9GYJ7;G5E9U5;Q5SX91	P50395;Q5SX87;P31150	Rab GDP dissociation inhibitor beta;Rab GDP dissociation inhibitor alpha	GDI2;GDI1	9	7	7	6	5	5	7	6	5	5	7	20	20	50.663	445	0	51.079	By MS/MS	By MS/MS	By MS/MS	By MS/MS	17.5	13.3	13	20	758370000	149290000	131020000	124350000	133240000	1.13944	0.933278	27085000	5331700	4679300	4441000	4758500	5	2	2	6	19
Q7L2H7;J3KNJ2;E9PN86;H0YCQ8;E9PRY0;E7ESM3	Q7L2H7;J3KNJ2	Eukaryotic translation initiation factor 3 subunit M	EIF3M	6	7	7	5	3	2	5	5	3	2	5	16.6	16.6	42.502	374	0	44.839	By MS/MS	By MS/MS	By MS/MS	By MS/MS	10.7	4.8	4.8	13.9	460340000	121960000	91555000	60190000	65299000	1.3321	0.92176	25574000	6775700	5086400	3343900	3627700	3	2	1	2	10
E9PKG1;H7C2I1;Q99873;E9PIX6;A0A087X1W2;E9PQ98;E9PNR9;H0YDE4;Q9NR22	E9PKG1;H7C2I1;Q99873;E9PIX6;A0A087X1W2	Protein arginine N-methyltransferase 1	PRMT1	9	7	7	2	2	5	7	2	2	5	7	28.3	28.3	37.709	325	0	52.663	By matching	By matching	By MS/MS	By MS/MS	7.7	8	20.6	28.3	397490000	21493000	27426000	100490000	110000000	0.783672	0.913545	19874000	1074700	1371300	5024400	5500200	0	0	3	4	9
Q8TEX9;H0YN14;H0YLV0;H0YL92;H0YK93;H0YKG5;H0YMR4;H0YN07	Q8TEX9;H0YN14	Importin-4	IPO4	8	7	7	5	5	1	1	5	5	1	1	6.7	6.7	118.71	1081	0	40.49	By MS/MS	By MS/MS	By matching	By matching	4.6	4.8	1	1	191100000	104390000	56326000	1764300	2007900	1.85332	0.878679	3675000	2007600	1083200	33929	38613	2	6	0	0	11
Q00688	Q00688	Peptidyl-prolyl cis-trans isomerase FKBP3	FKBP3	1	7	7	5	5	6	6	5	5	6	6	37.9	37.9	25.177	224	0	59.924	By MS/MS	By MS/MS	By MS/MS	By MS/MS	23.2	26.3	31.2	29.9	1930300000	393040000	309970000	417990000	476750000	1.26799	0.876749	193030000	39304000	30997000	41799000	47675000	5	2	5	7	27
Q8TDN6	Q8TDN6	Ribosome biogenesis protein BRX1 homolog	BRIX1	1	7	7	5	6	5	6	5	6	5	6	17	17	41.401	353	0	69.203	By MS/MS	By MS/MS	By MS/MS	By MS/MS	13.3	17	14.2	16.4	676600000	154750000	185710000	144240000	172340000	0.833288	0.83695	33830000	7737300	9285300	7211800	8617100	2	3	4	7	16
A0A0A6YYC3;A0A0A6YYJ8;Q9Y383;B8ZZ10;A8MYV2;Q9NQ29;B8ZZ09	A0A0A6YYC3;A0A0A6YYJ8;Q9Y383	Putative RNA-binding protein Luc7-like 2	LUC7L2	7	7	7	6	4	5	6	6	4	5	6	19	19	46.228	389	0	75.012	By MS/MS	By MS/MS	By MS/MS	By MS/MS	17.2	11.6	15.2	17.2	1485600000	395570000	221200000	189690000	231930000	1.78829	0.817876	82534000	21976000	12289000	10538000	12885000	6	1	2	2	22
O75821;K7ER90;K7EL20;K7ENA8;K7EP16;K7EL60	O75821;K7ER90;K7EL20;K7ENA8	Eukaryotic translation initiation factor 3 subunit G	EIF3G	6	7	7	4	5	3	3	4	5	3	3	25.6	25.6	35.611	320	0	50.537	By MS/MS	By MS/MS	By MS/MS	By MS/MS	13.8	18.8	11.9	11.9	928240000	237500000	251390000	95513000	116970000	0.944747	0.81656	48855000	12500000	13231000	5027000	6156600	2	5	2	2	20
P31946;Q4VY20;Q4VY19;A0A0J9YWE8;A0A0J9YWZ2	P31946	14-3-3 protein beta/alpha;14-3-3 protein beta/alpha, N-terminally processed	YWHAB	5	7	6	4	3	4	5	3	2	3	4	50.8	30.1	28.082	246	0	284.65	By MS/MS	By MS/MS	By MS/MS	By MS/MS	38.6	31.3	38.6	43.1	2367600000	482880000	277010000	458510000	571230000	1.74319	0.802671	169120000	34491000	19786000	32751000	40802000	5	3	6	8	35
P62191	P62191	26S protease regulatory subunit 4	PSMC1	1	7	7	6	4	3	4	6	4	3	4	16.6	16.6	49.184	440	0	54.094	By MS/MS	By MS/MS	By MS/MS	By MS/MS	16.4	11.6	10.5	12.3	813210000	255980000	172050000	53945000	67803000	1.48782	0.795614	32529000	10239000	6881900	2157800	2712100	4	3	2	3	19
Q9P2J5;A0A087WXY1	Q9P2J5	Leucine--tRNA ligase, cytoplasmic	LARS	2	7	7	5	3	4	6	5	3	4	6	7.1	7.1	134.46	1176	0	46.051	By MS/MS	By matching	By MS/MS	By MS/MS	5.3	3	3.9	6.5	162060000	25913000	16220000	37403000	47144000	1.5976	0.793378	2613800	417950	261620	603270	760390	1	0	2	5	12
Q9Y3U8;J3QSB5;J3KTD3	Q9Y3U8;J3QSB5	60S ribosomal protein L36	RPL36	3	7	6	6	6	5	4	6	6	5	4	40	37.1	12.254	105	0	51.805	By MS/MS	By MS/MS	By MS/MS	By MS/MS	37.1	37.1	30.5	30.5	8719200000	1594200000	1482400000	1539100000	1959900000	1.07542	0.785295	2906400000	531400000	494120000	513030000	653300000	13	15	11	14	94
J3QL14;R4GN72;F5GYQ1;P61421;H3BQJ1	J3QL14;R4GN72;F5GYQ1;P61421	V-type proton ATPase subunit d 1	ATP6V0D1	5	7	7	4	2	5	6	4	2	5	6	28.9	28.9	26.705	232	0	44.555	By MS/MS	By MS/MS	By MS/MS	By MS/MS	16.8	9.1	21.6	24.6	2124500000	178030000	27430000	212940000	212930000	6.49034	1.00005	163420000	13694000	2110000	16380000	16379000	1	2	3	4	34
P63173;J3KT73;J3QL01;J3KSP2	P63173;J3KT73;J3QL01	60S ribosomal protein L38	RPL38	4	7	7	5	5	5	6	5	5	5	6	52.9	52.9	8.2178	70	0	57.254	By MS/MS	By MS/MS	By MS/MS	By MS/MS	50	52.9	50	50	2147800000	306370000	405280000	398770000	534920000	0.755947	0.745476	715920000	102120000	135090000	132920000	178310000	8	8	9	14	49
P62316;K7ERG4;K7EJB5	P62316;K7ERG4	Small nuclear ribonucleoprotein Sm D2	SNRPD2	3	7	7	6	4	4	5	6	4	4	5	61.9	61.9	13.527	118	0	50.258	By MS/MS	By MS/MS	By MS/MS	By MS/MS	53.4	28.8	40.7	37.3	1105500000	261840000	193790000	160150000	236760000	1.35115	0.676423	157930000	37406000	27685000	22879000	33823000	4	2	7	5	24
O75396;A0A087X1A9	O75396	Vesicle-trafficking protein SEC22b	SEC22B	2	7	7	7	6	2	3	7	6	2	3	38.1	38.1	24.593	215	0	91.555	By MS/MS	By MS/MS	By MS/MS	By MS/MS	38.1	34.4	11.2	16.7	719600000	202210000	218500000	37174000	55169000	0.925446	0.67382	51400000	14443000	15607000	2655300	3940600	8	5	1	3	28
P28482;E9PBK7;E9PJF0;E9PQW4;P27361	P28482	Mitogen-activated protein kinase 1	MAPK1	5	7	7	5	2	2	3	5	2	2	3	19.4	19.4	41.389	360	0	41.51	By MS/MS	By MS/MS	By matching	By matching	13.9	5.8	5	6.7	379230000	164190000	23514000	26266000	29931000	6.98265	0.877552	17238000	7463100	1068800	1193900	1360500	5	2	0	0	10
Q01469;I6L8B7	Q01469;I6L8B7	Fatty acid-binding protein, epidermal	FABP5	2	7	7	0	0	3	4	0	0	3	4	45.9	45.9	15.164	135	0	47.472	By matching	By matching	By MS/MS	By MS/MS	0	0	20	28.1	560010000	0	0	61896000	98642000	ND	0.627481	70002000	0	0	7737100	12330000	0	0	0	1	14
P61981	P61981	14-3-3 protein gamma;14-3-3 protein gamma, N-terminally processed	YWHAG	1	7	7	6	5	5	5	6	5	5	5	49.8	33.2	28.302	247	0	71.27	By MS/MS	By MS/MS	By MS/MS	By MS/MS	45.7	41.7	41.7	40.1	1550600000	352830000	241290000	212280000	346360000	1.46227	0.612888	96914000	22052000	15081000	13268000	21648000	5	3	7	6	32
I3L0N3;P46459	I3L0N3;P46459	Vesicle-fusing ATPase	NSF	2	7	7	2	3	1	3	2	3	1	3	10.7	10.7	82.091	739	0	41.485	By matching	By MS/MS	By matching	By matching	2.6	3.8	1.6	4.3	248950000	33655000	31203000	14722000	24520000	1.07858	0.600408	5296700	716060	663890	313230	521710	0	2	0	0	8
P13760;A2BFX2;Q29974;A0A140TA30;Q30154;A0A0G2JNS5;A0A0G2JM55;A0A0G2JQ00;P01911;Q30167;A0A0G2JNJ0;A0A0G2JMW2;A0A0G2JMS9;A0A0G2JMR0;A0A087WX18;P20039;Q5Y7A7;A0A0G2JLT6;A0A0G2JKW5;P01912;Q9GIY3	P13760;A2BFX2;Q29974;A0A140TA30;Q30154	HLA class II histocompatibility antigen, DRB1-4 beta chain;HLA class II histocompatibility antigen, DRB1-16 beta chain;HLA class II histocompatibility antigen, DR beta 5 chain	HLA-DRB1;HLA-DRB5	21	7	2	0	0	6	6	0	0	2	2	30.5	8.3	30.112	266	0	55.656	By matching	By matching	By MS/MS	By MS/MS	0	0	24.1	24.1	1370100000	0	0	385070000	676330000	ND	0.569352	91338000	0	0	25671000	45089000	0	0	6	9	23
J3KPM9;P42224;H7BZB5;E7EPD2;D2KFR9	J3KPM9;P42224	Signal transducer and activator of transcription;Signal transducer and activator of transcription 1-alpha/beta	STAT1	5	7	7	3	4	1	1	3	4	1	1	12.6	12.6	83.359	714	0	52.306	By MS/MS	By MS/MS	By matching	By matching	5.7	7.4	1.7	1.7	222110000	25710000	22678000	1979900	3492800	1.1337	0.566852	6002800	694870	612910	53510	94401	2	4	0	0	15
B7Z7P8;P62495;D6RCB3;D6RJE8;I3L492	B7Z7P8;P62495	Eukaryotic peptide chain release factor subunit 1	ETF1	5	7	7	4	2	5	7	4	2	5	7	15.8	15.8	47.475	423	0	53.481	By MS/MS	By MS/MS	By MS/MS	By MS/MS	10.9	5.4	12.8	15.8	773970000	112420000	39483000	145040000	267920000	2.8473	0.541356	32249000	4684300	1645100	6043200	11163000	2	1	6	5	22
Q8IY81;J3QRS5;J3QR05;J3KS74;J3QSE2;J3KS36	Q8IY81	pre-rRNA processing protein FTSJ3	FTSJ3	6	7	7	4	1	7	6	4	1	7	6	10.5	10.5	96.557	847	0	63.419	By MS/MS	By matching	By MS/MS	By MS/MS	5.3	1.1	10.5	8.9	359660000	49249000	14057000	121770000	159040000	3.50352	0.765656	10578000	1448500	413440	3581600	4677600	0	0	4	4	8
Q8NBS9	Q8NBS9	Thioredoxin domain-containing protein 5	TXNDC5	1	7	7	5	4	4	6	5	4	4	6	19.7	19.7	47.628	432	0	60.408	By MS/MS	By MS/MS	By matching	By MS/MS	15.3	11.1	11.1	17.4	437140000	113780000	49662000	25755000	53040000	2.29109	0.485577	19006000	4947100	2159200	1119800	2306100	4	2	0	2	18
P26639;D6RCA5;D6R9F8;D6RDJ6;D6RBR8	P26639	Threonine--tRNA ligase, cytoplasmic	TARS	5	7	7	4	4	1	2	4	4	1	2	10	10	83.434	723	0	44.355	By MS/MS	By MS/MS	By matching	By matching	5.7	5.7	1.4	2.6	417030000	122760000	116710000	14012000	34130000	1.05184	0.410548	9929200	2923000	2778900	333630	812620	2	1	0	0	6
P21281;C9JL73;P15313;H0YC04;C9J5E3;C9JNS9;E5RGH6	P21281;C9JL73;P15313	V-type proton ATPase subunit B, brain isoform;V-type proton ATPase subunit B, kidney isoform	ATP6V1B2;ATP6V1B1	7	7	7	1	0	2	4	1	0	2	4	20.2	20.2	56.5	511	0	63.81	By matching	By matching	By matching	By matching	2.2	0	4.9	10.2	654470000	25838000	0	29234000	57187000	Only NF1	0.5112	26179000	1033500	0	1169400	2287500	0	0	0	0	16
Q5URX0;P07686;H0YA83;H0Y9B6	Q5URX0;P07686;H0YA83	Beta-hexosaminidase subunit beta;Beta-hexosaminidase subunit beta chain B;Beta-hexosaminidase subunit beta chain A	HEXB	4	7	7	0	0	1	3	0	0	1	3	22.7	22.7	38.258	331	0	43.727	By matching	By matching	By matching	By MS/MS	0	0	3.3	9.7	197500000	0	0	8968800	25178000	ND	0.356216	9875200	0	0	448440	1258900	0	0	0	1	12
E7EVA0;P27816;H0Y2V1;F8W9U4;H7C4C5;B5MEG9	E7EVA0;P27816;H0Y2V1;F8W9U4;H7C4C5	Microtubule-associated protein;Microtubule-associated protein 4	MAP4	6	7	7	0	0	3	6	0	0	3	6	4.5	4.5	245.44	2297	0	53.725	By matching	By matching	By MS/MS	By MS/MS	0	0	1.9	3.8	438960000	0	0	52319000	160530000	ND	0.325914	3540000	0	0	421920	1294600	0	0	2	6	14
P51148;K7ERI8;K7ERQ8;F8VWU4;F8VVZ0;F8VUA5;F8VVK3;K7ENY4;P20339;K7EIP6;F8WCY6;F8WD79;F8VPW9;F8VSF8;F8VWZ7	P51148;K7ERI8;K7ERQ8	Ras-related protein Rab-5C	RAB5C	15	7	4	5	4	6	6	4	3	3	3	38.9	24.1	23.482	216	0	50.994	By MS/MS	By MS/MS	By MS/MS	By MS/MS	29.2	23.6	32.4	32.4	913100000	166750000	52831000	89352000	197330000	3.15629	0.452805	83009000	15159000	4802800	8122900	17939000	4	2	4	5	26
P30040;F8VY02;F8W1G0	P30040;F8VY02	Endoplasmic reticulum resident protein 29	ERP29	3	7	7	6	4	2	5	6	4	2	5	31.4	31.4	28.993	261	0	57.803	By MS/MS	By MS/MS	By MS/MS	By MS/MS	27.6	16.1	8.4	21.8	737250000	188850000	112820000	20882000	72882000	1.67391	0.286518	52661000	13489000	8058400	1491600	5205900	5	3	1	4	24
Q9NUD5	Q9NUD5	Zinc finger CCHC domain-containing protein 3	ZCCHC3	1	7	7	7	6	3	6	7	6	3	6	19.1	19.1	43.618	404	0	91.359	By MS/MS	By MS/MS	By MS/MS	By MS/MS	19.1	16.6	7.2	16.8	735760000	349380000	250860000	23723000	82872000	1.39273	0.286261	29430000	13975000	10034000	948910	3314900	9	7	1	4	21
Q04917;A2IDB2;F8WEB6;A2IDB1	Q04917;A2IDB2	14-3-3 protein eta	YWHAH	4	7	7	7	6	2	3	7	6	2	3	45.1	32.1	28.218	246	0	99.143	By MS/MS	By MS/MS	By matching	By MS/MS	45.1	41.1	24	26.4	773570000	229360000	238990000	14094000	50365000	0.959705	0.279837	48348000	14335000	14937000	880900	3147800	7	2	0	2	17
A0A087WV73;P46087;F5GYR3;F5H5X6	A0A087WV73;P46087	Probable 28S rRNA (cytosine(4447)-C(5))-methyltransferase	NOP2	4	7	7	4	5	2	4	4	5	2	4	10.3	10.3	94.095	855	0	47.945	By MS/MS	By MS/MS	By MS/MS	By MS/MS	5.5	6.8	2.7	6.3	240930000	80155000	72775000	16387000	66363000	1.10141	0.24693	7086100	2357500	2140500	481970	1951900	4	5	1	4	15
P17643;E7EQI3;C9JZ52	P17643	5,6-dihydroxyindole-2-carboxylic acid oxidase	TYRP1	3	7	7	5	5	1	1	5	5	1	1	17.5	17.5	60.724	537	0	116.96	By MS/MS	By MS/MS	By matching	By MS/MS	12.5	12.5	1.7	1.7	1200900000	201400000	233750000	23067000	97577000	0.861604	0.236398	57186000	9590600	11131000	1098400	4646500	5	4	0	1	24
E7ENV7;Q86YQ8;Q8IYJ1;Q9HCH3;A0A0J9YWU8;A0A0J9YWA1;A0A087WX62;Q96A23;O95741;Q9UBL6	E7ENV7;Q86YQ8	Copine-8	CPNE8	10	7	6	1	0	3	5	0	0	2	4	17.4	15.8	62.233	552	0	93.084	By MS/MS	By matching	By MS/MS	By MS/MS	1.6	0	7.1	11.6	280370000	7088100	0	24713000	67345000	Only NF1	0.366961	10013000	253150	0	882620	2405200	0	0	2	5	19
Q9UBP9;B8ZZL1;H0Y6R1;H7BZV7	Q9UBP9	PTB domain-containing engulfment adapter protein 1	GULP1	4	7	7	0	0	0	2	0	0	0	2	26.6	26.6	34.49	304	0	46.81	By matching	By matching	By matching	By matching	0	0	0	6.2	235180000	0	0	0	38677000	ND	0	12378000	0	0	0	2035600	0	0	0	0	8
Q99536;K7ERT7;K7ESA3;K7ENX2;K7EM19;K7EJM4;K7ER81	Q99536	Synaptic vesicle membrane protein VAT-1 homolog	VAT1	7	7	7	5	4	0	3	5	4	0	3	27.2	27.2	41.92	393	0	62.991	By MS/MS	By MS/MS	By matching	By MS/MS	17.6	13.2	0	9.4	976710000	239910000	228470000	0	30832000	1.05007	0	61044000	14994000	14280000	0	1927000	5	2	0	1	23
Q86Y07	Q86Y07	Serine/threonine-protein kinase VRK2	VRK2	1	6	6	6	4	2	0	6	4	2	0	15.4	15.4	58.14	508	0	53.382	By MS/MS	By MS/MS	By MS/MS	By matching	15.4	10.6	5.1	0	270110000	84916000	58592000	12030000	0	1.44928	Only NF1	10004000	3145000	2170100	445560	0	5	4	1	0	25
H0Y8R1;F5H5I6;H0YAK1;Q12849;H0YAM1	H0Y8R1;F5H5I6;H0YAK1;Q12849	G-rich sequence factor 1	GRSF1	5	6	6	2	1	2	0	2	1	2	0	13.7	13.7	47.27	417	0	36.782	By MS/MS	By matching	By matching	By matching	4.3	1.9	5.3	0	214680000	13676000	9979300	24513000	0	1.37044	Only NF1	9758300	621630	453610	1114200	0	1	0	0	0	8
Q14126	Q14126	Desmoglein-2	DSG2	1	6	6	5	6	3	0	5	6	3	0	6.3	6.3	122.29	1118	0	40.102	By MS/MS	By MS/MS	By MS/MS	By matching	5.5	6.3	3.6	0	331260000	159800000	141600000	29869000	0	1.12853	Only NF1	7201400	3473900	3078200	649330	0	4	5	1	0	13
E7ESK6;E9PBI9;P34741;E5RJB8;E5RHU3	E7ESK6;E9PBI9;P34741;E5RJB8;E5RHU3	Syndecan;Syndecan-2	SDC2	5	6	6	0	0	0	0	0	0	0	0	30.9	30.9	18.388	165	0	44.941	By matching	By matching	By matching	By matching	0	0	0	0	1217400000	0	0	0	0	ND	ND	110680000	0	0	0	0	0	0	0	0	15
Q5VU13	Q5VU13	V-set and immunoglobulin domain-containing protein 8	VSIG8	1	6	6	0	0	0	0	0	0	0	0	9.9	9.9	43.89	414	0	39.787	By matching	By matching	By matching	By matching	0	0	0	0	489120000	0	0	0	0	ND	ND	34937000	0	0	0	0	0	0	0	0	7
P43007	P43007	Neutral amino acid transporter A	SLC1A4	1	6	6	4	5	0	0	4	5	0	0	17.3	17.3	55.722	532	0	62.557	By MS/MS	By MS/MS	By matching	By matching	7.9	15.8	0	0	512410000	183710000	166290000	0	0	1.10476	ND	25621000	9185700	8314400	0	0	4	4	0	0	14
A0A140TA69;A0A140TA62;CON__Q8IUT8	A0A140TA69;A0A140TA62;CON__Q8IUT8			3	6	0	0	1	0	0	0	0	0	0	34.2	0	49.43	436	0	43.874	By matching	By matching	By matching	By matching	2.1	2.8	0	2.1	735250000	0	39569000	0	0	0	ND	29410000	0	1582800	0	0	0	0	0	0	9
CON__Q7Z794;Q7Z794;F8VS61	CON__Q7Z794;Q7Z794	Keratin, type II cytoskeletal 1b	KRT77	3	6	4	3	0	4	3	2	0	4	2	16.4	6.9	61.802	578	0	56.662	By MS/MS	By matching	By MS/MS	By MS/MS	11.1	5	11.9	10.7	163590000	17391000	0	58403000	30979000	Only NF1	1.88524	5277100	560990	0	1884000	999310	2	0	2	3	12
O75822;H0YGJ7;H0YLP3	O75822	Eukaryotic translation initiation factor 3 subunit J	EIF3J	3	6	6	1	0	6	6	1	0	6	6	20.5	20.5	29.062	258	0	43.247	By MS/MS	By matching	By MS/MS	By MS/MS	5	0	20.5	20.5	515650000	18555000	0	211510000	170040000	Only NF1	1.24388	36832000	1325400	0	15108000	12146000	1	0	5	3	10
Q9Y4W6;K7EP56;B7Z651;A0A0U1RQN6;I6L894;Q01484	Q9Y4W6	AFG3-like protein 2	AFG3L2	6	6	5	4	4	3	1	3	3	2	0	6.9	5.9	88.583	797	0	37.284	By MS/MS	By MS/MS	By MS/MS	By MS/MS	4.6	4.8	3.1	1	306880000	58345000	78055000	53346000	6997100	0.747486	7.62402	6819500	1296600	1734600	1185500	155490	3	4	3	1	16
Q96EY1;I3L1T6	Q96EY1	DnaJ homolog subfamily A member 3, mitochondrial	DNAJA3	2	6	6	5	6	6	2	5	6	6	2	13.3	13.3	52.488	480	0	50.314	By MS/MS	By MS/MS	By MS/MS	By matching	13.1	13.3	13.3	4	561890000	104610000	120030000	113830000	18691000	0.871532	6.0901	25541000	4755000	5455700	5174200	849570	5	6	3	0	24
Q9H9A7;A0A0A0MSU3;A0A087X112	Q9H9A7;A0A0A0MSU3;A0A087X112	RecQ-mediated genome instability protein 1	RMI1	3	6	6	3	3	6	4	3	3	6	4	12.8	12.8	70.144	625	0	53.84	By MS/MS	By MS/MS	By MS/MS	By MS/MS	5.3	5.3	12.8	7.5	331660000	58323000	29073000	193900000	42383000	2.00609	4.57495	11055000	1944100	969090	6463200	1412800	3	1	6	3	13
D6RAA6;P57088;H0Y8N0;J3KN43;D6RBY2	D6RAA6;P57088;H0Y8N0	Transmembrane protein 33	TMEM33	5	6	6	6	6	6	5	6	6	6	5	24.8	24.8	25.223	222	0	61.4	By MS/MS	By MS/MS	By MS/MS	By MS/MS	24.8	24.8	24.8	20.7	2499800000	979580000	375900000	455650000	112600000	2.60596	4.04663	277750000	108840000	41766000	50628000	12511000	7	10	9	3	46
P53007;B4DP62	P53007;B4DP62	Tricarboxylate transport protein, mitochondrial	SLC25A1	2	6	6	4	4	4	2	4	4	4	2	19.3	19.3	34.012	311	0	44.374	By MS/MS	By MS/MS	By MS/MS	By matching	13.8	13.8	13.8	7.4	759230000	155260000	208020000	91806000	22947000	0.746371	4.00078	44661000	9133000	12237000	5400400	1349900	2	3	1	0	18
P54727;Q5W0S5;Q5W0S4;K7ENJ0;K7ELW1;P54725	P54727;Q5W0S5;Q5W0S4	UV excision repair protein RAD23 homolog B	RAD23B	6	6	6	2	1	3	5	2	1	3	5	13	13	43.171	409	0	35.832	By matching	By matching	By MS/MS	By MS/MS	5.6	3.2	7.8	13	243750000	23458000	1403800	48016000	115390000	16.7104	0.416119	18750000	1804500	107980	3693500	8876400	0	0	2	3	5
A0A0D9SFL2;M0QYH2;Q96T60;M0QYI1;M0R3C8;A0A0D9SEV0;M0R000;A0A0D9SFD6	A0A0D9SFL2;M0QYH2;Q96T60;M0QYI1;M0R3C8	Bifunctional polynucleotide phosphatase/kinase;Polynucleotide 3-phosphatase;Polynucleotide 5-hydroxyl-kinase	PNKP	8	6	6	6	6	2	2	6	6	2	2	14.2	14.2	53.119	485	0	60.03	By MS/MS	By MS/MS	By MS/MS	By MS/MS	14.2	14.2	5.6	4.5	361260000	129330000	92774000	54477000	17178000	1.39403	3.17132	12457000	4459500	3199100	1878500	592360	6	6	1	2	20
Q13885	Q13885	Tubulin beta-2A chain	TUBB2A	1	6	1	4	5	3	3	1	1	1	1	63.8	2.7	49.906	445	0	90.196	By MS/MS	By MS/MS	By MS/MS	By MS/MS	56.4	63.8	53.3	53.3	3077000000	491540000	515910000	77865000	25403000	0.952763	3.06519	153850000	24577000	25796000	3893200	1270200	8	9	3	3	63
X6RGJ2;Q5SSJ5;B0QZK4;Q5SWC8;B0QZK9;B0QZK8	X6RGJ2;Q5SSJ5;B0QZK4;Q5SWC8	Heterochromatin protein 1-binding protein 3	HP1BP3	6	6	6	6	5	2	2	6	5	2	2	22.6	22.6	36.514	327	0	53.248	By MS/MS	By MS/MS	By MS/MS	By MS/MS	22.6	18	6.7	8	359720000	165510000	90929000	26561000	8842300	1.82021	3.00386	21160000	9735900	5348800	1562400	520130	5	4	1	1	12
Q9BTV4	Q9BTV4	Transmembrane protein 43	TMEM43	1	6	6	0	0	6	4	0	0	6	4	20.5	20.5	44.875	400	0	56.44	By matching	By matching	By MS/MS	By MS/MS	0	0	20.5	11	353670000	0	0	213030000	73109000	ND	2.91387	15377000	0	0	9262100	3178600	0	0	8	2	12
A0A024QZP7;P06493;E5RIU6;A0A087WZZ9;K7ELV5	A0A024QZP7;P06493;E5RIU6;A0A087WZZ9	Cyclin-dependent kinase 1	CDC2;CDK1	5	6	6	6	4	4	3	6	4	4	3	31.6	25.3	34.081	297	0	50.427	By MS/MS	By MS/MS	By MS/MS	By MS/MS	31.6	24.2	22.9	16.8	568500000	148910000	75861000	125590000	46343000	1.96293	2.71001	29921000	7837500	3992700	6609800	2439100	3	2	2	3	13
O94906	O94906	Pre-mRNA-processing factor 6	PRPF6	1	6	6	0	0	5	2	0	0	5	2	6.9	6.9	106.92	941	0	40.235	By matching	By matching	By MS/MS	By MS/MS	0	0	6.1	2.3	123680000	0	0	86345000	33519000	ND	2.576	2208600	0	0	1541900	598560	0	0	4	2	6
A0A0A0MS41;Q9BWM7;S4R3N9	A0A0A0MS41;Q9BWM7;S4R3N9	Sideroflexin-3	SFXN3	3	6	6	4	2	3	3	4	2	3	3	27.7	27.7	35.503	321	0	53.75	By MS/MS	By MS/MS	By MS/MS	By MS/MS	19.6	10.6	11.5	12.1	230010000	38367000	18773000	65781000	28315000	2.04373	2.32319	11501000	1918300	938630	3289000	1415800	2	1	2	2	11
Q15293	Q15293	Reticulocalbin-1	RCN1	1	6	6	4	4	5	3	4	4	5	3	19.6	19.6	38.89	331	0	46.036	By MS/MS	By MS/MS	By MS/MS	By MS/MS	10.9	10.9	17.2	10.3	650110000	151110000	157690000	150310000	66922000	0.958273	2.24605	43341000	10074000	10513000	10020000	4461500	3	3	3	2	14
F8WA11;Q7Z460;H0Y5T1	F8WA11;Q7Z460;H0Y5T1	CLIP-associating protein 1	CLASP1	3	6	5	3	5	1	1	2	4	0	0	5.1	4.3	162.76	1478	0	42.426	By MS/MS	By MS/MS	By matching	By matching	2.4	4.5	0.7	0.7	165910000	42208000	37552000	11296000	5306900	1.12399	2.12855	1907100	485140	431630	129840	60999	1	3	0	0	8
P54289;E7ERK3;H0Y715	P54289;E7ERK3	Voltage-dependent calcium channel subunit alpha-2/delta-1;Voltage-dependent calcium channel subunit alpha-2-1;Voltage-dependent calcium channel subunit delta-1	CACNA2D1	3	6	6	4	5	2	2	4	5	2	2	6.3	6.3	124.57	1103	0	43.333	By MS/MS	By MS/MS	By MS/MS	By MS/MS	4.4	5	2.1	2.1	217930000	95335000	85409000	25153000	12037000	1.11622	2.08964	3962500	1733400	1552900	457330	218860	5	5	1	1	12
P46977;A0A0C4DH80;E9PN73;E9PI32	P46977	Dolichyl-diphosphooligosaccharide--protein glycosyltransferase subunit STT3A	STT3A	4	6	6	5	4	4	3	5	4	4	3	7.5	7.5	80.529	705	0	35.213	By MS/MS	By MS/MS	By MS/MS	By MS/MS	6.4	5.4	4.8	3.8	364080000	70445000	51146000	64055000	31361000	1.37733	2.04251	12555000	2429100	1763700	2208800	1081400	1	2	1	0	13
P11177;F8WF02;C9J634	P11177;F8WF02;C9J634	Pyruvate dehydrogenase E1 component subunit beta, mitochondrial	PDHB	3	6	6	2	1	5	4	2	1	5	4	21.2	21.2	39.233	359	0	42.536	By MS/MS	By matching	By MS/MS	By MS/MS	6.7	2.2	16.7	14.8	252940000	18759000	8249500	112500000	55926000	2.27396	2.01159	12045000	893290	392830	5357300	2663200	1	0	3	4	15
Q08554	Q08554	Desmocollin-1	DSC1	1	6	6	2	1	4	3	2	1	4	3	10.1	10.1	99.986	894	0	59.111	By MS/MS	By MS/MS	By MS/MS	By MS/MS	2.8	1.7	6.6	5	526450000	51969000	36280000	138590000	73650000	1.43244	1.88174	10968000	1082700	755830	2887200	1534400	1	1	3	1	14
Q92615;H0Y641;H0Y4V9;A0A087X183	Q92615	La-related protein 4B	LARP4B	4	6	6	4	3	5	5	4	3	5	5	11.4	10.4	80.551	738	0	105.69	By MS/MS	By MS/MS	By MS/MS	By MS/MS	9.2	7.7	9.9	10.3	379050000	58377000	37531000	128600000	69994000	1.55543	1.8373	11845000	1824300	1172800	4018800	2187300	3	2	5	5	18
O75531	O75531	Barrier-to-autointegration factor;Barrier-to-autointegration factor, N-terminally processed	BANF1	1	6	6	6	6	6	6	6	6	6	6	71.9	71.9	10.058	89	0	101.91	By MS/MS	By MS/MS	By MS/MS	By MS/MS	71.9	71.9	71.9	71.9	12136000000	2489900000	2265200000	1940400000	1079600000	1.0992	1.79733	2022600000	414990000	377530000	323400000	179940000	14	11	13	10	93
Q9UKD2	Q9UKD2	mRNA turnover protein 4 homolog	MRTO4	1	6	6	6	5	3	3	6	5	3	3	24.3	24.3	27.56	239	0	35.91	By MS/MS	By MS/MS	By MS/MS	By matching	24.3	20.9	11.3	12.1	301480000	101380000	96710000	56232000	32352000	1.04829	1.73813	20099000	6758600	6447400	3748800	2156800	6	2	1	0	9
Q92688	Q92688	Acidic leucine-rich nuclear phosphoprotein 32 family member B	ANP32B	1	6	4	5	5	6	6	3	4	4	4	28.7	17.1	28.787	251	0	60.239	By MS/MS	By MS/MS	By MS/MS	By MS/MS	23.5	22.3	28.7	28.7	633150000	87362000	84770000	223450000	129520000	1.03058	1.72522	70350000	9706900	9418900	24828000	14391000	2	1	2	4	13
P39748;I3L3E9;F5H1Y3	P39748;I3L3E9	Flap endonuclease 1	FEN1	3	6	6	5	4	5	4	5	4	5	4	20.3	20.3	42.592	380	0	93.387	By MS/MS	By MS/MS	By MS/MS	By MS/MS	17.4	14.5	17.4	15.3	521030000	185390000	135310000	88845000	58044000	1.37011	1.53065	26051000	9269700	6765300	4442300	2902200	4	2	2	2	14
F5H669;Q8N684;J3QT54;F5H6M0;F5H047	F5H669;Q8N684;J3QT54;F5H6M0;F5H047	Cleavage and polyadenylation specificity factor subunit 7	CPSF7	5	6	6	5	5	6	4	5	5	6	4	19	19	41.265	374	0	39.027	By MS/MS	By MS/MS	By MS/MS	By MS/MS	12.3	16	19	10.2	619560000	156040000	133500000	115270000	76009000	1.16884	1.51653	32609000	8212600	7026400	6066800	4000500	4	2	4	3	16
P37108;H0YLA2	P37108;H0YLA2	Signal recognition particle 14 kDa protein	SRP14	2	6	6	5	3	6	6	5	3	6	6	33.8	33.8	14.57	136	0	57.987	By MS/MS	By MS/MS	By MS/MS	By MS/MS	33.8	16.9	33.8	33.8	1156400000	169120000	137780000	378070000	252240000	1.22746	1.49885	165200000	24160000	19683000	54009000	36035000	2	2	4	4	14
P10599	P10599	Thioredoxin	TXN	1	6	6	6	3	5	6	6	3	5	6	51.4	51.4	11.737	105	0	46.421	By MS/MS	By MS/MS	By MS/MS	By MS/MS	51.4	30.5	51.4	51.4	2600400000	352550000	280660000	511890000	354900000	1.25615	1.44235	371490000	50364000	40095000	73128000	50700000	3	1	6	9	38
Q5JP53;P07437;Q5ST81	Q5JP53;P07437;Q5ST81	Tubulin beta chain	TUBB	3	6	5	4	4	6	4	3	3	5	3	65.5	16.9	47.766	426	0	149.06	By MS/MS	By MS/MS	By MS/MS	By MS/MS	58.9	59.2	65.5	58.9	32914000000	4411300000	5952100000	2509200000	1740500000	0.741133	1.44165	1732300000	232170000	313270000	132060000	91608000	16	18	14	15	145
P49755;G3V2K7	P49755	Transmembrane emp24 domain-containing protein 10	TMED10	2	6	6	5	4	4	3	5	4	4	3	25.6	25.6	24.976	219	0	46.713	By MS/MS	By MS/MS	By MS/MS	By MS/MS	25.1	17.8	20.5	12.8	1288800000	260900000	260510000	174230000	122590000	1.0015	1.42124	107400000	21742000	21709000	14519000	10216000	3	3	1	1	15
P67775;E5RI56	P67775	Serine/threonine-protein phosphatase 2A catalytic subunit alpha isoform	PPP2CA	2	6	1	3	2	2	2	1	0	1	1	20.7	2.6	35.594	309	0	44.445	By MS/MS	By MS/MS	By MS/MS	By MS/MS	8.7	6.1	6.1	6.1	512690000	95505000	61488000	38030000	27846000	1.55323	1.36573	32043000	5969100	3843000	2376900	1740400	2	2	1	2	14
A0A087WZZ5;E9PPJ0;Q13435;E9PJT3;E9PJ04;H0YCG1;E9PIL8	A0A087WZZ5;E9PPJ0;Q13435;E9PJT3;E9PJ04;H0YCG1	Splicing factor 3B subunit 2	SF3B2	7	6	6	3	2	6	4	3	2	6	4	8.2	8.2	97.584	871	0	37.412	By matching	By matching	By MS/MS	By MS/MS	4.1	2.8	8.2	5.7	455660000	66715000	50776000	154110000	114730000	1.31391	1.34324	10356000	1516200	1154000	3502500	2607600	0	0	4	2	8
CON__P02668	CON__P02668			1	6	6	2	2	3	4	2	2	3	4	46.2	46.2	18.974	169	0	240.43	By MS/MS	By MS/MS	By MS/MS	By MS/MS	12.4	12.4	23.1	33.1	1491200000	79380000	61361000	258280000	193760000	1.29366	1.33299	213030000	11340000	8765900	36897000	27680000	3	2	3	5	33
F8VZJ2;H0YHX9;Q13765;E9PAV3;F8W0W4;F8W1N5;F8VNW4;F8VZ58;Q9BZK3	F8VZJ2;H0YHX9;Q13765;E9PAV3;F8W0W4;F8W1N5;F8VNW4	Nascent polypeptide-associated complex subunit alpha;Nascent polypeptide-associated complex subunit alpha, muscle-specific form	NACA	9	6	6	5	6	6	6	5	6	6	6	52.9	52.9	15.016	136	0	204.37	By MS/MS	By MS/MS	By MS/MS	By MS/MS	51.5	52.9	52.9	52.9	4680000000	1072100000	564920000	1158600000	893730000	1.89779	1.29636	780000000	178690000	94153000	193090000	148950000	9	9	13	12	70
O75489;E9PS48;E9PKL8;G3V194	O75489	NADH dehydrogenase [ubiquinone] iron-sulfur protein 3, mitochondrial	NDUFS3	4	6	6	4	4	4	2	4	4	4	2	30.3	30.3	30.241	264	0	47.303	By MS/MS	By MS/MS	By MS/MS	By matching	20.5	22	22	11.4	231020000	58457000	35959000	21246000	16607000	1.62566	1.27934	13590000	3438700	2115200	1249800	976870	3	1	1	0	12
C9J4Z3;P61513;M0R0A1;Q6P4E4;E9PEL3;M0R2L6;G5E9R3;A6NKH3	C9J4Z3;P61513;M0R0A1;Q6P4E4;E9PEL3;M0R2L6;G5E9R3	60S ribosomal protein L37a	RPL37A	8	6	6	5	5	6	5	5	5	6	5	70.6	70.6	7.624	68	0	124.89	By MS/MS	By MS/MS	By MS/MS	By MS/MS	69.1	69.1	70.6	69.1	8066200000	1571400000	2194500000	1303600000	1032800000	0.716063	1.2622	2016500000	392850000	548620000	325910000	258210000	6	6	6	7	41
Q8N1F7;H3BVG0;H3BV11;H3BRI8;H3BM93;H3BV15;H3BNN5;H3BRD9	Q8N1F7;H3BVG0;H3BV11;H3BRI8;H3BM93	Nuclear pore complex protein Nup93	NUP93	8	6	6	3	5	2	1	3	5	2	1	8.5	8.5	93.487	819	0	38.741	By MS/MS	By MS/MS	By matching	By matching	4	7.2	2.7	1.5	181550000	43877000	51434000	23399000	18590000	0.853074	1.25869	3559900	860330	1008500	458810	364510	1	4	0	0	7
A0A0A0MS08;A0A087X1C7;A0A0G2JNK4;A0A087WV47;A0A087X079;A0A087WYC5;P01857;A0A0A0MS07;A0A075B6N8;A0A087WXL8;A0A087WVW2;P01860;A0A0G2JN06;A0A0G2JPD4;P01859;P01861	A0A0A0MS08;A0A087X1C7;A0A0G2JNK4;A0A087WV47;A0A087X079;A0A087WYC5;P01857;A0A0A0MS07;A0A075B6N8;A0A087WXL8;A0A087WVW2;P01860	Ig gamma-1 chain C region;Ig gamma-3 chain C region	IGHG1;IGHG3	16	6	6	4	4	5	5	4	4	5	5	18	18	43.911	399	0	37.89	By MS/MS	By MS/MS	By MS/MS	By MS/MS	11	11	14.5	14.5	485500000000	29523000000	34800000000	99106000000	80368000000	0.848362	1.23315	28559000000	1736600000	2047100000	5829800000	4727500000	11	12	37	22	159
A0A0D9SFS3;E9PDF2;E9PCR7;Q02218;E9PFG7;Q9ULD0;C9J4G7	A0A0D9SFS3;E9PDF2;E9PCR7;Q02218;E9PFG7;Q9ULD0	2-oxoglutarate dehydrogenase, mitochondrial;2-oxoglutarate dehydrogenase-like, mitochondrial	OGDH;OGDHL	7	6	6	3	2	3	4	3	2	3	4	6.3	6.3	113.31	1001	0	39.447	By MS/MS	By matching	By MS/MS	By MS/MS	3	2.1	3.5	4.3	176330000	22084000	7432400	43535000	36665000	2.97131	1.18737	4100800	513580	172850	1012400	852680	1	0	3	3	15
A0A0A0MSH9;A0A0A0MRH8;Q86WJ1;A0A087WTM4	A0A0A0MSH9;A0A0A0MRH8;Q86WJ1	Chromodomain-helicase-DNA-binding protein 1-like	CHD1L	4	6	6	5	3	0	0	5	3	0	0	8.5	8.5	89.974	797	0	40.234	By MS/MS	By MS/MS	By matching	By matching	6.9	3.8	0	0	138120000	75884000	25189000	0	0	3.01258	ND	3732900	2050900	680790	0	0	2	3	0	0	7
Q9Y678;H0Y8X7	Q9Y678	Coatomer subunit gamma-1	COPG1	2	6	4	6	4	6	6	4	3	4	4	9.3	5.9	97.717	874	0	65.247	By MS/MS	By MS/MS	By MS/MS	By MS/MS	9.3	5.4	9.3	9.3	395810000	92390000	56729000	92773000	80090000	1.62862	1.15836	8077700	1885500	1157700	1893300	1634500	4	2	6	5	23
Q8WVC2;P63220;Q9BYK1;Q9BYK2	Q8WVC2;P63220;Q9BYK1	40S ribosomal protein S21	RPS21	4	6	6	5	4	6	6	5	4	6	6	65.4	65.4	8.85	81	0	134.93	By MS/MS	By MS/MS	By MS/MS	By MS/MS	54.3	64.2	65.4	65.4	1632900000	272650000	301080000	452770000	392110000	0.905573	1.1547	326580000	54530000	60216000	90554000	78422000	4	4	9	11	39
Q5QPM0;Q5QPL9;Q9UKM9;Q5QPM1;Q5QPM2	Q5QPM0;Q5QPL9;Q9UKM9;Q5QPM1;Q5QPM2	RNA-binding protein Raly	RALY	5	6	6	5	5	4	4	5	5	4	4	29.1	29.1	18.717	172	0	37.163	By MS/MS	By MS/MS	By MS/MS	By MS/MS	25	26.7	22.7	25	840050000	241990000	208310000	66770000	59426000	1.16168	1.12358	76368000	21999000	18937000	6070000	5402400	4	3	1	1	16
Q16658	Q16658	Fascin	FSCN1	1	6	6	5	6	6	6	5	6	6	6	13	13	54.529	493	0	40.294	By MS/MS	By MS/MS	By MS/MS	By MS/MS	11.2	13	13	13	755490000	136650000	144350000	218360000	200760000	0.946657	1.08767	26982000	4880400	5155400	7798600	7169800	2	2	6	4	14
A0A0C4DGB6;CON__P02768-1;P02768;H0YA55;C9JKR2;D6RHD5;B7WNR0;A0A087WWT3;H7C013	A0A0C4DGB6;CON__P02768-1;P02768;H0YA55;C9JKR2;D6RHD5;B7WNR0;A0A087WWT3	Serum albumin	ALB	9	6	6	2	2	4	5	2	2	4	5	14.9	8.6	69.226	604	0	39.304	By matching	By matching	By MS/MS	By MS/MS	9.8	9.8	13.4	13.2	1856200000	85983000	199810000	303050000	288090000	0.430324	1.05193	53036000	2456700	5708800	8658500	8231100	0	0	5	5	19
Q13501;E7EMC7;E9PFW8;C9JRJ8;E3W990	Q13501;E7EMC7;E9PFW8	Sequestosome-1	SQSTM1	5	6	6	4	2	3	3	4	2	3	3	19.8	19.8	47.687	440	0	127.94	By MS/MS	By MS/MS	By MS/MS	By MS/MS	12	6.1	13.2	10.9	490070000	73098000	68621000	59804000	56924000	1.06524	1.05059	24504000	3654900	3431100	2990200	2846200	3	2	1	1	12
P84077;P61204;F5H423;F5H0C7;C9J1Z8;P84085;H0YGG7	P84077;P61204;F5H423;F5H0C7;C9J1Z8;P84085	ADP-ribosylation factor 1;ADP-ribosylation factor 3;ADP-ribosylation factor 5	ARF1;ARF3;ARF5	7	6	4	2	3	5	6	1	2	3	4	41.4	25.4	20.697	181	0	52.371	By MS/MS	By MS/MS	By MS/MS	By MS/MS	9.9	18.2	33.7	41.4	863240000	113030000	110960000	167290000	159670000	1.01866	1.04772	86324000	11303000	11096000	16729000	15967000	1	3	4	6	23
CON__Q05B55	CON__Q05B55			1	6	6	3	3	4	4	3	3	4	4	39.2	39.2	26.59	240	0	131.27	By MS/MS	By MS/MS	By MS/MS	By MS/MS	17.5	17.5	30	30	2173900000	154880000	150000000	137290000	135560000	1.03253	1.01276	197630000	14080000	13637000	12481000	12324000	2	1	3	4	38
Q15056	Q15056	Eukaryotic translation initiation factor 4H	EIF4H	1	6	6	5	2	4	5	5	2	4	5	27.4	27.4	27.385	248	0	61.498	By MS/MS	By MS/MS	By MS/MS	By MS/MS	23.8	12.9	23.8	23.8	416810000	80818000	27229000	91439000	94487000	2.96809	0.967742	32062000	6216800	2094500	7033800	7268200	5	1	2	4	14
Q9BZE4;Q5T3R7	Q9BZE4;Q5T3R7	Nucleolar GTP-binding protein 1	GTPBP4	2	6	6	5	6	3	5	5	6	3	5	9.3	9.3	73.964	634	0	39.821	By MS/MS	By MS/MS	By MS/MS	By MS/MS	7.3	9.3	4.7	7.7	513710000	142820000	158950000	66171000	69277000	0.898522	0.955165	15567000	4327900	4816500	2005200	2099300	3	1	1	4	9
P31939;C9JLK0;H7C1S2	P31939	Bifunctional purine biosynthesis protein PURH;Phosphoribosylaminoimidazolecarboxamide formyltransferase;IMP cyclohydrolase	ATIC	3	6	6	5	4	4	5	5	4	4	5	12.8	12.8	64.615	592	0	39.677	By MS/MS	By MS/MS	By MS/MS	By MS/MS	11.1	9.8	9.3	11.1	253850000	89420000	47237000	45901000	49948000	1.89301	0.918976	6680400	2353200	1243100	1207900	1314400	4	4	2	3	14
P61224;E7ESV4;F5H7Y6;P62834;F5H823;B7ZB78;F5GZG1;F5GX62;A0A0J9YXB3;A6NIZ1;F5H004;A0A075B6Q0;F5H4H0;F5GYH7;F5H077;F5GWU8;F5H491;F5H0B7;F5H500;F5H6R7;F5GYB5;F8WBC0	P61224;E7ESV4;F5H7Y6;P62834;F5H823;B7ZB78;F5GZG1;F5GX62;A0A0J9YXB3;A6NIZ1;F5H004;A0A075B6Q0	Ras-related protein Rap-1b;Ras-related protein Rap-1A;Ras-related protein Rap-1b-like protein	RAP1B;RAP1A	22	6	5	5	5	4	4	4	4	3	3	33.7	29.9	20.825	184	0	48.844	By MS/MS	By MS/MS	By MS/MS	By MS/MS	26.6	26.6	20.7	20.7	1432900000	400900000	337730000	148900000	162360000	1.18704	0.917098	143290000	40090000	33773000	14890000	16236000	5	2	1	1	16
O00154;K7EKP8	O00154;K7EKP8	Cytosolic acyl coenzyme A thioester hydrolase	ACOT7	2	6	6	4	5	5	6	4	5	5	6	22.6	22.6	41.796	380	0	47.025	By MS/MS	By MS/MS	By MS/MS	By MS/MS	14.2	18.4	18.4	22.6	636890000	86669000	89232000	144660000	163720000	0.971277	0.883582	31844000	4333400	4461600	7232900	8185800	1	3	3	3	15
O75340;A0A024QZ42;H0Y9X3;E7EPW6;A0A087WZ38	O75340;A0A024QZ42	Programmed cell death protein 6	PDCD6;hCG_1985580	5	6	6	6	5	6	6	6	5	6	6	40.8	40.8	21.868	191	0	49.02	By MS/MS	By MS/MS	By MS/MS	By MS/MS	40.8	36.1	40.8	40.8	786520000	71271000	57577000	154670000	176320000	1.23784	0.877212	71501000	6479200	5234300	14061000	16029000	1	2	6	5	31
P13804;H0YL12;H0YKF0;H0YLU7;H0YK49;H0YNX6;J3KN60	P13804;H0YL12;H0YKF0;H0YLU7;H0YK49;H0YNX6	Electron transfer flavoprotein subunit alpha, mitochondrial	ETFA	7	6	6	3	3	5	5	3	3	5	5	24.6	24.6	35.079	333	0	44.157	By matching	By MS/MS	By MS/MS	By MS/MS	10.8	10.8	20.7	20.7	367630000	36104000	31922000	72084000	83363000	1.13101	0.8647	18381000	1805200	1596100	3604200	4168100	0	1	2	4	12
P30048	P30048	Thioredoxin-dependent peroxide reductase, mitochondrial	PRDX3	1	6	6	5	5	5	6	5	5	5	6	33.2	33.2	27.692	256	0	43.062	By MS/MS	By MS/MS	By MS/MS	By MS/MS	21.1	21.1	21.1	33.2	944170000	128660000	137790000	195520000	229070000	0.93374	0.853538	62945000	8577300	9185800	13034000	15272000	4	3	2	5	21
O60568;H7C2V1;H7C0B8;H7C2A8;C9JU11;H7C2S8;C9JIX5	O60568;H7C2V1	Procollagen-lysine,2-oxoglutarate 5-dioxygenase 3	PLOD3	7	6	6	0	0	2	4	0	0	2	4	7.6	7.6	84.784	738	0	34.915	By matching	By matching	By MS/MS	By MS/MS	0	0	3.3	5.6	174260000	0	0	42465000	50145000	ND	0.846844	4052700	0	0	987550	1166200	0	0	1	2	6
P27695;G3V3M6;G3V5Q1;G3V5M0;G3V359;G3V3C7;A0A0C4DGK8;H7C4A8;G3V5D9	P27695;G3V3M6;G3V5Q1;G3V5M0;G3V359;G3V3C7	DNA-(apurinic or apyrimidinic site) lyase;DNA-(apurinic or apyrimidinic site) lyase, mitochondrial	APEX1	9	6	6	5	3	2	4	5	3	2	4	25.2	25.2	35.554	318	0	47.249	By MS/MS	By MS/MS	By MS/MS	By MS/MS	20.4	9.4	8.5	15.1	528270000	157060000	118840000	60994000	74258000	1.32161	0.82138	37733000	11218000	8488700	4356700	5304100	2	2	0	2	8
Q15366;H3BRU6;F8VZX2;F8W0G4;F8VXH9;F8W1G6;J3QT27;E9PFP8;P57721;H3BND9;H3BSS4;F8VRH0;F8VTZ0;H3BSP4;C9K0A2;F8WC71;C9IZV9;C9J7A9;C9JSA6;C9J5V4;C9JTY5;C9JZY3;C9J0A4;F6TJN8;P57723	Q15366;H3BRU6;F8VZX2;F8W0G4;F8VXH9;F8W1G6	Poly(rC)-binding protein 2	PCBP2	25	6	6	4	3	4	5	4	3	4	5	36.7	23.8	38.58	365	0	47.315	By MS/MS	By MS/MS	By MS/MS	By MS/MS	26.6	21.9	28.2	34.2	1411200000	285280000	197720000	220410000	272770000	1.44285	0.808043	83012000	16781000	11631000	12965000	16045000	5	2	5	6	36
P48735;H0YL11	P48735;H0YL11	Isocitrate dehydrogenase [NADP], mitochondrial	IDH2	2	6	6	2	0	2	3	2	0	2	3	19	17	50.909	452	0	55.616	By matching	By matching	By matching	By MS/MS	6.4	2	5.8	9.3	270140000	19528000	0	32993000	32279000	Only NF1	1.02212	11745000	849040	0	1434500	1403500	0	0	0	0	8
Q96KR1;H0Y8W1	Q96KR1	Zinc finger RNA-binding protein	ZFR	2	6	6	6	3	1	3	6	3	1	3	7.1	7.1	117.01	1074	0	56.742	By MS/MS	By MS/MS	By MS/MS	By MS/MS	7.1	3.5	1.5	3.7	192770000	80625000	71439000	18095000	22613000	1.12859	0.800203	4190700	1752700	1553000	393370	491590	3	3	1	2	10
I3L397;I3L504;P63241;F8WCJ1;C9J7B5;C9J4W5;Q9GZV4;Q6IS14	I3L397;I3L504;P63241;F8WCJ1;C9J7B5;C9J4W5;Q9GZV4;Q6IS14	Eukaryotic translation initiation factor 5A-1;Eukaryotic translation initiation factor 5A-2;Eukaryotic translation initiation factor 5A-1-like	EIF5A;EIF5A2;EIF5AL1	8	6	6	6	4	4	6	6	4	4	6	37.4	37.4	16.118	147	0	102.97	By MS/MS	By MS/MS	By MS/MS	By MS/MS	37.4	25.2	32	37.4	2166700000	303830000	184160000	497410000	622720000	1.64982	0.79877	270840000	37979000	23020000	62176000	77840000	5	4	8	10	39
O94973;A0A0G2JS82;A0A0G2JQM1;E9PR62;A0A0G2JS17;A0A0G2JQT9;H0YEG0;H0YDE9;A0A0G2JRF9;A0A0G2JQA4;E9PQP4;A0A0G2JRS3	O94973;A0A0G2JS82;A0A0G2JQM1	AP-2 complex subunit alpha-2	AP2A2	12	6	6	4	5	1	3	4	5	1	3	22.9	9.7	103.96	939	0	69.68	By MS/MS	By MS/MS	By matching	By MS/MS	18.4	21.1	7.1	14.2	256200000	64137000	119680000	9543200	12200000	0.535904	0.78223	5228500	1308900	2442400	194760	248980	1	2	0	1	6
Q96D71;E9PMG1;H0YDT0;H0YE89;H0YCR2;H7C225;H7C1V2;F2Z3L2;Q8NFH8	Q96D71;E9PMG1;H0YDT0;H0YE89	RalBP1-associated Eps domain-containing protein 1	REPS1	9	6	6	5	6	1	2	5	6	1	2	9.4	9.4	86.661	796	0	44.207	By MS/MS	By MS/MS	By matching	By MS/MS	7.4	9.4	1.4	3.4	532330000	138100000	236930000	16438000	21225000	0.582873	0.774464	13308000	3452500	5923200	410950	530640	2	5	0	0	10
O14818;H0Y586;A0A087WYS6;Q8TAA3	O14818;H0Y586;A0A087WYS6;Q8TAA3	Proteasome subunit alpha type-7;Proteasome subunit alpha type-7-like	PSMA7;PSMA8	4	6	6	4	3	5	6	4	3	5	6	28.6	28.6	27.887	248	0	48.018	By MS/MS	By matching	By MS/MS	By MS/MS	16.9	11.3	23	28.6	715090000	107770000	79795000	109180000	141490000	1.35059	0.771645	51078000	7697800	5699600	7798800	10107000	2	0	2	5	14
Q96PU5;K7ERN1;H0Y8H4;K7EKL1;K7ENS6;H0Y8X6;P46934	Q96PU5;K7ERN1	E3 ubiquitin-protein ligase NEDD4-like	NEDD4L;ZNF227	7	6	6	1	0	1	3	1	0	1	3	8.2	8.2	111.93	975	0	41.341	By MS/MS	By matching	By matching	By MS/MS	1	0	1.8	4.4	215590000	9924500	0	15719000	16256000	Only NF1	0.966966	4491400	206760	0	327480	338670	1	0	0	1	8
H0YNW5;H0YKC5;P33316;A0A0C4DGL3;H0YMM5;H0YNJ9;H0YKI0;H0YMP1	H0YNW5;H0YKC5;P33316;A0A0C4DGL3;H0YMM5;H0YNJ9;H0YKI0;H0YMP1	Deoxyuridine 5-triphosphate nucleotidohydrolase, mitochondrial	DUT	8	6	6	4	3	3	5	4	3	3	5	43.7	43.7	17.827	167	0	51.122	By MS/MS	By MS/MS	By MS/MS	By MS/MS	31.7	20.4	20.4	35.3	639010000	142510000	119450000	65320000	88868000	1.19305	0.735023	63901000	14251000	11945000	6532000	8886800	4	1	2	3	18
P09496;F8WF69;C9J8P9	P09496;F8WF69;C9J8P9	Clathrin light chain A	CLTA	3	6	6	4	6	6	6	4	6	6	6	19.4	19.4	27.076	248	0	39.537	By MS/MS	By MS/MS	By MS/MS	By MS/MS	13.7	19.4	19.4	19.4	4178000000	407710000	1111000000	712780000	984590000	0.366976	0.723936	596860000	58245000	158720000	101830000	140660000	2	5	6	7	33
P53618;E9PP73;E9PP63;E9PKQ1	P53618;E9PP73	Coatomer subunit beta	COPB1	4	6	6	3	3	5	6	3	3	5	6	7.9	7.9	107.14	953	0	43.176	By MS/MS	By MS/MS	By MS/MS	By MS/MS	4.1	3.3	6.7	7.9	441560000	82828000	37092000	80933000	112570000	2.23304	0.718957	9199200	1725600	772760	1686100	2345300	2	0	3	3	12
Q12904;D6R937	Q12904	Aminoacyl tRNA synthase complex-interacting multifunctional protein 1;Endothelial monocyte-activating polypeptide 2	AIMP1	2	6	6	5	4	5	6	5	4	5	6	29.5	29.5	34.352	312	0	63.067	By MS/MS	By MS/MS	By MS/MS	By MS/MS	23.1	17.3	24	29.5	830390000	130200000	111100000	118490000	164900000	1.17192	0.718557	48846000	7658600	6535200	6969700	9699700	3	2	6	5	25
Q13492;E9PKP6;E9PI56;E9PLJ8;E9PJT1;E9PK13;E5RFU0;E5RHK9;E5RFC6;E5RK51;E5RIJ5;H0YCY1;H0YEF7;H0YEH1;E5RGY9;E9PDG8;O60641	Q13492	Phosphatidylinositol-binding clathrin assembly protein	PICALM	17	6	6	3	2	4	4	3	2	4	4	12.1	12.1	70.754	652	0	89.265	By MS/MS	By MS/MS	By MS/MS	By MS/MS	6.4	4.9	7.8	7.8	363340000	25694000	39371000	71377000	100560000	0.652612	0.709795	14533000	1027800	1574800	2855100	4022300	1	1	2	2	14
P50213;H0YMU3;H0YL72;H0YLI6;H0YKD0;H0YM64;H0YNF5	P50213;H0YMU3;H0YL72;H0YLI6;H0YKD0	Isocitrate dehydrogenase [NAD] subunit alpha, mitochondrial	IDH3A	7	6	6	1	3	4	5	1	3	4	5	24	24	39.591	366	0	53.868	By MS/MS	By MS/MS	By MS/MS	By MS/MS	4.1	13.7	16.7	21.3	468940000	22793000	65676000	56551000	80862000	0.347052	0.699352	22330000	1085400	3127400	2692900	3850600	1	1	1	3	14
Q5H909;Q9UNF1;Q5H907	Q5H909;Q9UNF1;Q5H907	Melanoma-associated antigen D2	MAGED2	3	6	6	4	2	1	2	4	2	1	2	11.7	11.7	63.138	588	0	69.518	By MS/MS	By matching	By matching	By matching	6.1	2.6	1.2	2.6	308640000	101690000	97581000	5739900	8531800	1.04211	0.672765	11431000	3766200	3614100	212590	315990	1	0	0	0	8
Q15904;A0A0C4DGX8;A6QRJ1	Q15904;A0A0C4DGX8	V-type proton ATPase subunit S1	ATP6AP1	3	6	6	4	1	3	3	4	1	3	3	13.6	13.6	52.025	470	0	47.737	By matching	By matching	By MS/MS	By MS/MS	9.8	3.2	6.8	6.8	815440000	60108000	5349600	64833000	71678000	11.236	0.904503	42918000	3163600	281560	3412300	3772500	0	0	2	2	18
P12814;H9KV75;G3V2N5;H0YJ11;G3V2W4;H7C5W8;G3V5M4;G3V2X9;H0YJW3;G3V380	P12814;H9KV75	Alpha-actinin-1	ACTN1	10	6	6	1	1	5	6	1	1	5	6	21.1	9.9	103.06	892	0	64.741	By matching	By MS/MS	By MS/MS	By MS/MS	10	6.6	18.7	21.1	429170000	34005000	45153000	86996000	131100000	0.753106	0.663585	8253200	653940	868330	1673000	2521100	0	1	2	6	11
P56537;B7ZBH1;A0A0U1RQV5	P56537	Eukaryotic translation initiation factor 6	EIF6	3	6	6	5	5	5	6	5	5	5	6	41.6	41.6	26.599	245	0	91.719	By MS/MS	By MS/MS	By MS/MS	By MS/MS	31.4	31.4	35.9	41.6	703360000	178770000	138010000	113400000	174790000	1.29534	0.648779	78151000	19863000	15335000	12600000	19422000	4	3	3	5	19
P51572;C9JMD7;C9JSP1;C9JQ75;C9J0M4	P51572;C9JMD7;C9JSP1;C9JQ75;C9J0M4	B-cell receptor-associated protein 31	BCAP31	5	6	6	1	1	4	5	1	1	4	5	25.2	25.2	27.991	246	0	43.867	By matching	By MS/MS	By MS/MS	By MS/MS	3.7	3.7	15.4	21.1	776040000	37951000	27426000	127820000	197260000	1.38376	0.647977	51736000	2530100	1828400	8521100	13150000	0	1	2	5	17
P62266;D6RD47;D6RDJ2;D6RIX0;D6R9I7	P62266;D6RD47;D6RDJ2;D6RIX0;D6R9I7	40S ribosomal protein S23	RPS23	5	6	6	6	6	5	6	6	6	5	6	30.1	30.1	15.807	143	0	46.449	By MS/MS	By MS/MS	By MS/MS	By MS/MS	30.1	30.1	30.1	30.1	16433000000	3475400000	3557700000	1972900000	3164700000	0.976867	0.623408	2738900000	579230000	592950000	328820000	527460000	11	12	9	16	79
G3V5Z7;P60900;G3V295;G3V3U4;G3V3I1;G3V4S5;G3V2S7;H0YJC4	G3V5Z7;P60900;G3V295;G3V3U4;G3V3I1	Proteasome subunit alpha type;Proteasome subunit alpha type-6	PSMA6	8	6	6	4	1	5	5	4	1	5	5	28.6	28.6	28.147	252	0	41.909	By MS/MS	By MS/MS	By MS/MS	By MS/MS	17.5	3.6	24.6	21.4	499960000	98818000	18899000	108310000	125500000	5.22874	0.863028	29409000	5812800	1111700	6371400	7382300	2	1	4	3	15
J3KTF8;J3QQX2;P52565;J3KRE2;J3KRY1;J3KS60	J3KTF8;J3QQX2;P52565;J3KRE2;J3KRY1;J3KS60	Rho GDP-dissociation inhibitor 1	ARHGDIA	6	6	6	5	3	2	4	5	3	2	4	47.9	47.9	21.614	194	0	86.572	By MS/MS	By MS/MS	By MS/MS	By MS/MS	40.7	20.1	12.4	36.6	1319000000	250950000	95545000	132280000	216950000	2.62651	0.609726	164880000	31368000	11943000	16535000	27119000	3	2	1	6	24
P16401	P16401	Histone H1.5	HIST1H1B	1	6	6	6	5	4	6	6	5	4	6	29.6	26.5	22.58	226	0	42.106	By MS/MS	By MS/MS	By MS/MS	By MS/MS	29.6	22.6	17.7	29.6	1389300000	344300000	322960000	132870000	232680000	1.06608	0.571042	138930000	34430000	32296000	13287000	23268000	3	0	2	4	16
P16949;A2A2D0	P16949;A2A2D0	Stathmin	STMN1	2	6	5	5	5	4	5	4	4	3	4	43.6	37.6	17.302	149	0	48.357	By MS/MS	By MS/MS	By MS/MS	By MS/MS	38.3	35.6	28.9	38.3	788500000	126150000	188160000	69718000	124400000	0.67044	0.560434	87611000	14016000	20906000	7746400	13822000	3	2	3	2	16
F6VDH7;Q3KNR6;Q8IZP2;P50502;H7C3I1;A0A087X1H6;Q8NFI4	F6VDH7;Q3KNR6;Q8IZP2;P50502;H7C3I1;A0A087X1H6;Q8NFI4	Putative protein FAM10A4;Hsc70-interacting protein;Putative protein FAM10A5	ST13;ST13P4;ST13P5	7	6	6	6	6	5	5	6	6	5	5	40.7	40.7	18.085	162	0	46.037	By MS/MS	By MS/MS	By MS/MS	By MS/MS	40.7	40.7	32.7	32.7	890870000	268590000	199040000	83825000	149820000	1.34943	0.559505	148480000	44765000	33174000	13971000	24970000	8	6	3	4	29
Q9P258	Q9P258	Protein RCC2	RCC2	1	6	6	4	2	3	5	4	2	3	5	14.6	14.6	56.084	522	0	37.131	By MS/MS	By MS/MS	By MS/MS	By MS/MS	8.8	4.2	6.7	10.9	531650000	118830000	24695000	76396000	95782000	4.81191	0.797603	19691000	4401200	914630	2829500	3547500	2	2	1	4	17
Q7L0Y3;C9JVB6	Q7L0Y3;C9JVB6	Mitochondrial ribonuclease P protein 1	TRMT10C	2	6	6	5	4	3	5	5	4	3	5	17.1	17.1	47.346	403	0	50.867	By MS/MS	By MS/MS	By MS/MS	By MS/MS	14.4	12.2	8.9	14.4	189430000	79949000	43736000	20822000	43079000	1.82799	0.483345	7285600	3075000	1682200	800850	1656900	4	2	1	2	9
F6WQW2;P43487;C9JXG8;C9JDM3;C9JJ34;C9JGV6;C9JIC6;F8WCY3	F6WQW2;P43487;C9JXG8;C9JDM3	Ran-specific GTPase-activating protein	RANBP1	8	6	6	5	4	3	5	5	4	3	5	22.3	22.3	31.904	278	0	45.343	By MS/MS	By MS/MS	By MS/MS	By MS/MS	19.1	15.8	11.2	19.1	587420000	166800000	119130000	70213000	147370000	1.40015	0.47644	45186000	12831000	9163500	5401000	11336000	5	1	2	3	14
B4DLR8;P15559;H3BRK3;H3BNV2	B4DLR8;P15559;H3BRK3;H3BNV2	NAD(P)H dehydrogenase [quinone] 1	NQO1	4	6	6	4	2	4	6	4	2	4	6	33.7	33.7	22.793	202	0	79.085	By MS/MS	By MS/MS	By MS/MS	By MS/MS	23.3	12.9	24.3	33.7	1160400000	112960000	32847000	118660000	196040000	3.43897	0.605285	105490000	10269000	2986100	10787000	17822000	3	2	2	4	28
P00505	P00505	Aspartate aminotransferase, mitochondrial	GOT2	1	6	6	5	3	3	6	5	3	3	6	15.8	15.8	47.517	430	0	45.907	By MS/MS	By MS/MS	By MS/MS	By MS/MS	11.9	8.4	6.3	15.8	528250000	127480000	85633000	43281000	115530000	1.48868	0.37463	20317000	4903100	3293600	1664700	4443600	2	2	2	3	16
P61289;B3KQ25;K7ESG5;K9J957;K7ENH2;K7EMD0;K7EPX6;K7EKR3;A0A087WTV2;B7Z8D3	P61289;B3KQ25;K7ESG5;K9J957;K7ENH2;K7EMD0;K7EPX6;K7EKR3;A0A087WTV2	Proteasome activator complex subunit 3	PSME3	10	6	6	3	3	4	5	3	3	4	5	29.5	29.5	29.506	254	0	50.343	By MS/MS	By MS/MS	By MS/MS	By MS/MS	16.9	16.1	20.9	26	237190000	48084000	25595000	37630000	101500000	1.87865	0.370739	18245000	3698800	1968900	2894600	7807500	2	2	1	4	12
C9JP16;O75718	C9JP16;O75718	Cartilage-associated protein	CRTAP	2	6	6	3	1	2	3	3	1	2	3	16.2	16.2	41.432	358	0	36.2	By MS/MS	By matching	By matching	By MS/MS	9.5	2.2	6.4	7.5	271940000	34193000	5499200	17039000	34899000	6.21781	0.488237	11824000	1486700	239090	740820	1517300	1	0	0	1	13
P07741;H3BQF1;H3BQZ9;H3BSW3;H3BQB1	P07741;H3BQF1;H3BQZ9;H3BSW3;H3BQB1	Adenine phosphoribosyltransferase	APRT	5	6	6	5	3	2	6	5	3	2	6	37.8	37.8	19.608	180	0	39.801	By MS/MS	By MS/MS	By MS/MS	By MS/MS	31.7	18.9	14.4	37.8	414710000	57938000	25345000	18309000	65114000	2.28597	0.281184	34559000	4828200	2112100	1525800	5426200	1	1	1	1	15
P04181	P04181	Ornithine aminotransferase, mitochondrial;Ornithine aminotransferase, hepatic form;Ornithine aminotransferase, renal form	OAT	1	6	6	1	2	2	4	1	2	2	4	16.6	16.6	48.534	439	0	44.311	By MS/MS	By MS/MS	By MS/MS	By MS/MS	3	6.2	6.2	11.8	351050000	16994000	35198000	10422000	38157000	0.482812	0.273135	17552000	849700	1759900	521110	1907900	1	1	1	1	18
E9PF19;Q9Y4P3;Q96E41;A0A087WXC6;F8WDI9	E9PF19;Q9Y4P3;Q96E41	Transducin beta-like protein 2	TBL2	5	6	6	5	4	1	4	5	4	1	4	17	17	45.935	411	0	59.17	By MS/MS	By MS/MS	By MS/MS	By MS/MS	14.1	11.7	2.7	10.9	398320000	118330000	98093000	13126000	55013000	1.2063	0.238598	15320000	4551200	3772800	504840	2115900	4	2	0	3	12
P36543;C9J8H1;Q96A05	P36543;C9J8H1	V-type proton ATPase subunit E 1	ATP6V1E1	3	6	6	3	1	2	3	3	1	2	3	27.9	27.9	26.145	226	0	52.022	By MS/MS	By MS/MS	By MS/MS	By MS/MS	15.9	3.5	11.1	16.8	780000000	40590000	35892000	15535000	79949000	1.13089	0.194311	60000000	3122300	2760900	1195000	6149900	1	0	2	2	23
E5KLK1;E5KLJ6;E5KLJ9;E5KLJ5;O60313;H7C141;H7C321	E5KLK1;E5KLJ6;E5KLJ9;E5KLJ5;O60313	Dynamin-like 120 kDa protein, mitochondrial;Dynamin-like 120 kDa protein, form S1	OPA1	7	6	6	4	4	1	3	4	4	1	3	7.2	7.2	111.82	961	0	35.369	By MS/MS	By MS/MS	By matching	By matching	4.8	4.8	1.1	3.6	475030000	91161000	78323000	5816900	33485000	1.16391	0.173717	9135200	1753100	1506200	111860	643940	1	1	0	0	9
P26196;Q8IV96	P26196;Q8IV96	Probable ATP-dependent RNA helicase DDX6	DDX6	2	6	6	3	3	2	5	3	3	2	5	18.4	18.4	54.416	483	0	63.12	By MS/MS	By MS/MS	By MS/MS	By MS/MS	7	7.9	3.9	14.5	325440000	40934000	44367000	18285000	119820000	0.922623	0.152604	11623000	1461900	1584500	653020	4279300	1	1	2	4	12
Q8NE71;H0YGW7;A0A0G2JIC2;F5GYK6;Q5STZ8	Q8NE71;H0YGW7	ATP-binding cassette sub-family F member 1	ABCF1	5	6	6	5	3	2	4	5	3	2	4	8.8	8.8	95.925	845	0	49.025	By MS/MS	By MS/MS	By MS/MS	By MS/MS	7.5	3.6	2.2	4.9	296280000	100290000	67258000	5304600	49042000	1.49112	0.108164	8007600	2710600	1817800	143370	1325500	4	3	2	3	17
Q8NBJ5;M0QYH0;M0QX72	Q8NBJ5	Procollagen galactosyltransferase 1	COLGALT1	3	6	6	2	2	1	5	2	2	1	5	9.8	9.8	71.635	622	0	36.475	By MS/MS	By MS/MS	By MS/MS	By MS/MS	2.7	3.7	1.4	7.6	101600000	23885000	6752400	7575300	34281000	3.53726	0.220977	3174900	746420	211010	236730	1071300	0	1	1	5	9
Q16698;E5RJG7;E5RFV2;E5RID6;E5RJD2;H0YAW3	Q16698;E5RJG7;E5RFV2	2,4-dienoyl-CoA reductase, mitochondrial	DECR1	6	6	6	2	1	0	3	2	1	0	3	18.5	18.5	36.067	335	0	57.357	By MS/MS	By MS/MS	By matching	By MS/MS	6.9	3.9	0	10.7	322480000	11049000	0	0	15438000	Only NF1	0	14658000	502240	0	0	701740	1	1	0	1	15
CON__Q9NSB2;CON__Q6ISB0;Q9NSB2	CON__Q9NSB2;CON__Q6ISB0;Q9NSB2	Keratin, type II cuticular Hb4	KRT84	3	6	6	0	0	0	5	0	0	0	5	17	13	64.895	600	0	41.931	By matching	By matching	By matching	By MS/MS	4	4	4	15.8	78773000	0	0	0	39842000	ND	0	2073000	0	0	0	1048500	0	0	0	5	9
O43776;K7EMQ6;K7EPK2;K7EIU7;K7EQ35;K7EJ19;REV__H7BZ55	O43776;K7EMQ6;K7EPK2	Asparagine--tRNA ligase, cytoplasmic	NARS	7	6	6	3	1	0	3	3	1	0	3	10.2	10.2	62.942	548	0	46.534	By MS/MS	By matching	By matching	By MS/MS	5.5	2.6	0	4.9	126730000	78604000	13369000	0	2246400	5.87957	0	5760600	3572900	607680	0	102110	3	0	0	3	12
P07954	P07954	Fumarate hydratase, mitochondrial	FH	1	6	6	3	2	0	3	3	2	0	3	18.4	18.4	54.636	510	0	66.075	By MS/MS	By MS/MS	By matching	By MS/MS	8.8	6.1	0	8.2	331620000	103760000	38777000	0	51213000	2.67581	0	13265000	4150400	1551100	0	2048500	1	1	0	2	10
O60763;REV__R4GMN2	O60763	General vesicular transport factor p115	USO1	2	6	5	3	1	0	1	2	1	0	1	7.4	6.7	107.89	962	0	36.628	By matching	By matching	By matching	By matching	3.3	1.7	0	0.9	310240000	72291000	49733000	0	14395000	1.45358	0	7214900	1681200	1156600	0	334770	0	0	0	0	6
Q13618;H7C1L6;A0A087WTG3	Q13618	Cullin-3	CUL3	3	6	6	2	4	0	1	2	4	0	1	10.2	10.2	88.929	768	0	59.953	By MS/MS	By MS/MS	By matching	By MS/MS	2.6	6	0	1.3	178150000	15502000	64092000	0	1863600	0.241871	0	4048900	352310	1456600	0	42354	2	2	0	1	17
A0A0C4DGA6;Q14527;H7C5K0	A0A0C4DGA6;Q14527	Helicase-like transcription factor	HLTF	3	6	6	2	5	0	1	2	5	0	1	6.1	6.1	113.86	1008	0	34.894	By MS/MS	By MS/MS	By matching	By matching	1.9	5.1	0	0.9	122290000	9721500	91850000	0	3133800	0.105841	0	2223500	176750	1670000	0	56978	2	3	0	0	6
Q9ULX9;B0QY70;B0QY71;O60675;O15525	Q9ULX9;B0QY70	Transcription factor MafF	MAFF	5	5	5	4	5	1	0	4	5	1	0	45.7	45.7	17.76	164	0	56.62	By MS/MS	By MS/MS	By matching	By matching	31.7	45.7	9.8	0	395900000	230750000	151120000	14027000	0	1.52693	Only NF1	49488000	28844000	18890000	1753400	0	4	5	0	0	9
E9PC69;Q7KZI7;E7ETY4	E9PC69;Q7KZI7;E7ETY4	Serine/threonine-protein kinase MARK2	MARK2	3	5	5	5	4	1	0	5	4	1	0	8.7	8.7	86.69	778	0	46.2	By MS/MS	By MS/MS	By MS/MS	By matching	8.7	6.6	2.6	0	317810000	147820000	145420000	24568000	0	1.0165	Only NF1	7223000	3359500	3305100	558350	0	5	2	1	0	8
J9JID7;Q03252	J9JID7;Q03252	Lamin-B2	LMNB2	2	5	5	3	4	4	1	3	4	4	1	12.9	8.9	69.948	620	0	32.89	By MS/MS	By MS/MS	By MS/MS	By MS/MS	7.9	10.8	10.8	6.3	289680000	74956000	75465000	61973000	0	0.993255	Only NF1	7829300	2025800	2039600	1674900	0	1	2	2	1	11
O43293;M0QYW5;M0R0D0	O43293	Death-associated protein kinase 3	DAPK3	3	5	5	0	0	0	0	0	0	0	0	11.7	11.7	52.535	454	0	35.276	By matching	By matching	By matching	By matching	0	0	0	0	79816000	0	0	0	0	ND	ND	3990800	0	0	0	0	0	0	0	0	7
Q8N9B5	Q8N9B5	Junction-mediating and -regulatory protein	JMY	1	5	5	0	0	0	0	0	0	0	0	5.8	5.8	111.44	988	0	31.622	By matching	By matching	By matching	By matching	0	0	0	0	95816000	0	0	0	0	ND	ND	2228300	0	0	0	0	0	0	0	0	4
A0A087WWP4;Q96T37	A0A087WWP4;Q96T37	Putative RNA-binding protein 15	RBM15	2	5	5	4	2	0	0	4	2	0	0	8.4	8.4	102.13	933	0	36.872	By MS/MS	By MS/MS	By matching	By matching	6.3	2.8	0	0	97197000	32443000	19325000	0	0	1.67881	ND	1833900	612140	364630	0	0	4	2	0	0	9
H0YM30;Q68DA7;H0YLM7;H0YMP0	H0YM30;Q68DA7;H0YLM7	Formin-1	FMN1	4	5	5	1	1	0	0	1	1	0	0	3.6	3.6	146.5	1321	0	29.195	By MS/MS	By MS/MS	By matching	By matching	0.7	0.7	0	0	106690000	7198700	5237200	0	0	1.37453	ND	1546200	104330	75902	0	0	1	1	0	0	7
B7Z3Z9;E7EPM6;P33121;D6RER0;H0Y9Z9;H0Y9U7	B7Z3Z9;E7EPM6;P33121;D6RER0	Long-chain-fatty-acid--CoA ligase 1	ACSL1	6	5	5	5	4	0	0	5	4	0	0	10.1	10.1	58.586	527	0	29.946	By MS/MS	By MS/MS	By matching	By matching	10.1	8.3	0	0	169200000	80120000	60357000	0	0	1.32744	ND	5640000	2670700	2011900	0	0	4	2	0	0	7
E7EMM4;Q13510	E7EMM4;Q13510	Acid ceramidase;Acid ceramidase subunit alpha;Acid ceramidase subunit beta	ASAH1	2	5	5	3	3	0	0	3	3	0	0	17.3	17.3	41.796	370	0	47.468	By MS/MS	By matching	By matching	By matching	8.4	8.4	0	0	553080000	99144000	81673000	0	0	1.21391	ND	23045000	4131000	3403000	0	0	1	0	0	0	9
P43366;O15481;Q96LZ2	P43366	Melanoma-associated antigen B1	MAGEB1	3	5	5	4	5	0	0	4	5	0	0	17	14.4	39.037	347	0	38.47	By MS/MS	By MS/MS	By matching	By matching	14.1	17	2	2	338210000	172130000	166080000	0	0	1.03643	ND	16105000	8196900	7908500	0	0	4	1	0	0	5
E9PMH5;Q13490;A0A087X2B2;H0YDY3;E9PQZ9;E9PI77;E9PNM6;E9PIW1;Q13489	E9PMH5;Q13490;A0A087X2B2;H0YDY3	Baculoviral IAP repeat-containing protein 2	BIRC2	9	5	5	2	5	0	0	2	5	0	0	12.2	12.2	67.513	597	0	37.666	By MS/MS	By MS/MS	By matching	By matching	5.2	12.2	0	0	209630000	45080000	164550000	0	0	0.273959	ND	6550900	1408700	5142100	0	0	1	4	0	0	5
Q96Q07;H7C5Z6;A0A0A0MSF4;A0A0A0MSF2	Q96Q07;H7C5Z6;A0A0A0MSF4;A0A0A0MSF2	BTB/POZ domain-containing protein 9	BTBD9	4	5	5	1	2	0	0	1	2	0	0	10.6	10.6	69.187	612	0	40.597	By matching	By matching	By matching	By matching	1.5	3.3	0	0	130280000	2853500	25671000	0	0	0.111157	ND	4071300	89172	802230	0	0	0	0	0	0	5
E7ETE2;B4DDD8;P12081;B4E1C5;B3KWE1;D6RF05;B4DQ67;P49590	E7ETE2;B4DDD8;P12081;B4E1C5;B3KWE1	Histidine--tRNA ligase, cytoplasmic	HARS	8	5	5	1	0	5	4	1	0	5	4	22.6	22.6	31.93	288	0	42.01	By MS/MS	By matching	By MS/MS	By MS/MS	4.2	0	22.6	14.9	216010000	12803000	0	113880000	79580000	Only NF1	1.43101	12707000	753120	0	6699000	4681200	1	0	2	3	6
Q8NEW0;H0Y362	Q8NEW0;H0Y362	Zinc transporter 7	SLC30A7	2	5	5	5	5	5	2	5	5	5	2	16	16	41.625	376	0	60.969	By MS/MS	By MS/MS	By MS/MS	By matching	16	16	16	6.6	509220000	144400000	135040000	140320000	21146000	1.06931	6.63577	39171000	11108000	10388000	10794000	1626600	2	4	1	0	7
Q16555;E9PD68;Q14194;H0YBT4;Q14195;E5RFU4	Q16555;E9PD68;Q14194	Dihydropyrimidinase-related protein 2;Dihydropyrimidinase-related protein 1	DPYSL2;CRMP1	6	5	5	1	0	1	3	1	0	1	3	10.3	10.3	62.293	572	0	36.338	By matching	By matching	By matching	By MS/MS	1.2	0	2.6	7.7	119260000	10878000	0	9928500	13469000	Only NF1	0.737137	3847100	350910	0	320270	434490	0	0	0	2	6
P00367;P49448	P00367;P49448	Glutamate dehydrogenase 1, mitochondrial;Glutamate dehydrogenase 2, mitochondrial	GLUD1;GLUD2	2	5	5	3	0	3	4	3	0	3	4	11.6	11.6	61.397	558	0	37.311	By MS/MS	By matching	By MS/MS	By MS/MS	7.2	0	8.2	8.8	234920000	68485000	0	62169000	96423000	Only NF1	0.644753	7118900	2075300	0	1883900	2921900	1	0	3	4	9
E7EMW7;O95071;E5RFK7;H0YBB4;H0YAV7;E7ET84	E7EMW7;O95071	E3 ubiquitin-protein ligase UBR5	UBR5	6	5	5	2	5	3	1	2	5	3	1	2.2	2.2	308.57	2792	0	42.118	By MS/MS	By MS/MS	By MS/MS	By matching	1.1	2.2	1.1	0.3	202760000	20329000	60649000	54583000	11486000	0.335191	4.75213	1559700	156380	466530	419870	88356	1	3	0	0	7
P35244;B5MC59	P35244;B5MC59	Replication protein A 14 kDa subunit	RPA3	2	5	5	5	5	5	5	5	5	5	5	61.2	61.2	13.569	121	0	85.382	By MS/MS	By MS/MS	By MS/MS	By MS/MS	61.2	61.2	61.2	61.2	1817800000	252660000	331280000	866710000	189210000	0.762678	4.58068	227220000	31583000	41410000	108340000	23651000	6	9	12	6	41
Q9BQ67;M0QX71	Q9BQ67;M0QX71	Glutamate-rich WD repeat-containing protein 1	GRWD1	2	5	5	5	4	4	4	5	4	4	4	14.3	14.3	49.419	446	0	45.854	By MS/MS	By MS/MS	By MS/MS	By MS/MS	14.3	12.3	11.2	12.3	404440000	117420000	86012000	122260000	29014000	1.36516	4.21383	19259000	5591500	4095800	5822100	1381600	4	4	3	3	19
Q9H4M7;M0R2K5;M0R0J1;M0R0V1	Q9H4M7	Pleckstrin homology domain-containing family A member 4	PLEKHA4	4	5	5	2	2	4	1	2	2	4	1	6.3	6.3	85.4	779	0	28.964	By MS/MS	By MS/MS	By MS/MS	By matching	2.3	2.3	5.3	1.3	1179300000	270770000	337500000	86291000	21266000	0.802281	4.0577	25636000	5886300	7337000	1875900	462310	1	2	3	0	9
O43823;M0QYL4	O43823	A-kinase anchor protein 8	AKAP8	2	5	5	4	4	2	1	4	4	2	1	7.4	7.4	76.107	692	0	31.417	By MS/MS	By MS/MS	By matching	By matching	6.1	6.2	3	1.7	205570000	99662000	52943000	35500000	9103800	1.88244	3.89947	7613800	3691200	1960800	1314800	337180	3	2	0	0	6
F2Z2B9;Q9BSJ2;B3KTU7	F2Z2B9;Q9BSJ2	Gamma-tubulin complex component 2	TUBGCP2	3	5	5	1	1	5	2	1	1	5	2	8.2	8.2	82.603	721	0	36.061	By matching	By MS/MS	By MS/MS	By MS/MS	1.5	1.5	8.2	2.5	126200000	3668700	1412200	86280000	24057000	2.59786	3.58648	3004700	87350	33624	2054300	572800	0	1	4	1	7
F5H1M8;Q96MG8;H0YBU4	F5H1M8;Q96MG8	Protein-L-isoaspartate O-methyltransferase domain-containing protein 1	PCMTD1	3	5	5	0	0	2	1	0	0	2	1	17.4	17.4	32.142	281	0	29.766	By matching	By matching	By matching	By matching	0	0	8.2	2.8	316310000	0	0	20257000	7163300	ND	2.82789	18606000	0	0	1191600	421370	0	0	0	0	8
P51571;A6NLM8	P51571;A6NLM8	Translocon-associated protein subunit delta	SSR4	2	5	5	5	4	5	4	5	4	5	4	36.4	36.4	18.998	173	0	46.175	By MS/MS	By MS/MS	By MS/MS	By MS/MS	36.4	30.1	36.4	30.6	1463800000	306620000	259350000	183610000	71374000	1.18226	2.57251	209120000	43803000	37050000	26230000	10196000	6	6	3	4	36
Q9BUF5;K7ESM5;K7ESQ3;K7EQT3;K7EJ64;K7ERA8;K7EJZ4;K7EL29;K7EN98;K7EPE5;K7ES63	Q9BUF5;K7ESM5	Tubulin beta-6 chain	TUBB6	11	5	5	3	2	5	3	3	2	5	3	39.7	15.5	49.857	446	0	40.67	By MS/MS	By MS/MS	By MS/MS	By MS/MS	30.5	28.3	39.7	32.1	514140000	39090000	44403000	147530000	63713000	0.880346	2.31554	25707000	1954500	2220200	7376300	3185600	2	2	3	2	17
Q8N6R0	Q8N6R0	Methyltransferase-like protein 13	METTL13	1	5	5	0	0	5	2	0	0	5	2	8.6	8.6	78.767	699	0	31.975	By matching	By matching	By MS/MS	By matching	0	0	8.6	3.1	54572000	0	0	28297000	12718000	ND	2.22496	1364300	0	0	707420	317940	0	0	5	0	5
A0A0U1RR32;A0A0U1RRH7;Q99878;Q96KK5;Q9BTM1;Q16777;Q6FI13;P20671;P0C0S8;H0YFX9;Q93077;Q7L7L0;P04908;Q96QV6;P16104;Q8IUE6;REV__H0Y672;REV__E7EQ67;REV__H7BY63;REV__A0A087X2A7;REV__Q8NB25	A0A0U1RR32;A0A0U1RRH7;Q99878;Q96KK5;Q9BTM1;Q16777;Q6FI13;P20671;P0C0S8;H0YFX9;Q93077;Q7L7L0;P04908;Q96QV6;P16104	Histone H2A type 1-J;Histone H2A type 1-H;Histone H2A.J;Histone H2A type 2-C;Histone H2A type 2-A;Histone H2A type 1-D;Histone H2A type 1;Histone H2A;Histone H2A type 1-C;Histone H2A type 3;Histone H2A type 1-B/E;Histone H2A type 1-A;Histone H2AX	HIST1H2AJ;HIST1H2AH;H2AFJ;HIST2H2AC;HIST2H2AA3;HIST1H2AD;HIST1H2AG;HIST1H2AC;HIST3H2A;HIST1H2AB;HIST1H2AA;H2AFX	21	5	3	5	4	5	4	3	2	3	2	27.2	17.8	18.481	169	0	58.826	By MS/MS	By MS/MS	By MS/MS	By MS/MS	27.2	27.2	27.2	27.2	10352000000	2374100000	1975300000	1056700000	485240000	1.20189	2.17769	1294000000	296770000	246910000	132090000	60655000	10	6	5	5	62
E9PLK3;P55786;H0YDG0;H0YCQ5	E9PLK3;P55786	Puromycin-sensitive aminopeptidase	NPEPPS	4	5	5	2	3	3	4	2	3	3	4	6.2	6.2	102.99	915	0	37.042	By matching	By matching	By MS/MS	By MS/MS	2.7	3.8	4.2	4.8	232980000	13842000	38009000	43040000	20378000	0.364177	2.11208	4957100	294500	808700	915740	433570	0	0	1	4	10
P68036	P68036	Ubiquitin-conjugating enzyme E2 L3	UBE2L3	1	5	5	3	4	2	3	3	4	2	3	46.1	46.1	17.861	154	0	43.874	By MS/MS	By MS/MS	By MS/MS	By MS/MS	20.1	34.4	15.6	29.9	500200000	148030000	117990000	58876000	28994000	1.2546	2.03063	71457000	21147000	16856000	8410900	4142000	3	1	1	1	13
C9JRZ6;Q9NX63;F8WAR4	C9JRZ6;Q9NX63;F8WAR4	MICOS complex subunit MIC19	CHCHD3	3	5	5	5	4	3	2	5	4	3	2	24.1	24.1	26.694	232	0	41.675	By MS/MS	By MS/MS	By MS/MS	By matching	24.1	18.5	13.8	7.3	1172100000	446260000	228860000	63057000	33673000	1.94993	1.87263	90161000	34328000	17605000	4850500	2590300	4	3	1	0	17
Q99653;H0YKE7;F5GX29;H0YNG9;H0YLY7	Q99653;H0YKE7;F5GX29;H0YNG9	Calcineurin B homologous protein 1	CHP1	5	5	5	3	5	3	3	3	5	3	3	25.6	25.6	22.456	195	0	35.632	By MS/MS	By MS/MS	By MS/MS	By MS/MS	20	25.6	17.9	20	334130000	53485000	50093000	39679000	21603000	1.06771	1.83674	33413000	5348500	5009300	3967900	2160300	2	4	2	1	17
B0YIW6;P48444;Q6P1Q5;E9PK34	B0YIW6;P48444	Coatomer subunit delta	ARCN1	4	5	5	3	2	5	5	3	2	5	5	10.3	10.3	61.626	552	0	41.317	By MS/MS	By MS/MS	By MS/MS	By MS/MS	6.2	4.2	10.3	10.3	297680000	45477000	30081000	85832000	53712000	1.51182	1.598	10265000	1568200	1037300	2959700	1852100	2	1	5	4	19
P49458;E9PE20	P49458;E9PE20	Signal recognition particle 9 kDa protein	SRP9	2	5	5	4	4	4	4	4	4	4	4	53.5	53.5	10.112	86	0	37.304	By MS/MS	By MS/MS	By MS/MS	By MS/MS	44.2	40.7	45.3	45.3	728970000	149100000	129010000	166370000	110560000	1.15572	1.50479	104140000	21300000	18430000	23767000	15795000	4	4	5	6	28
P09012;M0QXK2;M0R221;M0R2B8;M0R268;M0R0G9;M0QZG7	P09012;M0QXK2;M0R221;M0R2B8;M0R268;M0R0G9;M0QZG7	U1 small nuclear ribonucleoprotein A	SNRPA	7	5	3	4	3	5	5	3	2	3	3	18.4	13.1	31.279	282	0	41.597	By MS/MS	By MS/MS	By MS/MS	By MS/MS	15.6	12.1	18.4	18.4	1490200000	355830000	138180000	352900000	240070000	2.57512	1.46999	124180000	29653000	11515000	29409000	20006000	3	3	2	5	22
Q00577	Q00577	Transcriptional activator protein Pur-alpha	PURA	1	5	5	4	4	5	5	4	4	5	5	23.9	23.9	34.91	322	0	196.91	By MS/MS	By MS/MS	By MS/MS	By MS/MS	20.8	20.8	23.9	23.9	1773600000	248470000	254990000	425770000	301870000	0.97443	1.41044	221690000	31059000	31874000	53221000	37733000	5	4	7	7	36
G5E9Q4;O75569;F8WEG8;C9JMM3	G5E9Q4;O75569;F8WEG8;C9JMM3	Interferon-inducible double-stranded RNA-dependent protein kinase activator A	PRKRA	4	5	5	5	4	3	3	5	4	3	3	57.1	57.1	11.509	105	0	36.479	By MS/MS	By MS/MS	By MS/MS	By MS/MS	57.1	47.6	33.3	33.3	579190000	106950000	97012000	60144000	43973000	1.10244	1.36775	82742000	15279000	13859000	8592000	6281900	3	2	2	2	18
Q96QR8	Q96QR8	Transcriptional activator protein Pur-beta	PURB	1	5	5	2	3	5	5	2	3	5	5	16.3	16.3	33.24	312	0	35.621	By MS/MS	By MS/MS	By MS/MS	By MS/MS	5.4	9.6	16.3	16.3	702970000	35424000	66443000	172840000	127090000	0.533149	1.35998	78108000	3936000	7382600	19204000	14122000	1	0	6	4	19
Q13547;Q5TEE2;Q92769;E5RFI6;E5RJ04;E5RGV4;E5RHE7;E5RH52;E5RG37;E5RFP9;H3BM24;E5RK19	Q13547;Q5TEE2;Q92769	Histone deacetylase 1;Histone deacetylase 2	HDAC1;HDAC2	12	5	5	3	3	4	5	3	3	4	5	11.2	11.2	55.102	482	0	33.791	By MS/MS	By MS/MS	By MS/MS	By MS/MS	7.7	7.7	9.3	11.2	466620000	65723000	84645000	100650000	79395000	0.776455	1.26771	22220000	3129700	4030700	4792700	3780700	2	1	4	4	15
P53597	P53597	Succinyl-CoA ligase [ADP/GDP-forming] subunit alpha, mitochondrial	SUCLG1	1	5	5	2	4	2	2	2	4	2	2	19.4	19.4	36.249	346	0	34.133	By MS/MS	By MS/MS	By MS/MS	By MS/MS	6.9	16.8	6.9	6.9	617390000	146260000	182810000	83649000	69525000	0.800066	1.20315	44099000	10447000	13058000	5974900	4966100	1	4	2	1	11
Q92522	Q92522	Histone H1x	H1FX	1	5	5	5	4	5	5	5	4	5	5	23	23	22.487	213	0	36.387	By MS/MS	By MS/MS	By MS/MS	By MS/MS	23	17.8	23	23	1147800000	153500000	236930000	282390000	236370000	0.647871	1.19469	104350000	13954000	21540000	25672000	21488000	3	2	3	5	15
Q92734;C9JJP5;Q05BK6;C9JTY3;C9JUE0	Q92734;C9JJP5;Q05BK6;C9JTY3;C9JUE0	Protein TFG	TFG	5	5	5	1	0	5	1	1	0	5	1	17.2	17.2	43.447	400	0	52.975	By matching	By matching	By MS/MS	By MS/MS	2.5	0	17.2	2.5	713870000	54570000	0	488530000	47974000	Only NF1	10.1832	50991000	3897800	0	34895000	3426700	0	0	4	1	5
Q13242;H0YIB4;S4R3G0	Q13242;H0YIB4;S4R3G0	Serine/arginine-rich splicing factor 9	SRSF9	3	5	5	5	5	4	5	5	5	4	5	22.2	19	25.542	221	0	35.57	By MS/MS	By MS/MS	By MS/MS	By MS/MS	22.2	22.2	22.2	22.2	735990000	198620000	80105000	116870000	101910000	2.4795	1.1468	49066000	13241000	5340300	7791700	6794100	7	3	2	3	24
P22102	P22102	Trifunctional purine biosynthetic protein adenosine-3;Phosphoribosylamine--glycine ligase;Phosphoribosylformylglycinamidine cyclo-ligase;Phosphoribosylglycinamide formyltransferase	GART	1	5	5	4	4	5	5	4	4	5	5	5.9	5.9	107.77	1010	0	32.719	By MS/MS	By MS/MS	By MS/MS	By MS/MS	4.4	5.1	5.9	5.9	343640000	52620000	22164000	84034000	75202000	2.37412	1.11744	7159100	1096300	461750	1750700	1566700	1	2	1	1	8
Q9H5Q4	Q9H5Q4	Dimethyladenosine transferase 2, mitochondrial	TFB2M	1	5	5	1	1	5	2	1	1	5	2	12.4	12.4	45.348	396	0	31.512	By matching	By MS/MS	By MS/MS	By MS/MS	4	2	12.4	6.1	182150000	4773900	0	78643000	22090000	Only NF1	3.56012	7005800	183610	0	3024700	849630	0	1	5	1	11
F5GX11;P25786;B4DEV8	F5GX11;P25786	Proteasome subunit alpha type-1	PSMA1	3	5	5	3	2	4	3	3	2	4	3	25.6	25.6	26.505	238	0	39.804	By MS/MS	By matching	By MS/MS	By MS/MS	16.4	8.4	17.2	13	512630000	52253000	39571000	89735000	81000000	1.32049	1.10784	34175000	3483500	2638000	5982300	5400000	1	0	3	4	14
Q13347;Q5TFK1	Q13347	Eukaryotic translation initiation factor 3 subunit I	EIF3I	2	5	5	3	5	3	3	3	5	3	3	18.5	18.5	36.501	325	0	39.298	By MS/MS	By MS/MS	By MS/MS	By MS/MS	11.4	18.5	11.1	11.4	513980000	152430000	136940000	79719000	73654000	1.11312	1.08234	27052000	8022800	7207300	4195700	3876500	3	3	1	1	10
P10644;K7EPB2;K7EM13;K7EIE5;K7EID3;K7EJ40;K7EK41;K7EPR5;K7EQK3;K7EMU2;X6RAV4;K7EMZ6	P10644;K7EPB2	cAMP-dependent protein kinase type I-alpha regulatory subunit;cAMP-dependent protein kinase type I-alpha regulatory subunit, N-terminally processed	PRKAR1A	12	5	5	0	0	2	3	0	0	2	3	17.3	17.3	42.981	381	0	35.01	By matching	By matching	By MS/MS	By MS/MS	0	0	6.3	11	167880000	0	0	46765000	43227000	ND	1.08185	8835900	0	0	2461300	2275100	0	0	2	1	9
Q9H0D6	Q9H0D6	5-3 exoribonuclease 2	XRN2	1	5	5	1	1	5	5	1	1	5	5	6.7	6.7	108.58	950	0	31.008	By MS/MS	By matching	By MS/MS	By MS/MS	1.3	1.3	6.7	6.7	220470000	31517000	27275000	69698000	64797000	1.15553	1.07564	4690900	670570	580310	1482900	1378700	1	0	4	1	9
Q8N9T8;H0YFD2;F8WFC1	Q8N9T8	Protein KRI1 homolog	KRI1	3	5	5	3	2	4	5	3	2	4	5	10.5	10.5	82.597	703	0	85.093	By MS/MS	By MS/MS	By MS/MS	By MS/MS	6.8	5.5	7.1	10.5	237810000	62984000	46075000	66379000	62372000	1.36699	1.06424	8807800	2332700	1706500	2458500	2310100	1	1	2	3	7
Q9H444;P59074	Q9H444	Charged multivesicular body protein 4b	CHMP4B	2	5	5	5	5	4	3	5	5	4	3	23.2	23.2	24.95	224	0	62.532	By MS/MS	By MS/MS	By MS/MS	By MS/MS	23.2	23.2	18.8	13.8	773930000	147960000	171220000	92346000	86945000	0.864151	1.06212	55281000	10568000	12230000	6596100	6210400	3	4	3	1	20
P55010;H0YLZ1;H0YN40;H0YK29;H0YK11;H0YMJ8;H0YM54	P55010	Eukaryotic translation initiation factor 5	EIF5	7	5	5	5	4	3	3	5	4	3	3	14.2	14.2	49.222	431	0	49.23	By MS/MS	By MS/MS	By MS/MS	By MS/MS	14.2	12.3	7.9	10	306860000	155490000	92501000	21259000	20061000	1.68095	1.05972	13948000	7067800	4204600	966310	911870	5	4	1	0	12
Q13243;B4DJK0;B4DUA4;G3V5K8	Q13243;B4DJK0;B4DUA4	Serine/arginine-rich splicing factor 5	SRSF5	4	5	5	5	5	4	5	5	5	4	5	23.2	19.9	31.263	272	0	36.705	By MS/MS	By MS/MS	By MS/MS	By MS/MS	23.2	23.2	20.6	23.2	1158800000	282940000	209510000	198690000	192550000	1.35048	1.03189	144850000	35367000	26188000	24836000	24069000	4	4	3	5	23
CON__P00761;A6XGL3;A0A087WWD8;E9PRA0;J3KQC6;Q9BYE2	CON__P00761			6	5	4	4	5	5	5	4	4	4	4	28.6	25.1	24.409	231	0	309.77	By MS/MS	By MS/MS	By MS/MS	By MS/MS	25.1	28.6	28.6	28.6	511070000000	53971000000	45560000000	73560000000	71383000000	1.18461	1.0305	46461000000	4906400000	4141800000	6687200000	6489300000	32	29	33	37	293
Q9BXP5;H7C3A1	Q9BXP5;H7C3A1	Serrate RNA effector molecule homolog	SRRT	2	5	5	0	1	4	5	0	1	4	5	5.7	5.7	100.67	876	0	32.465	By matching	By matching	By MS/MS	By MS/MS	0	1.3	4.6	5.7	196010000	0	12751000	70615000	70181000	0	1.00618	4454900	0	289790	1604900	1595000	0	0	2	4	8
CON__ENSEMBL:ENSBTAP00000014147	CON__ENSEMBL:ENSBTAP00000014147			1	5	5	3	3	5	5	3	3	5	5	53.1	53.1	11.756	113	0	59.318	By MS/MS	By MS/MS	By MS/MS	By MS/MS	39.8	39.8	53.1	53.1	2251200000	111050000	147590000	214440000	217190000	0.752422	0.987338	375200000	18508000	24599000	35741000	36199000	2	3	2	2	26
Q13049;Q5JVY0	Q13049	E3 ubiquitin-protein ligase TRIM32	TRIM32	2	5	5	4	5	1	1	4	5	1	1	9.2	9.2	71.988	653	0	41.247	By MS/MS	By MS/MS	By matching	By matching	7.8	9.2	2.1	2.1	320550000	98525000	168640000	10368000	10676000	0.584233	0.97115	8904300	2736800	4684600	288000	296570	2	4	0	0	7
Q9UJZ1;A0A087WYB4;F2Z2I8	Q9UJZ1;A0A087WYB4	Stomatin-like protein 2, mitochondrial	STOML2	3	5	5	1	1	3	5	1	1	3	5	21.3	21.3	38.534	356	0	41.318	By MS/MS	By matching	By MS/MS	By MS/MS	4.2	4.2	13.5	21.3	135250000	6200900	4261200	55224000	57472000	1.4552	0.960885	7513700	344490	236730	3068000	3192900	1	0	3	5	9
F5GWX5;A0A0C4DGG9;Q14839;F5H596;F5H6N4;K7EMY3;F2Z2R5;Q8TDI0;Q12873	F5GWX5;A0A0C4DGG9;Q14839	Chromodomain-helicase-DNA-binding protein 4	CHD4	9	5	5	4	2	1	2	4	2	1	2	2.9	2.9	217.1	1905	0	27.092	By MS/MS	By MS/MS	By matching	By MS/MS	2.1	1	0.6	1.4	149040000	58574000	54959000	13304000	13905000	1.06578	0.956778	1674600	658130	617520	149480	156230	3	0	0	1	4
Q86V81;E9PB61	Q86V81;E9PB61	THO complex subunit 4	ALYREF	2	5	5	5	5	5	5	5	5	5	5	30	30	26.888	257	0	162.73	By MS/MS	By MS/MS	By MS/MS	By MS/MS	30	30	30	30	3372900000	501480000	464880000	790350000	848030000	1.07873	0.931984	259460000	38575000	35760000	60796000	65233000	6	6	8	9	40
E7ETK0;A0A087WUS0;P62847	E7ETK0;A0A087WUS0;P62847	40S ribosomal protein S24	RPS24	3	5	5	5	5	5	5	5	5	5	5	35.9	35.9	15.197	131	0	67.08	By MS/MS	By MS/MS	By MS/MS	By MS/MS	35.9	35.9	35.9	35.9	6001500000	1177100000	1158200000	1095500000	1185900000	1.01632	0.923771	1000300000	196180000	193040000	182590000	197650000	11	12	7	13	61
K7ELC4;K7EMH1;K7ERI7;P35268;K7EP65;K7EKS7;K7EJT5	K7ELC4;K7EMH1;K7ERI7;P35268;K7EP65;K7EKS7;K7EJT5	60S ribosomal protein L22	RPL22	7	5	4	3	4	4	4	3	3	3	4	44.3	34.2	9.0984	79	0	46.827	By MS/MS	By MS/MS	By MS/MS	By MS/MS	31.6	41.8	41.8	34.2	11691000000	2548500000	2676700000	1601300000	1756400000	0.952105	0.911694	3897200000	849500000	892220000	533760000	585450000	4	5	6	6	42
Q13601;A0A087WZC7	Q13601;A0A087WZC7	KRR1 small subunit processome component homolog	KRR1	2	5	5	4	4	5	5	4	4	5	5	15	15	43.664	381	0	33.142	By MS/MS	By MS/MS	By MS/MS	By MS/MS	11.8	11.3	15	15	430970000	129640000	107170000	88715000	97423000	1.20967	0.910617	25351000	7625700	6304300	5218500	5730800	3	1	4	4	12
F5GX19;F5H3Y3;Q6IAA8;H0YFI1;F5H479	F5GX19;F5H3Y3;Q6IAA8;H0YFI1;F5H479	Ragulator complex protein LAMTOR1	LAMTOR1	5	5	5	3	1	4	5	3	1	4	5	54.2	54.2	15.687	142	0	46.884	By MS/MS	By MS/MS	By MS/MS	By MS/MS	28.9	9.2	37.3	54.2	380990000	45318000	31338000	103960000	114630000	1.4461	0.906918	63499000	7552900	5223000	17327000	19105000	1	1	5	6	18
P04844;Q5JYR4;Q5JYR7;Q5JYR3;F2Z3K5	P04844	Dolichyl-diphosphooligosaccharide--protein glycosyltransferase subunit 2	RPN2	5	5	5	3	2	2	2	3	2	2	2	11.1	11.1	69.283	631	0	47.147	By MS/MS	By MS/MS	By matching	By MS/MS	7.8	4.6	3.2	4	308950000	96351000	30498000	40229000	29350000	3.15926	1.37066	13432000	4189200	1326000	1749100	1276100	2	0	0	2	8
E7EUL7;E9PHV5;P28290;H7BZ26	E7EUL7;E9PHV5;P28290	Sperm-specific antigen 2	SSFA2	4	5	5	1	0	3	5	1	0	3	5	7.6	7.6	84.592	768	0	36.969	By matching	By matching	By MS/MS	By MS/MS	1.2	0	4.6	7.6	76530000	8199600	0	31842000	25018000	Only NF1	1.27276	1866600	199990	0	776630	610200	0	0	1	5	8
J3KPP4;O95232;D6RDI2;D6RHH0;U3KQT3;E7EN55;C9JL41	J3KPP4;O95232;D6RDI2	Luc7-like protein 3	LUC7L3	7	5	5	1	1	5	5	1	1	5	5	13.5	13.5	58.22	489	0	91.175	By MS/MS	By MS/MS	By MS/MS	By MS/MS	3.7	2.9	13.5	13.5	186890000	16783000	0	66319000	53005000	Only NF1	1.25118	8899400	799180	0	3158000	2524100	1	1	4	4	18
CON__Q8N1N4-2;CON__Q7RTT2;Q8N1N4	CON__Q8N1N4-2;CON__Q7RTT2;Q8N1N4	Keratin, type II cytoskeletal 78	KRT78	3	5	5	2	1	5	5	2	1	5	5	15	10.2	56.964	521	0	37.296	By MS/MS	By matching	By MS/MS	By MS/MS	9.4	7.1	15	15	270140000	12485000	2112200	71142000	65144000	5.9109	1.09207	9315000	430500	72835	2453200	2246300	1	0	3	1	12
G3V3A4;Q13573;G3V4X8;G3V5R3	G3V3A4;Q13573;G3V4X8	SNW domain-containing protein 1	SNW1	4	5	5	3	1	4	3	3	1	4	3	11.4	11.4	65.391	571	0	45.064	By MS/MS	By matching	By matching	By MS/MS	7.7	3.9	10	7.5	200760000	26577000	1652900	48567000	45059000	16.079	1.07785	7170000	949170	59032	1734500	1609300	2	0	0	1	5
P37235;E9PC71;P84074;C9JW46;P61601	P37235;E9PC71	Hippocalcin-like protein 1	HPCAL1	5	5	5	1	1	4	5	1	1	4	5	30.6	30.6	22.313	193	0	36.198	By MS/MS	By MS/MS	By MS/MS	By MS/MS	4.1	4.1	23.8	30.6	224930000	12720000	8605900	88177000	106840000	1.47806	0.825318	14996000	848020	573730	5878500	7122800	1	1	4	5	12
F8W1I6;Q13561;F8VW18;H0YI98;H0YHL1;F8VRV7;F8VX93	F8W1I6;Q13561;F8VW18;H0YI98	Dynactin subunit 2	DCTN2	7	5	5	2	2	2	4	2	2	2	4	21	21	34.258	315	0	33.369	By MS/MS	By MS/MS	By matching	By MS/MS	10.8	10.8	9.2	16.2	159870000	18566000	29102000	39500000	48030000	0.637963	0.822403	9991800	1160400	1818900	2468800	3001900	2	1	0	3	6
K7EQA9;Q16543;K7EKQ2;K7EIU0;K7EL68	K7EQA9;Q16543;K7EKQ2	Hsp90 co-chaperone Cdc37;Hsp90 co-chaperone Cdc37, N-terminally processed	CDC37	5	5	5	3	2	3	5	3	2	3	5	22.6	22.6	27.435	230	0	100.03	By MS/MS	By matching	By MS/MS	By MS/MS	17.8	13	17	22.6	478670000	62042000	53783000	122510000	156720000	1.15356	0.781713	53185000	6893500	5975800	13612000	17413000	1	0	2	4	8
Q92804;A0A075B7D9;A0A075B7F4;A0A075B7C1	Q92804;A0A075B7D9	TATA-binding protein-associated factor 2N	TAF15	4	5	5	0	0	2	4	0	0	2	4	15	12.7	61.829	592	0	36.399	By matching	By matching	By MS/MS	By MS/MS	3.9	3.9	7.3	9	686660000	0	0	102260000	137350000	ND	0.744521	22150000	0	0	3298600	4430700	0	0	2	3	12
P61088;F8VSD4;F8VV71;F8VQQ8;Q5JXB2;F8VZ29	P61088;F8VSD4;F8VV71;F8VQQ8;Q5JXB2	Ubiquitin-conjugating enzyme E2 N;Putative ubiquitin-conjugating enzyme E2 N-like	UBE2N;UBE2NL	6	5	5	4	4	4	5	4	4	4	5	33.6	33.6	17.138	152	0	41.37	By MS/MS	By MS/MS	By MS/MS	By MS/MS	23.7	23.7	23.7	33.6	1030500000	166280000	174370000	184290000	248170000	0.953604	0.742596	103050000	16628000	17437000	18429000	24817000	2	3	4	5	21
J3QT28;O43684;J3QSX4	J3QT28;O43684	Mitotic checkpoint protein BUB3	BUB3	3	5	5	1	1	3	5	1	1	3	5	20.9	20.9	31.703	278	0	33.865	By MS/MS	By MS/MS	By MS/MS	By MS/MS	5	3.6	13.3	20.9	120770000	0	0	33142000	46054000	ND	0.719633	8626400	0	0	2367300	3289600	1	1	3	5	15
P63000;B1AH77;B1AH80;P15153;J3KSC4;J3QLK0;B1AH78;P60763	P63000;B1AH77;B1AH80;P15153	Ras-related C3 botulinum toxin substrate 1;Ras-related C3 botulinum toxin substrate 2	RAC1;RAC2	8	5	5	5	4	2	4	5	4	2	4	23.4	23.4	21.45	192	0	30.574	By MS/MS	By MS/MS	By MS/MS	By MS/MS	23.4	18.2	14.1	19.3	988190000	354070000	236820000	70240000	99321000	1.4951	0.707202	123520000	44258000	29602000	8780000	12415000	4	2	0	1	12
P42677;Q5T4L4;C9J1C5	P42677;Q5T4L4	40S ribosomal protein S27	RPS27	3	5	3	5	5	5	5	3	3	3	3	40.5	15.5	9.461	84	0	52.954	By MS/MS	By MS/MS	By MS/MS	By MS/MS	40.5	40.5	40.5	40.5	12383000000	2780000000	2726200000	1473500000	2088000000	1.01973	0.705699	3095800000	694990000	681560000	368380000	522010000	10	13	10	11	78
Q5W0H4;A0A0B4J2C3;P13693;J3KPG2;E9PJF7;H0YCX0;Q56UQ5;Q9HAU6	Q5W0H4;A0A0B4J2C3;P13693;J3KPG2;E9PJF7	Translationally-controlled tumor protein	TPT1	8	5	5	3	2	5	5	3	2	5	5	28.7	28.7	21.525	188	0	30.748	By MS/MS	By matching	By matching	By MS/MS	14.9	10.1	28.7	28.7	675520000	128140000	46079000	120350000	171190000	2.78088	0.70302	96503000	18306000	6582700	17193000	24456000	2	0	0	4	9
Q13011;M0R248;M0QZW4	Q13011;M0R248	Delta(3,5)-Delta(2,4)-dienoyl-CoA isomerase, mitochondrial	ECH1	3	5	5	2	0	3	3	2	0	3	3	15.5	15.5	35.816	328	0	37.881	By MS/MS	By matching	By MS/MS	By MS/MS	7.6	0	10.7	7.9	275210000	39067000	0	73905000	79432000	Only NF1	0.930418	15289000	2170400	0	4105800	4412900	1	0	1	2	10
P42285;H0YAC4;D6REC7	P42285	Superkiller viralicidic activity 2-like 2	SKIV2L2	3	5	5	4	3	1	3	4	3	1	3	6.1	6.1	117.8	1042	0	51.67	By MS/MS	By MS/MS	By matching	By MS/MS	5.2	4.2	1	3	90177000	24034000	19329000	15419000	23040000	1.24342	0.669227	1554800	414380	333260	265850	397240	3	2	0	2	7
P31153	P31153	S-adenosylmethionine synthase isoform type-2	MAT2A	1	5	5	2	2	4	5	2	2	4	5	12.7	12.7	43.66	395	0	30.955	By MS/MS	By MS/MS	By MS/MS	By MS/MS	4.1	4.1	10.9	12.7	280010000	29768000	14028000	50680000	78207000	2.12204	0.648024	15556000	1653800	779350	2815600	4344800	2	1	1	4	13
A0A0G2JMH6;P01903;Q30118;A0A0G2JH46;A0A140TA53;A0A140TA34;A0A0G2JPN2;P01906	A0A0G2JMH6;P01903;Q30118;A0A0G2JH46	HLA class II histocompatibility antigen, DR alpha chain	HLA-DRA	8	5	5	0	0	5	5	0	0	5	5	25.6	25.6	28.621	254	0	61.854	By matching	By matching	By MS/MS	By MS/MS	0	0	25.6	25.6	643590000	0	0	198930000	311100000	ND	0.639441	71510000	0	0	22103000	34567000	0	0	6	7	21
P63096;C9JPP4;C9JL77	P63096	Guanine nucleotide-binding protein G(i) subunit alpha-1	GNAI1	3	5	5	5	4	1	1	5	4	1	1	44.4	18.4	40.361	354	0	64.869	By MS/MS	By MS/MS	By matching	By MS/MS	44.4	40.7	28.8	26	548290000	261780000	213450000	8731800	15172000	1.22642	0.575521	36552000	17452000	14230000	582120	1011500	7	6	0	1	16
P54709;C9JA36;H7C547;F8WBY4;C9JXZ1;H7C4L9	P54709;C9JA36	Sodium/potassium-transporting ATPase subunit beta-3	ATP1B3	6	5	5	4	5	3	4	4	5	3	4	21.9	21.9	31.512	279	0	34.458	By MS/MS	By MS/MS	By MS/MS	By MS/MS	17.9	21.9	14	17.9	619750000	128210000	124310000	45690000	80279000	1.03137	0.56914	51646000	10684000	10359000	3807500	6689900	3	2	1	3	15
O00231;J3QRY4;J3KSW3	O00231;J3QRY4	26S proteasome non-ATPase regulatory subunit 11	PSMD11	3	5	5	4	5	3	5	4	5	3	5	13.3	13.3	47.463	422	0	33.139	By MS/MS	By MS/MS	By MS/MS	By MS/MS	10.4	13.3	8.3	13.3	397770000	62007000	63877000	44856000	101230000	0.970725	0.44311	14732000	2296500	2365800	1661300	3749100	3	1	2	4	15
Q5T9B7;P00568;H0Y4J6;H0YID2	Q5T9B7;P00568;H0Y4J6	Adenylate kinase isoenzyme 1	AK1	4	5	5	2	3	2	4	2	3	2	4	26.7	26.7	23.411	210	0	33.685	By matching	By MS/MS	By matching	By MS/MS	11	17.1	10.5	21.9	277330000	24564000	37901000	22922000	52713000	0.64811	0.434845	23111000	2047000	3158400	1910200	4392700	0	0	0	3	5
M0R0N4;M0QYZ2;P53680;M0QZ21;X6R390;M0R1S0	M0R0N4;M0QYZ2;P53680;M0QZ21;X6R390	AP-2 complex subunit sigma	AP2S1	6	5	5	3	5	2	4	3	5	2	4	35.4	35.4	17.303	144	0	36.866	By MS/MS	By MS/MS	By MS/MS	By MS/MS	16.7	35.4	10.4	25	1005300000	161080000	287460000	42681000	101110000	0.560356	0.422124	167550000	26847000	47910000	7113500	16852000	4	2	1	2	23
P28074;H0YJM8	P28074	Proteasome subunit beta type-5	PSMB5	2	5	5	2	1	2	3	2	1	2	3	24	24	28.48	263	0	32.362	By MS/MS	By matching	By MS/MS	By MS/MS	8.7	4.9	9.9	14.8	208610000	32245000	25168000	17658000	43737000	1.28119	0.403731	13908000	2149700	1677900	1177200	2915800	1	0	1	2	8
O95202	O95202	LETM1 and EF-hand domain-containing protein 1, mitochondrial	LETM1	1	5	5	2	1	2	5	2	1	2	5	8.5	8.5	83.353	739	0	36.349	By MS/MS	By matching	By MS/MS	By MS/MS	2.7	1.6	2.7	8.5	213840000	42472000	57241000	23542000	59811000	0.741986	0.393607	5483000	1089000	1467700	603650	1533600	2	0	2	5	11
M0R0P1;M0R299;M0QXL5;M0R2Q4;P22087;M0R2U2;M0R1H0;M0R2B0;A6NHQ2	M0R0P1;M0R299;M0QXL5;M0R2Q4;P22087;M0R2U2;M0R1H0;M0R2B0	rRNA 2-O-methyltransferase fibrillarin	FBL	9	5	5	3	3	1	3	3	3	1	3	28.5	28.5	24.544	228	0	36.708	By MS/MS	By MS/MS	By matching	By MS/MS	14.5	17.1	3.9	14.5	489380000	151720000	106780000	23431000	62463000	1.42087	0.375118	37644000	11671000	8213500	1802400	4804800	2	2	0	1	11
P61586;Q5JR08;P08134;Q5JR07;C9JNR4;E9PQH6;C9JX21;Q5JR05;E9PLA2;C9JRM1;Q5JR06;E9PN11;U3KQA9;U3KQV3;P62745	P61586;Q5JR08;P08134;Q5JR07;C9JNR4;E9PQH6;C9JX21;Q5JR05	Transforming protein RhoA;Rho-related GTP-binding protein RhoC	RHOA;RHOC	15	5	5	3	2	2	3	3	2	2	3	28	28	21.768	193	0	30.818	By matching	By matching	By MS/MS	By MS/MS	19.2	11.9	11.9	19.2	438330000	88272000	71818000	35800000	110550000	1.22911	0.323835	54791000	11034000	8977200	4475000	13819000	0	0	1	1	9
P25685;M0R080;M0QYT3;M0QXK0;M0R128;M0R1D6;M0QZD0	P25685;M0R080	DnaJ homolog subfamily B member 1	DNAJB1	7	5	5	5	5	2	4	5	5	2	4	15.3	15.3	38.044	340	0	46.166	By MS/MS	By MS/MS	By MS/MS	By MS/MS	15.3	15.3	7.9	13.2	369900000	144290000	101350000	13217000	43122000	1.42368	0.306502	20550000	8016000	5630600	734300	2395700	4	2	1	2	13
Q14258	Q14258	E3 ubiquitin/ISG15 ligase TRIM25	TRIM25	1	5	5	4	3	2	3	4	3	2	3	8.7	8.7	70.973	630	0	33.945	By MS/MS	By MS/MS	By MS/MS	By MS/MS	7	5.6	2.9	5.1	113070000	37606000	8465000	8494100	19557000	4.44253	0.434325	3647600	1213100	273060	274000	630870	3	2	1	1	11
Q14684	Q14684	Ribosomal RNA processing protein 1 homolog B	RRP1B	1	5	5	5	4	2	2	5	4	2	2	7.3	7.3	84.427	758	0	34.326	By MS/MS	By MS/MS	By MS/MS	By MS/MS	7.3	5.3	2.8	3.3	223420000	90031000	75987000	12949000	44451000	1.18482	0.29131	6770300	2728200	2302700	392410	1347000	5	1	1	1	8
E7ER27;P51659;E7EWE5;G5E9S2;E7ET17;E7EPL9	E7ER27;P51659;E7EWE5	Peroxisomal multifunctional enzyme type 2;(3R)-hydroxyacyl-CoA dehydrogenase;Enoyl-CoA hydratase 2	HSD17B4	6	5	5	2	1	2	3	2	1	2	3	12.4	12.4	53.928	500	0	30.665	By matching	By matching	By MS/MS	By matching	4.8	3	5.2	7	204140000	12871000	1605800	9775000	24069000	8.01532	0.406124	7290800	459660	57349	349110	859620	0	0	0	0	3
P13489;E9PMJ3;E9PLZ3;E9PIM9;H0YCR7;E9PMA9;E9PMN0;E9PIK5	P13489	Ribonuclease inhibitor	RNH1	8	5	5	2	1	1	5	2	1	1	5	14.5	14.5	49.973	461	0	58.224	By MS/MS	By matching	By matching	By MS/MS	5.6	2.4	2.4	14.5	273800000	19899000	26046000	13914000	68108000	0.763994	0.204293	10531000	765360	1001800	535170	2619500	1	0	0	3	10
Q14232;F5H0D0	Q14232	Translation initiation factor eIF-2B subunit alpha	EIF2B1	2	5	5	3	1	1	4	3	1	1	4	18.7	18.7	33.712	305	0	31.441	By MS/MS	By MS/MS	By matching	By MS/MS	11.5	4.6	3.6	15.7	60031000	16731000	9198700	3610400	30492000	1.81884	0.118405	3752000	1045700	574920	225650	1905700	1	1	0	3	5
P12955;V9GYE4	P12955	Xaa-Pro dipeptidase	PEPD	2	5	5	4	3	2	1	4	3	2	1	11.4	11.4	54.548	493	0	43.2	By MS/MS	By MS/MS	By matching	By matching	9.3	7.5	5.3	2.2	261290000	48291000	35888000	3936500	34358000	1.3456	0.114573	10887000	2012100	1495400	164020	1431600	3	2	0	0	14
P61604;B8ZZL8;B8ZZ54;S4R3N1	P61604;B8ZZL8;B8ZZ54	10 kDa heat shock protein, mitochondrial	HSPE1	4	5	5	5	5	1	5	5	5	1	5	52	52	10.932	102	0	31.249	By MS/MS	By MS/MS	By matching	By MS/MS	52	52	9.8	52	764260000	240980000	190660000	16681000	160430000	1.26393	0.103977	95533000	30122000	23832000	2085100	20054000	2	3	0	2	11
Q86UK7;H3BQQ2	Q86UK7;H3BQQ2	Zinc finger protein 598	ZNF598	2	5	5	5	1	2	4	5	1	2	4	6.6	6.6	98.636	904	0	35.198	By MS/MS	By matching	By MS/MS	By MS/MS	6.6	1.5	2.3	5.3	108680000	50835000	2309100	12992000	36144000	22.0151	0.359451	2469900	1155300	52479	295270	821450	3	0	1	4	8
P61019;E9PKL7;H7C125;Q6PIK3;Q5HYI5;Q8WUD1	P61019;E9PKL7	Ras-related protein Rab-2A	RAB2A	6	5	5	4	1	1	3	4	1	1	3	30.2	30.2	23.545	212	0	61.058	By MS/MS	By MS/MS	By matching	By MS/MS	22.6	3.3	6.6	16	194850000	37169000	1339100	10934000	37221000	27.7567	0.293759	13918000	2655000	95653	781000	2658700	2	1	0	1	11
A0A087WUA5;Q9H223	A0A087WUA5;Q9H223	EH domain-containing protein 4	EHD4	2	5	5	0	0	1	2	0	0	1	2	11.9	11.9	61.113	540	0	37.616	By matching	By matching	By MS/MS	By MS/MS	0	0	2.8	4.8	90975000	0	0	0	25786000	ND	0	2934700	0	0	0	831790	0	0	1	2	9
P26447	P26447	Protein S100-A4	S100A4	1	5	5	0	0	0	5	0	0	0	5	36.6	36.6	11.728	101	0	31.097	By matching	By matching	By matching	By MS/MS	0	0	0	36.6	660750000	0	0	0	391500000	ND	0	110120000	0	0	0	65249000	0	0	0	7	12
P11233;H7C3P7;P11234;F8WEQ6;C9JPE8;C9JYR1;C9J6B1;C9JQB3	P11233;H7C3P7	Ras-related protein Ral-A	RALA	8	5	5	5	5	0	3	5	5	0	3	26.7	26.7	23.567	206	0	47.268	By MS/MS	By MS/MS	By matching	By MS/MS	26.7	26.7	0	17.5	798810000	366750000	275580000	0	45327000	1.33083	0	88757000	40751000	30620000	0	5036300	6	4	0	3	15
B5MCF9;O00541;B3KXD6	B5MCF9;O00541	Pescadillo homolog	PES1	3	5	5	5	5	0	1	5	5	0	1	8.1	8.1	66.077	571	0	30.347	By MS/MS	By MS/MS	By matching	By matching	8.1	8.1	0	1.8	307370000	151640000	120780000	0	9084500	1.25551	0	10246000	5054500	4026100	0	302820	4	3	0	0	7
A0A087WW66;Q99460;H7C378	A0A087WW66;Q99460	26S proteasome non-ATPase regulatory subunit 1	PSMD1	3	5	5	2	3	0	4	2	3	0	4	5.8	5.8	105.85	953	0	31.499	By matching	By matching	By matching	By MS/MS	2.1	3.6	0	4.2	210140000	45020000	37313000	0	24854000	1.20655	0	4471100	957870	793900	0	528800	0	0	0	4	7
S4R3N2;A0A087X1L0;S4R2X9;Q9NS73;S4R3P6;S4R3Y0	S4R3N2;A0A087X1L0;S4R2X9;Q9NS73;S4R3P6	MAP3K12-binding inhibitory protein 1	MBIP	6	4	4	0	0	4	0	0	0	4	0	16.4	16.4	32.057	281	0	29.717	By matching	By matching	By MS/MS	By matching	0	0	16.4	0	125250000	0	0	109480000	0	ND	Only NF1	7828400	0	0	6842200	0	0	0	4	0	5
Q9NRC8;I3L480;I3L2A4	Q9NRC8;I3L480	NAD-dependent protein deacetylase sirtuin-7	SIRT7	3	4	4	0	0	4	0	0	0	4	0	15.2	15.2	44.898	400	0	45.099	By matching	By matching	By MS/MS	By matching	0	0	15.2	0	49962000	0	0	47906000	0	ND	Only NF1	2498100	0	0	2395300	0	0	0	3	0	3
Q9HA65;M0R2L2;M0QYC9	Q9HA65;M0R2L2	TBC1 domain family member 17	TBC1D17	3	4	4	0	0	3	0	0	0	3	0	7.1	7.1	72.727	648	0	25.726	By matching	By matching	By MS/MS	By matching	0	0	5.9	0	77942000	0	0	59185000	0	ND	Only NF1	3388800	0	0	2573300	0	0	0	3	0	5
Q5VT06;E9PIK0	Q5VT06;E9PIK0	Centrosome-associated protein 350	CEP350	2	4	4	0	0	3	0	0	0	3	0	1.4	1.4	350.93	3117	0	29.466	By matching	By matching	By MS/MS	By matching	0	0	1.2	0	45367000	0	0	45367000	0	ND	Only NF1	270040	0	0	270040	0	0	0	3	0	5
A0A140TA49;A0A140TA32;A0A0G2JPR0;P0C0L4;A0A140TA44;A0A140TA29;F5GXS0;A0A0G2JL54;P0C0L5;CON__P01030;CON__ENSEMBL:ENSBTAP00000007350	A0A140TA49;A0A140TA32;A0A0G2JPR0;P0C0L4;A0A140TA44;A0A140TA29;F5GXS0;A0A0G2JL54;P0C0L5	Complement C4-A;Complement C4 beta chain;Complement C4-A alpha chain;C4a anaphylatoxin;C4b-A;C4d-A;Complement C4 gamma chain;Complement C4-B;Complement C4 beta chain;Complement C4-B alpha chain;C4a anaphylatoxin;C4b-B;C4d-B;Complement C4 gamma chain	C4A;C4B	11	4	4	0	0	4	0	0	0	4	0	2.6	2.6	187.79	1698	0	34.079	By matching	By matching	By MS/MS	By matching	0	0	2.6	0	193390000	0	0	139160000	0	ND	Only NF1	2479400	0	0	1784100	0	0	0	4	0	7
E7ETU5;F6Y5H0;P29558;E7EPF2;C9J9B2;F8W1T6;C9JIJ9;Q15434;Q6XE24	E7ETU5;F6Y5H0;P29558;E7EPF2;C9J9B2;F8W1T6;C9JIJ9;Q15434;Q6XE24	RNA-binding motif, single-stranded-interacting protein 1;RNA-binding motif, single-stranded-interacting protein 2;RNA-binding motif, single-stranded-interacting protein 3	RBMS1;RBMS3;RBMS2	9	4	4	2	2	3	0	2	2	3	0	12.7	12.7	40.147	370	0	26.343	By MS/MS	By MS/MS	By MS/MS	By matching	5.9	5.9	8.6	0	265490000	19381000	13226000	43086000	0	1.46537	Only NF1	24136000	1761900	1202400	3916900	0	2	1	2	0	10
A0A087WXF0;P51608;A0A087X1U4;A0A087WVW7	A0A087WXF0;P51608;A0A087X1U4	Methyl-CpG-binding protein 2	MECP2	4	4	4	4	3	1	0	4	3	1	0	11.4	11.4	54.83	509	0	50.81	By MS/MS	By MS/MS	By matching	By matching	11.4	8.3	2	0	174770000	79985000	84074000	10711000	0	0.951364	Only NF1	7282100	3332700	3503100	446310	0	4	3	0	0	7
O00743	O00743	Serine/threonine-protein phosphatase 6 catalytic subunit;Serine/threonine-protein phosphatase 6 catalytic subunit, N-terminally processed	PPP6C	1	4	4	3	3	2	0	3	3	2	0	14.1	14.1	35.144	305	0	25.072	By MS/MS	By MS/MS	By matching	By matching	11.1	11.1	7.2	0	246940000	36361000	63515000	20124000	0	0.572479	Only NF1	15434000	2272600	3969700	1257800	0	1	2	0	0	10
O00625	O00625	Pirin	PIR	1	4	4	2	3	1	0	2	3	1	0	15.2	15.2	32.113	290	0	30.862	By matching	By MS/MS	By matching	By matching	7.2	10.7	4.1	0	93350000	11184000	20480000	1022600	0	0.546094	Only NF1	6223300	745580	1365300	68176	0	0	2	0	0	6
Q7L099;D6RCQ1;D6REM9	Q7L099;D6RCQ1	Protein RUFY3	RUFY3	3	4	4	0	0	0	0	0	0	0	0	10.4	10.4	52.964	469	0	30.28	By matching	By matching	By matching	By matching	0	0	0	0	92468000	0	0	0	0	ND	ND	3556500	0	0	0	0	0	0	0	0	5
P20591;H9KVC7;H9KVC9;F8W8T1;H9KVD0;H9KVC4;H9KVD3	P20591;H9KVC7;H9KVC9;F8W8T1	Interferon-induced GTP-binding protein Mx1;Interferon-induced GTP-binding protein Mx1, N-terminally processed	MX1	7	4	4	0	0	0	0	0	0	0	0	16.2	8.8	75.519	662	0	28.614	By matching	By matching	By matching	By matching	0	0	7.4	0	81204000	0	0	0	0	ND	ND	2460700	0	0	0	0	0	0	0	0	4
Q9BYK8	Q9BYK8	Helicase with zinc finger domain 2	HELZ2	1	4	4	0	0	0	0	0	0	0	0	2	2	294.65	2649	0	26.129	By matching	By matching	By matching	By matching	0	0	0	0	30239000	0	0	0	0	ND	ND	219120	0	0	0	0	0	0	0	0	4
G3V4T7;Q96NE9;H0YJC1	G3V4T7;Q96NE9	FERM domain-containing protein 6	FRMD6	3	4	4	0	0	0	0	0	0	0	0	8.3	8.3	62.852	545	0	28.694	By matching	By matching	By matching	By matching	0	0	0	0	70772000	0	0	0	0	ND	ND	2440400	0	0	0	0	0	0	0	0	6
Q9NSE4	Q9NSE4	Isoleucine--tRNA ligase, mitochondrial	IARS2	1	4	4	0	0	0	1	0	0	0	1	4.7	4.7	113.79	1012	0	28.86	By matching	By matching	By matching	By MS/MS	0	0	0	1.7	28387000	0	0	0	0	ND	ND	660170	0	0	0	0	0	0	0	1	4
Q9H0C8;H7C2I8;E9PC05;F8SNU7;F8SNU6	Q9H0C8;H7C2I8;E9PC05;F8SNU7	Integrin-linked kinase-associated serine/threonine phosphatase 2C	ILKAP;ILKAP3	5	4	4	0	1	0	0	0	1	0	0	9.4	9.4	42.906	392	0	22.302	By matching	By MS/MS	By matching	By matching	0	3.1	0	0	47847000	0	0	0	0	ND	ND	2174900	0	0	0	0	0	1	0	0	3
P53004;C9J1E1	P53004;C9J1E1	Biliverdin reductase A	BLVRA	2	4	4	0	0	0	0	0	0	0	0	16.2	16.2	33.428	296	0	26.411	By matching	By matching	By matching	By matching	0	0	0	0	47995000	0	0	0	0	ND	ND	2999700	0	0	0	0	0	0	0	0	4
Q14244;A0A087WZ40	Q14244;A0A087WZ40	Ensconsin	MAP7	2	4	4	0	0	0	0	0	0	0	0	5.3	5.3	84.051	749	0	23.037	By matching	By matching	By matching	By matching	0	0	0	0	152330000	0	0	0	0	ND	ND	5077800	0	0	0	0	0	0	0	0	4
Q13409;E7ET01;E7ETL8;E7EQU2;E7ESD3;E7EMU4;E7EV09;E7EQL5;E9PGG1;E7EU01;E7EUM4;E7ERR6;E7ERH4	Q13409;E7ET01;E7ETL8;E7EQU2;E7ESD3;E7EMU4;E7EV09;E7EQL5	Cytoplasmic dynein 1 intermediate chain 2	DYNC1I2	13	4	4	0	0	0	0	0	0	0	0	6.9	6.9	71.456	638	0	27.111	By matching	By matching	By matching	By matching	0	0	0	0	103560000	0	0	0	0	ND	ND	5178000	0	0	0	0	0	0	0	0	7
CON__O76013;O76013;CON__O76015;O76015;G3V1C2;CON__Q6IFU5;Q6A162	CON__O76013;O76013	Keratin, type I cuticular Ha6	KRT36	7	4	4	0	0	0	0	0	0	0	0	13.1	9.6	52.247	467	0	23.775	By matching	By matching	By matching	By matching	1.5	1.5	1.5	3.4	59549000	0	0	0	0	ND	ND	2205500	0	0	0	0	0	0	0	0	3
A0A087WYY6;Q13835	A0A087WYY6;Q13835	Plakophilin-1	PKP1	2	4	4	0	0	0	0	0	0	0	0	6.3	6.3	80.532	725	0	26.008	By matching	By matching	By matching	By matching	0	0	0	0	39741000	0	0	0	0	ND	ND	883130	0	0	0	0	0	0	0	0	4
Q14574;J3QRL9	Q14574	Desmocollin-3	DSC3	2	4	4	0	0	0	0	0	0	0	0	5.4	5.4	99.968	896	0	27.754	By matching	By matching	By matching	By matching	0	0	0	0	96601000	0	0	0	0	ND	ND	1971400	0	0	0	0	0	0	0	0	4
Q7L7V1;X6R717	Q7L7V1;X6R717	Putative pre-mRNA-splicing factor ATP-dependent RNA helicase DHX32	DHX32	2	4	4	0	0	0	0	0	0	0	0	7	7	84.418	743	0	27.547	By matching	By matching	By matching	By matching	0	0	0	0	31793000	0	0	0	0	ND	ND	836650	0	0	0	0	0	0	0	0	4
Q9HB90;Q9NQL2	Q9HB90;Q9NQL2	Ras-related GTP-binding protein C;Ras-related GTP-binding protein D	RRAGC;RRAGD	2	4	4	2	1	0	0	2	1	0	0	11.3	11.3	44.223	399	0	26.36	By MS/MS	By matching	By matching	By matching	5.5	2.3	0	0	78194000	22837000	7951700	0	0	2.87196	ND	4115500	1201900	418510	0	0	2	0	0	0	7
P54198	P54198	Protein HIRA	HIRA	1	4	4	4	4	0	0	4	4	0	0	4	4	111.83	1017	0	25.495	By MS/MS	By MS/MS	By matching	By matching	4	4	0	0	122760000	79281000	43478000	0	0	1.82347	ND	2790000	1801800	988130	0	0	2	1	0	0	3
O75368	O75368	SH3 domain-binding glutamic acid-rich-like protein	SH3BGRL	1	4	4	4	3	0	0	4	3	0	0	44.7	44.7	12.774	114	0	36.174	By MS/MS	By MS/MS	By matching	By matching	44.7	36	0	0	176110000	94890000	53438000	0	0	1.7757	ND	22014000	11861000	6679800	0	0	4	2	0	0	9
P61764;A0A0D9SEH5;A0A0D9SG72;A0A0D9SFQ7;A0A0D9SFW6;A0A0D9SEP9	P61764;A0A0D9SEH5;A0A0D9SG72;A0A0D9SFQ7;A0A0D9SFW6	Syntaxin-binding protein 1	STXBP1	6	4	4	4	2	0	0	4	2	0	0	8.2	8.2	67.568	594	0	26.264	By MS/MS	By MS/MS	By matching	By matching	8.2	4.7	0	0	92522000	50035000	35349000	0	0	1.41546	ND	2984600	1614000	1140300	0	0	3	2	0	0	5
P12277;H0YJG0;G3V4N7;G3V461	P12277;H0YJG0;G3V4N7	Creatine kinase B-type	CKB	4	4	4	4	4	0	0	4	4	0	0	13.6	13.6	42.644	381	0	31.187	By MS/MS	By MS/MS	By matching	By matching	13.6	13.6	0	0	80614000	46545000	34069000	0	0	1.3662	ND	4742000	2737900	2004100	0	0	3	1	0	0	4
Q96IR7	Q96IR7	4-hydroxyphenylpyruvate dioxygenase-like protein	HPDL	1	4	4	4	4	0	0	4	4	0	0	14.8	14.8	39.385	371	0	34.429	By MS/MS	By MS/MS	By matching	By matching	14.8	14.8	0	0	127660000	44071000	37396000	0	0	1.1785	ND	7092300	2448400	2077500	0	0	3	4	0	0	7
Q13637	Q13637	Ras-related protein Rab-32	RAB32	1	4	4	1	1	0	0	1	1	0	0	29.3	20	24.997	225	0	24.965	By MS/MS	By MS/MS	By matching	By matching	14.2	14.2	0	0	90773000	19109000	16538000	0	0	1.15546	ND	6483800	1364900	1181300	0	0	1	1	0	0	4
F8VW96;Q16527;F8VQR7	F8VW96;Q16527;F8VQR7	Cysteine and glycine-rich protein 2	CSRP2	3	4	4	4	3	0	0	4	3	0	0	20.6	20.6	26.736	243	0	29.221	By MS/MS	By MS/MS	By matching	By matching	20.6	16.5	0	0	407320000	217160000	190160000	0	0	1.14199	ND	29094000	15511000	13583000	0	0	4	3	0	0	7
F5H586;H0Y6W5;B1APH0;Q6ZN30;Q06HB9;Q06HC2	F5H586;H0Y6W5;B1APH0;Q6ZN30;Q06HB9;Q06HC2	Zinc finger protein basonuclin-2	BNC2	6	4	4	4	4	0	0	4	4	0	0	6.6	6.6	81.529	729	0	36.538	By MS/MS	By MS/MS	By matching	By matching	6.6	6.6	0	0	217390000	71864000	73488000	0	0	0.977901	ND	7496300	2478100	2534100	0	0	3	4	0	0	13
Q5T200;Q5T9K0	Q5T200	Zinc finger CCCH domain-containing protein 13	ZC3H13	2	4	4	2	4	0	0	2	4	0	0	2.9	2.9	196.63	1668	0	30.372	By MS/MS	By MS/MS	By matching	By matching	1.5	2.9	0	0	40987000	16640000	24347000	0	0	0.683452	ND	640420	259990	380430	0	0	2	4	0	0	6
O60658;H0YNP3;H0YKR1;E9PIJ0	O60658	High affinity cAMP-specific and IBMX-insensitive 3,5-cyclic phosphodiesterase 8A	PDE8A	4	4	4	3	2	0	0	3	2	0	0	5.3	5.3	93.303	829	0	26.014	By MS/MS	By MS/MS	By matching	By matching	3.9	2.9	0	0	67514000	13348000	27507000	0	0	0.485258	ND	1570100	310420	639700	0	0	3	1	0	0	6
Q8N5G2	Q8N5G2	Macoilin	TMEM57	1	4	4	2	3	0	0	2	3	0	0	7.5	7.5	76.177	664	0	24.013	By MS/MS	By MS/MS	By matching	By matching	4.7	4.4	0	0	161870000	35030000	107940000	0	0	0.324532	ND	4625000	1000900	3083900	0	0	1	3	0	0	4
M0R0Y2;P54920;M0R213;M0R2M1;M0R027;M0R058	M0R0Y2;P54920;M0R213;M0R2M1	Alpha-soluble NSF attachment protein	NAPA	6	4	4	1	1	0	0	1	1	0	0	19.9	19.9	29.163	256	0	30.896	By MS/MS	By matching	By matching	By matching	3.9	7	0	0	99668000	0	17482000	0	0	0	ND	6229200	0	1092600	0	0	1	0	0	0	4
E7EQ29;P16278;F8WF40;C9JF15;C9JWX1;C9J4G9	E7EQ29;P16278	Beta-galactosidase	GLB1	6	4	4	0	1	0	0	0	1	0	0	8.6	8.6	60.482	546	0	37.083	By matching	By MS/MS	By matching	By matching	0	2.6	0	0	191400000	0	18516000	0	0	0	ND	9569900	0	925810	0	0	0	1	0	0	5
O43865;H0Y8B3;Q96HN2	O43865;H0Y8B3;Q96HN2	Putative adenosylhomocysteinase 2;Adenosylhomocysteinase;Putative adenosylhomocysteinase 3	AHCYL1;AHCYL2	3	4	4	4	1	0	0	4	1	0	0	6.6	6.6	58.951	530	0	22.272	By MS/MS	By MS/MS	By matching	By matching	6.6	1.5	0	0	146690000	100790000	17182000	0	0	5.86602	ND	5642000	3876700	660830	0	0	4	1	0	0	7
Q02790;H0YFG2	Q02790;H0YFG2	Peptidyl-prolyl cis-trans isomerase FKBP4;Peptidyl-prolyl cis-trans isomerase FKBP4, N-terminally processed	FKBP4	2	4	4	2	1	4	2	2	1	4	2	11.1	11.1	51.804	459	0	31.897	By MS/MS	By matching	By MS/MS	By MS/MS	3.9	2	11.1	3.9	160120000	46419000	13463000	44959000	21998000	3.44789	2.04378	5165100	1497400	434280	1450300	709620	2	0	3	1	8
F5H6Q4;Q9HBA0	F5H6Q4;Q9HBA0	Transient receptor potential cation channel subfamily V member 4	TRPV4	2	4	4	0	0	4	1	0	0	4	1	9.8	9.8	61.807	552	0	32.136	By matching	By matching	By MS/MS	By matching	0	0	9.8	2.4	44425000	0	0	43139000	1286000	ND	33.5451	1931500	0	0	1875600	55912	0	0	5	0	5
A0A087WYT3;Q15185;B4DDC6	A0A087WYT3;Q15185;B4DDC6	Prostaglandin E synthase 3	PTGES3	3	4	4	2	1	4	4	2	1	4	4	25.6	25.6	19.155	164	0	29.624	By MS/MS	By matching	By MS/MS	By MS/MS	12.2	4.3	25.6	25.6	350340000	44320000	9329700	93694000	89937000	4.75042	1.04177	43793000	5540000	1166200	11712000	11242000	0	0	1	3	8
A0A0D9SF60;Q99569;B4DRK2;E9PHB5;E7EPC8;Q9UQB3	A0A0D9SF60;Q99569	Plakophilin-4	PKP4	6	4	4	3	2	2	1	3	2	2	1	3.8	3.8	133.97	1208	0	21.646	By MS/MS	By MS/MS	By MS/MS	By matching	2.7	1.9	1.9	0.8	167430000	51233000	43144000	6280900	744120	1.18749	8.44071	2536800	776260	653700	95165	11275	1	1	0	0	4
K7EMV3;B4DEB1;K7EK07;K7ES00;Q71DI3;Q16695;P84243;P68431;K7EP01;Q6NXT2	K7EMV3;B4DEB1;K7EK07;K7ES00;Q71DI3;Q16695;P84243;P68431;K7EP01;Q6NXT2	Histone H3;Histone H3.2;Histone H3.1t;Histone H3.3;Histone H3.1;Histone H3.3C	H3F3B;H3F3A;HIST2H3A;HIST3H3;HIST1H3A;H3F3C	10	4	2	3	3	3	2	1	1	1	0	29.3	12	10.334	92	0	26.303	By MS/MS	By MS/MS	By MS/MS	By MS/MS	25	25	25	17.4	20942000000	2886200000	3370500000	1603800000	325060000	0.856312	4.93386	4188400000	577250000	674090000	320750000	65012000	6	6	4	2	40
Q15758;M0QXM4	Q15758;M0QXM4	Neutral amino acid transporter B(0)	SLC1A5	2	4	4	3	2	2	1	3	2	2	1	9.8	9.8	56.598	541	0	35.374	By MS/MS	By MS/MS	By MS/MS	By MS/MS	6.1	4.3	4.3	2	227210000	48537000	40319000	40660000	8715400	1.20382	4.66531	14201000	3033500	2519900	2541200	544710	3	1	0	1	7
O75607	O75607	Nucleoplasmin-3	NPM3	1	4	4	2	3	2	1	2	3	2	1	33.7	33.7	19.343	178	0	110.03	By MS/MS	By MS/MS	By MS/MS	By MS/MS	20.8	21.9	13.5	9	414760000	121210000	180280000	70511000	15509000	0.672343	4.54646	51845000	15152000	22535000	8813900	1938600	2	2	2	1	11
Q3KP31;P35789;Q08AG5;Q8N8Z8;Q8NHY6;F8VS19;K7EPV5;M0QXU9;A0A087WWD1;A0A087X1K3;K7EIK6;K7ENM7;Q8N3J9;Q6AZW8;P17028;B4DX44;Q9UK12;Q9UK11;Q8N8E2;P17022;Q14593;Q9P2F9;P0C7X5;Q96NJ3;Q09FC8;Q9UL59;A6NK53;Q76KX8;Q02386;P17020;Q14588;Q9UK10;P52740;Q9NZL3;Q14590;Q14586;Q08AN1;Q9NYT6;Q6ZN19;B7Z6K7;Q9UJU3;P59923	Q3KP31;P35789;Q08AG5;Q8N8Z8;Q8NHY6	Zinc finger protein 791;Zinc finger protein 93;Zinc finger protein 844;Zinc finger protein 441;Zinc finger protein 28 homolog	ZNF791;ZNF93;ZNF844;ZNF441;ZFP28	42	4	1	3	4	3	2	1	1	0	0	10.4	1.6	66.871	576	0	27.409	By MS/MS	By MS/MS	By MS/MS	By MS/MS	8.9	10.4	8.9	7.3	561130000	159430000	175760000	88335000	27985000	0.907089	3.15651	26720000	7592100	8369500	4206400	1332600	0	2	1	1	6
K7EL96;O60664;K7ERZ3;K7ER39	K7EL96;O60664;K7ERZ3;K7ER39	Perilipin-3	PLIN3	4	4	4	1	0	1	4	1	0	1	4	31.8	31.8	18.075	173	0	37.824	By MS/MS	By matching	By MS/MS	By MS/MS	8.1	0	6.9	31.8	128870000	11378000	0	14014000	46790000	Only NF1	0.299508	10739000	948170	0	1167800	3899100	0	0	1	2	6
O75190;E9PH18;C9J2C4;A0A0J9YX62;C9JB42;C9JDR7;C9JDX6;F8WCZ4;C9J2P2;C9JN01;C9JRD2;C9JXB9;Q8WWF6;Q8NHS0;P25686	O75190;E9PH18;C9J2C4;A0A0J9YX62;C9JB42;C9JDR7;C9JDX6;F8WCZ4;C9J2P2	DnaJ homolog subfamily B member 6	DNAJB6	15	4	4	2	1	2	1	2	1	2	1	15	15	36.087	326	0	27.244	By MS/MS	By MS/MS	By MS/MS	By MS/MS	6.4	4	8.6	4	218080000	34598000	19739000	25664000	10479000	1.75277	2.44909	16775000	2661400	1518400	1974100	806050	1	2	1	1	10
P11166	P11166	Solute carrier family 2, facilitated glucose transporter member 1	SLC2A1	1	4	4	4	4	3	2	4	4	3	2	12	12	54.083	492	0	42.387	By MS/MS	By MS/MS	By MS/MS	By MS/MS	12	12	7.1	3.7	533650000	285280000	174270000	46219000	19288000	1.637	2.39626	41050000	21944000	13405000	3555300	1483700	4	4	0	1	9
P53999;D6RC37;D6R970	P53999	Activated RNA polymerase II transcriptional coactivator p15	SUB1	3	4	4	3	3	4	3	3	3	4	3	33.9	33.9	14.395	127	0	29.618	By MS/MS	By MS/MS	By MS/MS	By MS/MS	25.2	25.2	33.9	26	367930000	75644000	65614000	149280000	63592000	1.15286	2.34747	73587000	15129000	13123000	29857000	12718000	3	2	3	5	13
Q9HD45;Q5TB53	Q9HD45;Q5TB53	Transmembrane 9 superfamily member 3	TM9SF3	2	4	4	1	1	4	3	1	1	4	3	6.8	6.8	67.887	589	0	29.44	By matching	By matching	By MS/MS	By MS/MS	1.9	1.7	6.8	4.9	136300000	6273400	8793400	54140000	23234000	0.713421	2.33021	7173600	330180	462810	2849500	1222800	0	0	3	1	5
J9JIE6;Q9UM00;J3KS45;J3QQY2;J3KTQ7	J9JIE6;Q9UM00;J3KS45;J3QQY2;J3KTQ7	Transmembrane and coiled-coil domain-containing protein 1	TMCO1	5	4	4	4	3	4	4	4	3	4	4	14.2	14.2	27.079	239	0	45.097	By MS/MS	By MS/MS	By MS/MS	By matching	14.2	7.9	14.2	14.2	725590000	133640000	127280000	159080000	74405000	1.04997	2.13803	90699000	16705000	15910000	19886000	9300600	4	1	2	0	11
O15446	O15446	DNA-directed RNA polymerase I subunit RPA34	CD3EAP	1	4	4	3	1	3	2	3	1	3	2	12	12	54.985	510	0	25.715	By MS/MS	By MS/MS	By MS/MS	By matching	7.3	2.2	9.2	4.5	325180000	95053000	36109000	105870000	49672000	2.63239	2.13138	16259000	4752600	1805500	5293700	2483600	2	1	4	0	8
Q8NEZ5;H3BTH6;H3BRE0;H3BVA4;H3BUC1	Q8NEZ5;H3BTH6;H3BRE0;H3BVA4;H3BUC1	F-box only protein 22	FBXO22	5	4	4	1	3	4	3	1	3	4	3	11.9	11.9	44.508	403	0	23.983	By MS/MS	By MS/MS	By MS/MS	By MS/MS	2	8.2	11.9	8.2	265190000	10437000	30429000	79291000	38216000	0.342995	2.07481	12628000	497020	1449000	3775800	1819800	1	2	2	1	10
P30043;M0QZL1;M0R192	P30043;M0QZL1;M0R192	Flavin reductase (NADPH)	BLVRB	3	4	4	1	0	0	1	1	0	0	1	31.1	31.1	22.119	206	0	32.455	By matching	By matching	By matching	By matching	4.9	0	0	4.9	176190000	23448000	0	0	11293000	Only NF1	0	16017000	2131600	0	0	1026700	0	0	0	0	3
O96019;C9JQT2;H7C5S0;O94805	O96019	Actin-like protein 6A	ACTL6A	4	4	4	4	3	2	1	4	3	2	1	15.2	15.2	47.46	429	0	32.264	By MS/MS	By MS/MS	By matching	By matching	15.2	8.2	5.6	2.3	347550000	141610000	103990000	53601000	26677000	1.36177	2.00926	17377000	7080400	5199600	2680100	1333900	2	2	0	0	6
Q53GQ0;E9PI21	Q53GQ0;E9PI21	Estradiol 17-beta-dehydrogenase 12	HSD17B12	2	4	4	2	2	4	2	2	2	4	2	15.4	15.4	34.324	312	0	28.945	By matching	By MS/MS	By MS/MS	By MS/MS	8	8	15.4	8	185210000	13374000	9430700	53577000	28423000	1.41813	1.88499	12347000	891590	628710	3571800	1894800	0	2	3	2	17
P04350;M0QY85;M0R0X0;M0QY37;M0QX14;M0QZL7;M0QYM7;M0R278;M0R042	P04350	Tubulin beta-4A chain	TUBB4A	9	4	3	3	4	1	1	2	3	0	0	62.8	10.1	49.585	444	0	121.49	By MS/MS	By MS/MS	By matching	By matching	53.2	56.8	52.7	46.4	2168700000	393460000	660210000	58186000	31074000	0.595962	1.8725	108440000	19673000	33011000	2909300	1553700	4	4	0	0	18
P08240	P08240	Signal recognition particle receptor subunit alpha	SRPR	1	4	4	0	0	2	3	0	0	2	3	9.1	9.1	69.81	638	0	25.551	By matching	By matching	By MS/MS	By MS/MS	0	0	4.7	6.3	95338000	0	0	57074000	30566000	ND	1.86724	2723900	0	0	1630700	873330	0	0	2	2	4
Q9ULD2;H0YC63	Q9ULD2;H0YC63	Microtubule-associated tumor suppressor 1	MTUS1	2	4	4	3	0	1	0	3	0	1	0	4.3	4.3	141.4	1270	0	24.706	By MS/MS	By matching	By matching	By matching	2.8	0	1	0	118800000	56997000	0	16020000	0	Only NF1	Only NF1	1856200	890570	0	250320	0	2	0	0	0	6
P47813;O14602;A6NJH9;X6RAC9	P47813;O14602;A6NJH9;X6RAC9	Eukaryotic translation initiation factor 1A, X-chromosomal;Eukaryotic translation initiation factor 1A, Y-chromosomal	EIF1AX;EIF1AY	4	4	4	3	3	4	2	3	3	4	2	26.4	26.4	16.46	144	0	26.801	By MS/MS	By MS/MS	By MS/MS	By MS/MS	22.9	18.1	26.4	18.1	783620000	234490000	180700000	157980000	86866000	1.29768	1.81866	111950000	33498000	25814000	22568000	12409000	3	4	5	1	15
Q93009;H3BND8	Q93009;H3BND8	Ubiquitin carboxyl-terminal hydrolase 7;Ubiquitin carboxyl-terminal hydrolase	USP7	2	4	4	1	2	4	3	1	2	4	3	4.5	4.5	128.3	1102	0	30.362	By matching	By matching	By MS/MS	By MS/MS	1.8	1.9	4.5	2.7	156000000	13359000	13074000	26783000	14969000	1.0218	1.78923	2437600	208740	204290	418490	233890	0	0	2	3	6
Q5QPR4;J3QR29;A0A0D9SEI3;Q5QPR3;B7ZVY7;A0A0D9SER5;A0A0D9SEN2;J3QR44;Q9UQ88;P21127;J3KS35;E7ESP2	Q5QPR4;J3QR29;A0A0D9SEI3;Q5QPR3;B7ZVY7;A0A0D9SER5;A0A0D9SEN2;J3QR44;Q9UQ88;P21127	Cyclin-dependent kinase 11A;Cyclin-dependent kinase 11B	CDK11A;CDK11B;CDC2L1	12	4	4	3	1	3	0	3	1	3	0	6.2	6.2	86.823	746	0	24.724	By MS/MS	By matching	By MS/MS	By matching	4.8	1.9	4.3	0	52144000	26780000	2089100	23275000	0	12.8189	Only NF1	1303600	669500	52227	581880	0	1	0	1	0	2
P06241;E5RFS5;E5RJX7;E5RHX7;E5RFM6;E5RK23;E5RFM4;E5RHF7;E5RGM6;E5RI25;E5RFM0;E5RGT0;E5RH71;E5RIX5	P06241	Tyrosine-protein kinase Fyn	FYN	14	4	4	4	1	1	0	4	1	1	0	19.7	9.1	60.761	537	0	32.384	By matching	By MS/MS	By matching	By matching	18.2	10.8	11	10.6	187090000	61830000	11228000	2726600	0	5.50677	Only NF1	6451400	2132100	387170	94022	0	0	1	0	0	7
F6V2D4;E9PJ77;E9PRN3;B1ANM0;H7BXD8;Q5T3P9;O00214;E9PN19	F6V2D4;E9PJ77;E9PRN3;B1ANM0;H7BXD8;Q5T3P9;O00214;E9PN19	Galectin;Galectin-8	LGALS8	8	4	4	0	0	4	3	0	0	4	3	16	16	33.985	300	0	23.586	By matching	By matching	By MS/MS	By MS/MS	0	0	16	11.3	175870000	0	0	104580000	67890000	ND	1.54043	10345000	0	0	6151800	3993500	0	0	2	2	4
C9JQV0;Q9BRJ6;H7C0T1;H7C2R9	C9JQV0;Q9BRJ6;H7C0T1;H7C2R9	Uncharacterized protein C7orf50	C7orf50	4	4	4	4	2	4	3	4	2	4	3	35.9	35.9	21.883	192	0	57.328	By MS/MS	By matching	By MS/MS	By MS/MS	35.9	17.2	35.9	24.5	474790000	97136000	52088000	129060000	83986000	1.86484	1.53668	59349000	12142000	6511000	16132000	10498000	4	0	3	3	18
Q9UN37;I3L4J1;O75351;Q6PIW4	Q9UN37;I3L4J1	Vacuolar protein sorting-associated protein 4A	VPS4A	4	4	4	3	3	2	2	3	3	2	2	9.6	9.6	48.897	437	0	23.681	By MS/MS	By MS/MS	By MS/MS	By MS/MS	8	8	4.3	4.3	323510000	48664000	48684000	18065000	12299000	0.999589	1.46882	12443000	1871700	1872500	694810	473030	2	1	1	1	15
P31942	P31942	Heterogeneous nuclear ribonucleoprotein H3	HNRNPH3	1	4	4	3	3	4	4	3	3	4	4	17.1	14.7	36.926	346	0	57.944	By MS/MS	By MS/MS	By MS/MS	By MS/MS	14.5	14.5	17.1	17.1	321520000	79570000	35453000	86944000	62846000	2.24438	1.38345	21435000	5304600	2363500	5796300	4189700	5	2	4	4	22
Q08188	Q08188	Protein-glutamine gamma-glutamyltransferase E;Protein-glutamine gamma-glutamyltransferase E 50 kDa catalytic chain;Protein-glutamine gamma-glutamyltransferase E 27 kDa non-catalytic chain	TGM3	1	4	4	0	1	4	3	0	1	4	3	5.9	5.9	76.631	693	0	23.648	By matching	By matching	By MS/MS	By MS/MS	0	1.3	5.9	4.6	341380000	0	37528000	84810000	63482000	0	1.33597	8534600	0	938210	2120200	1587000	0	0	2	1	4
Q15058	Q15058	Kinesin-like protein KIF14	KIF14	1	4	4	2	4	3	2	2	4	3	2	2.8	2.8	186.49	1648	0	24.057	By MS/MS	By matching	By MS/MS	By matching	1.4	2.8	1.9	1.2	622880000	82063000	294120000	43280000	32704000	0.279012	1.32339	6355900	837380	3001200	441640	333710	0	0	1	0	4
D6RFM5;P31040;A0A087X1I3;H0Y8X1	D6RFM5;P31040;A0A087X1I3	Succinate dehydrogenase [ubiquinone] flavoprotein subunit, mitochondrial	SDHA	4	4	4	0	1	2	2	0	1	2	2	9.4	9.4	63.566	583	0	26.413	By matching	By matching	By MS/MS	By matching	0	1.9	4.6	4.6	158790000	0	12109000	24321000	18524000	0	1.31295	5475600	0	417540	838670	638750	0	0	1	0	6
A0A0C4DFV9;Q01105;A0A087X027;P0DME0	A0A0C4DFV9;Q01105;A0A087X027;P0DME0	Protein SET;Protein SETSIP	SET;SETSIP	4	4	4	4	3	4	3	4	3	4	3	15.8	15.8	31.124	266	0	55.359	By MS/MS	By MS/MS	By MS/MS	By MS/MS	15.8	12.8	15.8	11.7	1439500000	343620000	331160000	231500000	178670000	1.03763	1.29568	179930000	42953000	41396000	28937000	22333000	4	4	3	3	24
P62854;Q5JNZ5	P62854;Q5JNZ5	40S ribosomal protein S26;Putative 40S ribosomal protein S26-like 1	RPS26;RPS26P11	2	4	4	4	4	4	4	4	4	4	4	37.4	37.4	13.015	115	0	61.971	By MS/MS	By MS/MS	By MS/MS	By MS/MS	37.4	37.4	37.4	37.4	17768000000	4053500000	3733800000	3166000000	2444500000	1.08562	1.29515	3553600000	810710000	746770000	633200000	488900000	4	3	7	6	34
F5H5D3;Q9BQE3	F5H5D3;Q9BQE3	Tubulin alpha-1C chain	TUBA1C	2	4	2	2	3	3	3	1	2	1	2	53.4	7.9	57.73	519	0	82.283	By MS/MS	By MS/MS	By MS/MS	By MS/MS	46.1	53.2	50.1	53.2	1753800000	107920000	231220000	176940000	142380000	0.466742	1.24273	67454000	4150600	8892900	6805200	5476200	4	5	4	4	44
A0A0A0MRK1;E9PAV9;Q5T3I0;F8W895;E9PPY4;F2Z3C6	A0A0A0MRK1;E9PAV9;Q5T3I0;F8W895	G patch domain-containing protein 4	GPATCH4	6	4	4	0	0	3	4	0	0	3	4	15.9	15.9	42.054	370	0	41.84	By matching	By matching	By MS/MS	By MS/MS	0	0	12.7	15.9	136220000	0	0	75294000	60923000	ND	1.23589	5675700	0	0	3137300	2538500	0	0	2	4	6
O95104;A0A0A0MT33;Q9UPN6	O95104;A0A0A0MT33;Q9UPN6	Splicing factor, arginine/serine-rich 15;Protein SCAF8	SCAF4;SCAF8	3	4	4	3	3	2	3	3	3	2	3	2.9	2.9	125.87	1147	0	25.298	By MS/MS	By MS/MS	By MS/MS	By MS/MS	2.3	2.3	1.7	2.3	280910000	80471000	123890000	20781000	17432000	0.649536	1.19212	8778400	2514700	3871500	649400	544740	2	3	1	3	10
P05387;H0YDD8	P05387	60S acidic ribosomal protein P2	RPLP2	2	4	4	3	3	4	4	3	3	4	4	47.8	47.8	11.665	115	0	77.089	By MS/MS	By MS/MS	By MS/MS	By MS/MS	40.9	40.9	47.8	47.8	1349300000	123070000	111610000	335310000	285380000	1.10268	1.17496	269860000	24614000	22322000	67061000	57075000	1	2	4	4	23
P78347;A0A087WW90;A0A0D9SF80;A0A0A0MSY2;Q86UP8;Q6EKJ0	P78347	General transcription factor II-I	GTF2I	6	4	4	0	0	2	3	0	0	2	3	4.1	4.1	112.42	998	0	22.091	By matching	By matching	By MS/MS	By MS/MS	0	0	1.8	3.2	121760000	0	0	35259000	30046000	ND	1.1735	2536700	0	0	734560	625960	0	0	1	2	5
H7BXI1;A0A087WXU3;A0FGR8	H7BXI1;A0A087WXU3;A0FGR8	Extended synaptotagmin-2	ESYT2	3	4	4	1	1	1	2	1	1	1	2	4.4	4.4	98.008	884	0	23.554	By MS/MS	By MS/MS	By matching	By matching	0.9	0.9	1	2.5	464710000	140660000	211190000	35222000	30433000	0.666035	1.15736	10562000	3196800	4799700	800500	691660	1	1	0	0	5
J3QSB7;B4DUC8;Q13126;F2Z2F3;F8WES2	J3QSB7;B4DUC8;Q13126;F2Z2F3	Purine nucleoside phosphorylase;S-methyl-5-thioadenosine phosphorylase	MTAP	5	4	4	0	0	4	4	0	0	4	4	25.6	25.6	26.777	242	0	36.291	By matching	By matching	By MS/MS	By MS/MS	0	0	25.6	25.6	154740000	0	0	80224000	69709000	ND	1.15084	9102300	0	0	4719000	4100500	0	0	3	5	8
A0A087X020;Q9Y3A5;F8WE72	A0A087X020;Q9Y3A5	Ribosome maturation protein SBDS	SBDS	3	4	4	3	3	4	3	3	3	4	3	14.8	14.8	28.864	250	0	21.949	By MS/MS	By matching	By MS/MS	By MS/MS	10.8	10.8	14.8	10.8	451960000	102170000	81964000	117370000	104690000	1.24652	1.12112	26586000	6010100	4821400	6904300	6158200	2	0	3	1	6
I3L2K5;Q8IWR0;I3L382;I3L2N8;I3L323	I3L2K5;Q8IWR0	Zinc finger CCCH domain-containing protein 7A	ZC3H7A	5	4	4	3	1	1	3	3	1	1	3	6.8	6.8	83.647	733	0	23.659	By MS/MS	By MS/MS	By matching	By MS/MS	5.7	1.1	1.8	5	230080000	48541000	9616200	70836000	22585000	5.04784	3.13642	6218400	1311900	259900	1914500	610390	1	1	0	1	6
Q9P0H9;O15258;Q5T092;A0A0A0MR06;Q5T091;Q5T093	Q9P0H9;O15258;Q5T092;A0A0A0MR06;Q5T091;Q5T093	Protein RER1	RER1	6	4	4	1	0	4	2	1	0	4	2	22.4	22.4	24.817	214	0	34.829	By MS/MS	By matching	By MS/MS	By MS/MS	8.9	0	22.4	13.6	420080000	49008000	0	156590000	56509000	Only NF1	2.77106	46675000	5445300	0	17399000	6278800	1	0	4	2	11
CON__Q5D862;Q5D862	CON__Q5D862;Q5D862	Filaggrin-2	FLG2	2	4	4	1	1	4	3	1	1	4	3	2.2	2.2	248.07	2391	0	50.308	By MS/MS	By MS/MS	By MS/MS	By MS/MS	0.5	0.5	2.2	1.4	546170000	52927000	0	173810000	69099000	Only NF1	2.51538	7380600	715220	0	2348800	933780	1	1	4	3	18
A0A0A0MR66;P98175	A0A0A0MR66;P98175	RNA-binding protein 10	RBM10	2	4	4	1	1	3	4	1	1	3	4	5	5	110.36	995	0	26.804	By matching	By matching	By MS/MS	By MS/MS	1	1.4	3.9	5	145800000	17614000	13510000	47449000	45553000	1.30377	1.04162	3313500	400320	307040	1078400	1035300	0	0	3	3	6
E9PNW4;E9PR17;P13987;H0YET2	E9PNW4;E9PR17;P13987;H0YET2	CD59 glycoprotein	CD59	4	4	4	2	1	4	4	2	1	4	4	29.6	29.6	11.985	108	0	39.902	By MS/MS	By matching	By MS/MS	By MS/MS	18.5	7.4	29.6	29.6	2818300000	225340000	122280000	902060000	886860000	1.84282	1.01714	563660000	45068000	24457000	180410000	177370000	1	0	8	6	22
Q12797	Q12797	Aspartyl/asparaginyl beta-hydroxylase	ASPH	1	4	4	1	0	3	3	1	0	3	3	6.9	6.9	85.862	758	0	29.801	By matching	By matching	By MS/MS	By MS/MS	2.8	0	5	5.8	137770000	8794500	0	34690000	18658000	Only NF1	1.85926	4592500	293150	0	1156300	621930	0	0	1	1	7
A0A087X2I1;P62333;H0YJC0;H0YJS8;H0YJE9;H0YJT1	A0A087X2I1;P62333;H0YJC0;H0YJS8	26S protease regulatory subunit 10B	PSMC6	6	4	4	3	3	3	4	3	3	3	4	12.9	12.9	45.796	403	0	37.374	By MS/MS	By MS/MS	By MS/MS	By MS/MS	10.2	10.2	9.2	12.9	587240000	68157000	41907000	102360000	104510000	1.62639	0.979428	25532000	2963300	1822000	4450600	4543800	2	2	2	3	13
P61081;M0QX69;M0QYI6	P61081;M0QX69	NEDD8-conjugating enzyme Ubc12	UBE2M	3	4	4	1	0	3	3	1	0	3	3	21.9	21.9	20.9	183	0	30.48	By matching	By matching	By MS/MS	By MS/MS	4.4	0	17.5	17.5	169590000	26007000	0	42481000	25423000	Only NF1	1.67097	15417000	2364300	0	3861900	2311200	0	0	1	2	8
P30044	P30044	Peroxiredoxin-5, mitochondrial	PRDX5	1	4	4	2	2	2	2	2	2	2	2	20.6	20.6	22.086	214	0	27.196	By MS/MS	By MS/MS	By matching	By MS/MS	8.9	8.9	10.3	10.3	176780000	50849000	37147000	29406000	30822000	1.36886	0.954059	13598000	3911400	2857500	2262000	2370900	1	1	0	2	8
H3BLV9;Q5R363;Q96SB4;H7C2I2;D6RBM8;H7C521;A8MPP7;A8MPY5;E7ETV6;Q9UPE1	H3BLV9;Q5R363;Q96SB4	SRSF protein kinase 1	SRPK1	10	4	3	4	3	2	3	3	2	1	2	7	5.7	76.039	671	0	28.085	By MS/MS	By MS/MS	By MS/MS	By MS/MS	7	4.9	3.4	5.5	578490000	163450000	119960000	58746000	63529000	1.36254	0.924712	19948000	5636100	4136700	2025700	2190600	3	1	1	2	9
P18085;C9JPM4;C9JAK5;U3KQF2;F5H1V1;F5H6T5;F8WDB3	P18085;C9JPM4;C9JAK5;U3KQF2	ADP-ribosylation factor 4	ARF4	7	4	4	4	4	4	4	4	4	4	4	35.6	19.4	20.511	180	0	29.714	By MS/MS	By MS/MS	By MS/MS	By MS/MS	25.6	25.6	35.6	35.6	1160800000	182040000	190870000	161470000	184140000	0.953738	0.876887	105520000	16549000	17351000	14679000	16740000	4	4	4	4	29
Q9HAC8;Q8WUN7	Q9HAC8;Q8WUN7	Ubiquitin domain-containing protein 1;Ubiquitin domain-containing protein 2	UBTD1;UBTD2	2	4	4	4	3	3	4	4	3	3	4	14.1	14.1	25.938	227	0	27.676	By MS/MS	By MS/MS	By MS/MS	By MS/MS	14.1	14.1	9.3	14.1	408600000	98111000	35355000	77187000	88882000	2.77502	0.868421	51074000	12264000	4419400	9648400	11110000	2	3	3	3	17
Q07021;I3L3Q7;I3L3B0	Q07021;I3L3Q7;I3L3B0	Complement component 1 Q subcomponent-binding protein, mitochondrial	C1QBP	3	4	4	4	4	4	4	4	4	4	4	16.7	16.7	31.362	282	0	69.673	By MS/MS	By MS/MS	By MS/MS	By MS/MS	16.7	16.7	16.7	16.7	706080000	52733000	63929000	204950000	239580000	0.824868	0.855455	54314000	4056400	4917600	15765000	18429000	3	3	4	7	26
P30837	P30837	Aldehyde dehydrogenase X, mitochondrial	ALDH1B1	1	4	4	1	1	2	1	1	1	2	1	12.4	10.8	57.206	517	0	31.577	By MS/MS	By MS/MS	By matching	By MS/MS	4.8	3.3	7.2	4.8	73470000	4269100	5265200	5999500	7147200	0.810814	0.83942	3339500	194050	239330	272710	324870	1	1	0	1	8
P53396	P53396	ATP-citrate synthase	ACLY	1	4	4	2	1	3	3	2	1	3	3	3	3	120.84	1101	0	22.167	By matching	By matching	By MS/MS	By MS/MS	1.4	0.6	2.1	2.1	152590000	38274000	13030000	36064000	43104000	2.93738	0.836674	2586200	648700	220850	611260	730570	0	0	1	2	5
P24534;C9JZW3;F8WF65;F2Z2G2	P24534	Elongation factor 1-beta	EEF1B2	4	4	4	4	4	4	4	4	4	4	4	21.8	18.7	24.763	225	0	53.809	By MS/MS	By MS/MS	By MS/MS	By MS/MS	18.7	18.7	21.8	21.8	1181600000	254890000	202760000	207490000	248060000	1.2571	0.836451	98465000	21241000	16897000	17291000	20672000	4	2	3	5	21
O76031;H0YM48	O76031	ATP-dependent Clp protease ATP-binding subunit clpX-like, mitochondrial	CLPX	2	4	4	3	2	2	2	3	2	2	2	7.9	7.9	69.223	633	0	25.995	By MS/MS	By matching	By MS/MS	By matching	5.8	3.8	4.1	3.6	108140000	19806000	12706000	14582000	17442000	1.55879	0.836028	2772700	507850	325790	373910	447230	1	0	1	0	4
P07305	P07305	Histone H1.0;Histone H1.0, N-terminally processed	H1F0	1	4	4	0	0	3	4	0	0	3	4	19.1	19.1	20.863	194	0	33.999	By matching	By matching	By MS/MS	By MS/MS	0	0	12.4	19.1	247780000	0	0	94198000	114420000	ND	0.823265	49555000	0	0	18840000	22883000	0	0	3	4	8
Q15397	Q15397	Pumilio domain-containing protein KIAA0020	KIAA0020	1	4	4	2	1	4	4	2	1	4	4	7.1	7.1	73.584	648	0	28.301	By matching	By matching	By MS/MS	By MS/MS	2.6	1.4	7.1	7.1	116470000	12730000	2102800	51318000	47616000	6.05383	1.07775	3425500	374430	61846	1509400	1400500	0	0	4	3	7
P51665;H3BNT7;H3BTM8;H3BQV2	P51665;H3BNT7;H3BTM8	26S proteasome non-ATPase regulatory subunit 7	PSMD7	4	4	4	3	0	3	3	3	0	3	3	12	12	37.025	324	0	26.01	By MS/MS	By matching	By MS/MS	By MS/MS	9.9	0	8.3	8.3	245780000	54726000	0	85435000	80989000	Only NF1	1.0549	16386000	3648400	0	5695700	5399200	3	0	1	2	8
P47755;C9JUG7;F8W9N7;A0A0D9SET8	P47755;C9JUG7;F8W9N7;A0A0D9SET8	F-actin-capping protein subunit alpha-2	CAPZA2	4	4	4	0	0	1	2	0	0	1	2	33.2	23.8	32.949	286	0	71.222	By matching	By matching	By matching	By matching	3.5	9.4	14.7	15	158290000	0	0	7853800	9796200	ND	0.801719	12176000	0	0	604140	753550	0	0	0	0	7
P09661;H0YMA0;H0YLR3;H0YKK0	P09661;H0YMA0;H0YLR3;H0YKK0	U2 small nuclear ribonucleoprotein A	SNRPA1	4	4	4	4	3	2	4	4	3	2	4	20	20	28.415	255	0	35.361	By MS/MS	By MS/MS	By MS/MS	By MS/MS	20	13.3	9.8	20	278190000	73533000	52679000	47121000	59085000	1.39587	0.797512	27819000	7353300	5267900	4712100	5908500	3	1	1	4	10
Q92973;E7EW37;S4R398;A0A075B780;O14787	Q92973;E7EW37	Transportin-1	TNPO1	5	4	4	1	1	2	4	1	1	2	4	5.2	5.2	102.35	898	0	30.504	By MS/MS	By matching	By matching	By MS/MS	1.3	1.3	2.3	5.2	87410000	10217000	11098000	10847000	13947000	0.920616	0.77773	2132000	249190	270690	264570	340180	1	0	0	3	9
Q9Y305;H7C5Q2;C9J7L8	Q9Y305;H7C5Q2;C9J7L8	Acyl-coenzyme A thioesterase 9, mitochondrial	ACOT9	3	4	4	1	1	2	2	1	1	2	2	9.1	9.1	49.901	439	0	28.423	By matching	By matching	By MS/MS	By MS/MS	2.3	2.3	4.6	4.3	119460000	12391000	8496800	27841000	36780000	1.45831	0.75696	4266500	442540	303460	994300	1313600	0	0	2	1	8
A0A087WZK9;B3KS98;O15372;E5RHC7;E5RH59;E5RFW7;E5RFH0;E5RGU4;E5RJT0	A0A087WZK9;B3KS98;O15372;E5RHC7;E5RH59;E5RFW7;E5RFH0;E5RGU4	Eukaryotic translation initiation factor 3 subunit H	EIF3S3;EIF3H	9	4	4	4	1	3	4	4	1	3	4	10.6	10.6	39.589	349	0	35.297	By MS/MS	By matching	By MS/MS	By MS/MS	10.6	5.7	8.3	10.6	376190000	120780000	25891000	75053000	75688000	4.66494	0.99161	18809000	6039200	1294600	3752700	3784400	3	0	2	1	11
Q9H4K7;Q5JXJ0	Q9H4K7;Q5JXJ0	Mitochondrial ribosome-associated GTPase 2	MTG2	2	4	4	0	0	4	4	0	0	4	4	9.4	9.4	43.955	406	0	27.42	By matching	By matching	By MS/MS	By MS/MS	0	0	9.4	9.4	123480000	0	0	47306000	65221000	ND	0.725319	5612900	0	0	2150300	2964600	0	0	4	3	8
Q96QK1;I3L4S0;I3L4P4	Q96QK1	Vacuolar protein sorting-associated protein 35	VPS35	3	4	4	1	1	2	2	1	1	2	2	5.2	5.2	91.706	796	0	32.504	By matching	By MS/MS	By matching	By matching	1.8	1.8	2.9	2.9	195150000	28978000	26057000	16919000	23426000	1.1121	0.722232	4646400	689940	620400	402830	557760	0	1	0	0	6
P23634;P20020;E7ERY9;H0Y7S3;Q16720;Q01814	P23634;P20020	Plasma membrane calcium-transporting ATPase 4;Plasma membrane calcium-transporting ATPase 1	ATP2B4;ATP2B1	6	4	4	0	0	2	3	0	0	2	3	4.3	4.3	137.92	1241	0	27.005	By matching	By matching	By matching	By matching	0	0	2.5	3.4	56300000	0	0	11452000	16558000	ND	0.691629	970690	0	0	197440	285490	0	0	0	0	5
P11182;Q5VVL7	P11182;Q5VVL7	Lipoamide acyltransferase component of branched-chain alpha-keto acid dehydrogenase complex, mitochondrial	DBT	2	4	4	0	2	3	4	0	2	3	4	9.8	9.8	53.486	482	0	28.875	By matching	By matching	By MS/MS	By MS/MS	0	4.4	7.3	9.8	226710000	0	19414000	77618000	113660000	0	0.682896	8096800	0	693350	2772100	4059100	0	0	0	5	6
Q7L804	Q7L804	Rab11 family-interacting protein 2	RAB11FIP2	1	4	3	2	2	2	2	1	1	1	1	9.4	7	58.278	512	0	35.395	By matching	By matching	By matching	By matching	4.9	3.9	4.9	3.9	89719000	4099000	14532000	6131200	8979400	0.282067	0.682807	3322900	151810	538230	227080	332570	0	0	0	0	4
P09497;H0Y9Q6;D6RJD1	P09497;H0Y9Q6;D6RJD1	Clathrin light chain B	CLTB	3	4	4	0	1	4	3	0	1	4	3	13.1	13.1	25.19	229	0	24.123	By matching	By matching	By MS/MS	By MS/MS	0	4.4	13.1	8.7	378520000	0	42620000	85332000	127370000	0	0.669954	42058000	0	4735500	9481300	14152000	0	0	2	1	8
P29992;A0A087WVZ3;K7EL62;O95837	P29992	Guanine nucleotide-binding protein subunit alpha-11	GNA11	4	4	3	3	2	3	3	2	1	2	2	12.8	9.7	42.123	359	0	27.483	By MS/MS	By MS/MS	By MS/MS	By MS/MS	9.2	7.2	10.9	10.9	347390000	56180000	60025000	59097000	89952000	0.935943	0.656984	18284000	2956800	3159200	3110400	4734300	3	2	1	3	12
Q15637;F8WEV5;H7C561	Q15637	Splicing factor 1	SF1	3	4	4	1	1	3	3	1	1	3	3	7.2	7.2	68.329	639	0	28.267	By matching	By matching	By MS/MS	By MS/MS	1.6	2	5	5.8	302240000	26336000	25280000	74115000	113780000	1.04177	0.651389	18890000	1646000	1580000	4632200	7111300	0	0	3	2	7
A2A2V1;P04156;X6RKS3	A2A2V1;P04156;X6RKS3	Major prion protein	PRNP	3	4	4	0	0	4	4	0	0	4	4	16.5	16.5	27.278	249	0	38.313	By matching	By matching	By MS/MS	By MS/MS	0	0	16.5	16.5	588650000	0	0	92005000	144240000	ND	0.637861	49055000	0	0	7667100	12020000	0	0	2	3	15
P08621;M0QYR1	P08621;M0QYR1	U1 small nuclear ribonucleoprotein 70 kDa	SNRNP70	2	4	4	3	2	2	3	3	2	2	3	8.9	8.9	51.556	437	0	23.656	By MS/MS	By matching	By MS/MS	By MS/MS	6.4	4.6	4.6	7.1	273340000	65119000	61835000	34637000	55477000	1.05311	0.624349	16079000	3830500	3637400	2037400	3263400	3	0	2	2	11
A6NC48;Q10588;H0Y984;H0Y9Q9;H0Y8G4	A6NC48;Q10588;H0Y984	ADP-ribosyl cyclase/cyclic ADP-ribose hydrolase 2	BST1	5	4	4	0	0	1	1	0	0	1	1	12.6	12.6	37.482	333	0	26.192	By matching	By matching	By matching	By matching	0	0	2.7	2.7	137470000	0	0	4281700	6876500	ND	0.622657	6873500	0	0	214080	343830	0	0	0	0	4
E9PH82;Q8NCA5;C9J3G8	E9PH82;Q8NCA5	Protein FAM98A	FAM98A	3	4	4	3	1	1	2	3	1	1	2	16.3	16.3	34.431	312	0	28.024	By MS/MS	By MS/MS	By matching	By MS/MS	13.1	3.8	3.8	7.1	329050000	72658000	23507000	24684000	28145000	3.09091	0.87703	20565000	4541100	1469200	1542800	1759100	3	1	0	3	17
D6R9I9;P61221;D6RGF4;H0Y990	D6R9I9;P61221;D6RGF4	ATP-binding cassette sub-family E member 1	ABCE1	4	4	4	2	1	2	4	2	1	2	4	11.6	11.6	47.037	421	0	26.009	By MS/MS	By matching	By MS/MS	By MS/MS	5.9	2.9	6.4	11.6	362190000	29442000	36341000	58824000	94705000	0.810159	0.621129	17247000	1402000	1730500	2801100	4509700	1	0	1	2	8
P47914	P47914	60S ribosomal protein L29	RPL29	1	4	4	4	4	4	3	4	4	4	3	25.2	25.2	17.752	159	0	25.353	By MS/MS	By MS/MS	By MS/MS	By MS/MS	25.2	25.2	25.2	18.9	14639000000	3077500000	2694300000	2290500000	3744100000	1.14223	0.611763	3659700000	769370000	673580000	572620000	936040000	6	5	4	6	36
A0A0B4J207;P60891;P21108;B1ALA7;P11908;A6NMS2;D3YTJ7;B1ALA9;B7ZB02;H7C540	A0A0B4J207;P60891;P21108;B1ALA7;P11908;A6NMS2;D3YTJ7;B1ALA9	Ribose-phosphate pyrophosphokinase 1;Ribose-phosphate pyrophosphokinase 3;Ribose-phosphate pyrophosphokinase 2	PRPS1;PRPS1L1;PRPS2	10	4	4	1	0	3	3	1	0	3	3	15.4	15.4	34.809	318	0	24.535	By matching	By matching	By MS/MS	By MS/MS	3.8	0	10.1	11.3	210610000	9080600	0	52054000	62972000	Only NF1	0.826621	14041000	605370	0	3470300	4198100	0	0	3	3	9
P00441;H7BYH4	P00441;H7BYH4	Superoxide dismutase [Cu-Zn]	SOD1	2	4	4	2	2	1	2	2	2	1	2	30.5	30.5	15.936	154	0	32.419	By MS/MS	By matching	By matching	By MS/MS	13.6	12.3	4.5	12.3	382960000	121970000	88564000	28659000	48721000	1.3772	0.588227	47870000	15247000	11071000	3582400	6090100	3	0	0	1	10
P40616;B4DZG7;F8VYN9;F8VP99;F8W1Z8;F8VP63	P40616;B4DZG7;F8VYN9	ADP-ribosylation factor-like protein 1	ARL1	6	4	4	4	4	2	4	4	4	2	4	27.6	27.6	20.417	181	0	28.512	By MS/MS	By MS/MS	By MS/MS	By MS/MS	27.6	27.6	14.9	27.6	271710000	46903000	48325000	15443000	30248000	0.970574	0.510546	30190000	5211500	5369400	1715800	3360800	1	4	1	2	18
Q96T76;H7C1W5;Q5T454	Q96T76;H7C1W5;Q5T454	MMS19 nucleotide excision repair protein homolog	MMS19	3	4	4	1	1	3	3	1	1	3	3	4.8	4.8	113.29	1030	0	25.319	By MS/MS	By MS/MS	By MS/MS	By MS/MS	1.2	1.2	3.7	3	93368000	2179900	3967300	10474000	20974000	0.549467	0.49938	1905500	44487	80966	213760	428040	1	1	2	3	10
P13761;A0A0G2JNX0;Q9TQE0;A0A140T958;A0A0G2JP73;P79483;A0A140TA50	P13761;A0A0G2JNX0;Q9TQE0;A0A140T958;A0A0G2JP73;P79483	HLA class II histocompatibility antigen, DRB1-7 beta chain;HLA class II histocompatibility antigen, DRB1-9 beta chain;HLA class II histocompatibility antigen, DR beta 3 chain	HLA-DRB1;HLA-DRB3	7	4	1	0	0	2	4	0	0	0	1	35.7	4.1	29.822	266	0	25.907	By matching	By matching	By MS/MS	By MS/MS	0	0	22.9	35.7	201380000	0	0	58472000	133390000	ND	0.438354	13426000	0	0	3898100	8893000	0	0	1	3	4
E5RJR5;P63208;E7ERH2;F8W8N3	E5RJR5;P63208	S-phase kinase-associated protein 1	SKP1	4	4	4	3	3	1	3	3	3	1	3	17.8	17.8	18.72	163	0	40.564	By MS/MS	By MS/MS	By MS/MS	By MS/MS	12.9	17.8	7.4	12.9	491560000	156110000	137760000	23938000	54831000	1.1332	0.436578	49156000	15611000	13776000	2393800	5483100	1	1	1	2	9
H3BS10;H3BP20;P06865;A0A087WUJ7;H3BU85;H3BTD4	H3BS10;H3BP20;P06865	Beta-hexosaminidase;Beta-hexosaminidase subunit alpha	HEXA	6	4	4	1	1	1	1	1	1	1	1	7.5	7.5	58.44	509	0	23.284	By matching	By MS/MS	By matching	By matching	1.4	1.4	1.4	1.4	7090300000	2223600000	3000500000	24261000	57183000	0.741076	0.424269	295430000	92651000	125020000	1010900	2382600	0	1	0	0	3
C9J9W2;Q14847	C9J9W2;Q14847	LIM and SH3 domain protein 1	LASP1	2	4	4	2	1	2	3	2	1	2	3	23.5	23.5	18.98	166	0	26.283	By matching	By matching	By matching	By MS/MS	12	7.8	12	16.3	278530000	40870000	14915000	30040000	72638000	2.74019	0.413558	30948000	4541200	1657300	3337700	8070900	0	0	0	2	5
A0A0C4DGV5;O95218	A0A0C4DGV5;O95218	Zinc finger Ran-binding domain-containing protein 2	ZRANB2	2	4	4	3	1	3	3	3	1	3	3	12.2	12.2	38.223	337	0	26.223	By MS/MS	By matching	By MS/MS	By MS/MS	8.6	3.3	9.8	8.6	325290000	30319000	3699800	51352000	83632000	8.19477	0.614023	16265000	1515900	184990	2567600	4181600	1	0	1	1	5
P63151;E5RFR9;Q00005;Q9Y2T4;E5RIY1;Q66LE6	P63151;E5RFR9;Q00005;Q9Y2T4	Serine/threonine-protein phosphatase 2A 55 kDa regulatory subunit B alpha isoform;Serine/threonine-protein phosphatase 2A 55 kDa regulatory subunit B beta isoform;Serine/threonine-protein phosphatase 2A 55 kDa regulatory subunit B gamma isoform	PPP2R2A;PPP2R2B;PPP2R2C	6	4	4	0	0	1	1	0	0	1	1	10.3	10.3	51.691	447	0	31.218	By matching	By matching	By MS/MS	By MS/MS	0	0	3.1	2.5	122780000	0	0	2834600	11172000	ND	0.253724	5115800	0	0	118110	465500	0	0	1	1	8
B1AHB1;P33992	B1AHB1;P33992	DNA replication licensing factor MCM5	MCM5	2	4	4	1	2	1	2	1	2	1	2	8	8	77.592	691	0	24.513	By MS/MS	By MS/MS	By matching	By MS/MS	1.9	4.2	1.9	4.2	116310000	6605900	15215000	5873200	24964000	0.43417	0.235267	3060800	173840	400400	154560	656950	1	0	0	1	5
A0A087WX29;Q13148;K7EJM5;K7EN94;B1AKP7;G3V162;A0A087X260;A0A087WYY0;A0A087WXQ5;A0A087WV68;A0A087WW61;A0A087WX67;A0A087WXV3	A0A087WX29;Q13148;K7EJM5;K7EN94;B1AKP7;G3V162;A0A087X260;A0A087WYY0;A0A087WXQ5;A0A087WV68	TAR DNA-binding protein 43	TARDBP	13	4	4	3	1	2	3	3	1	2	3	21	21	26.743	243	0	70.24	By MS/MS	By MS/MS	By MS/MS	By MS/MS	16	4.9	12.3	16	206910000	57676000	14082000	23598000	56970000	4.09573	0.414218	18810000	5243300	1280200	2145300	5179100	2	1	2	4	13
P20618	P20618	Proteasome subunit beta type-1	PSMB1	1	4	4	1	1	1	4	1	1	1	4	20.7	20.7	26.489	241	0	30.991	By matching	By matching	By matching	By MS/MS	4.1	3.7	4.6	20.7	213230000	21148000	22669000	16827000	78795000	0.932904	0.213554	15230000	1510600	1619200	1201900	5628200	0	0	0	2	4
Q9H9B4;D6RDG7;S4R2X2;D6RFI0;D6RAE9	Q9H9B4;D6RDG7;S4R2X2;D6RFI0	Sideroflexin-1	SFXN1	5	4	4	1	1	1	4	1	1	1	4	14.9	14.9	35.619	322	0	28.602	By MS/MS	By matching	By matching	By MS/MS	4	2.8	3.7	14.9	106010000	0	7827900	11842000	83526000	0	0.141776	6625700	0	489240	740110	5220400	1	0	0	3	4
H0YK42;Q13596	H0YK42;Q13596	Sorting nexin-1	SNX1	2	4	2	3	0	1	4	2	0	0	2	13.8	6.9	35.592	304	0	26.428	By MS/MS	By matching	By matching	By MS/MS	10.5	0	3.6	13.8	160820000	51798000	0	15124000	40862000	Only NF1	0.370124	10722000	3453200	0	1008300	2724100	2	0	0	3	7
Q13155;A8MU58;F8W950	Q13155;A8MU58;F8W950	Aminoacyl tRNA synthase complex-interacting multifunctional protein 2	AIMP2	3	4	4	1	1	1	4	1	1	1	4	18.1	18.1	35.348	320	0	52.093	By MS/MS	By MS/MS	By MS/MS	By MS/MS	2.8	2.8	2.8	18.1	122490000	5265700	5682700	7271100	62174000	0.926619	0.116948	7205200	309750	334280	427710	3657300	1	1	1	4	13
Q96CS3	Q96CS3	FAS-associated factor 2	FAF2	1	4	4	1	1	1	4	1	1	1	4	10.3	10.3	52.623	445	0	27.552	By MS/MS	By matching	By matching	By MS/MS	2	2	2.2	10.3	81936000	8211500	7351100	3412000	35385000	1.11704	0.096425	3562400	357020	319610	148350	1538500	1	0	0	2	7
O60701;D6RHF4;E9PBD2;E7ER95;E7ER83;E7ETF4;E7EV97	O60701	UDP-glucose 6-dehydrogenase	UGDH	7	4	4	2	2	1	2	2	2	1	2	8.5	8.5	55.023	494	0	30.54	By matching	By matching	By matching	By matching	4	3.8	1.8	3.8	218360000	30956000	17912000	1603000	18149000	1.72823	0.0883244	7798700	1105600	639700	57249	648170	0	0	0	0	8
Q5QPE2;Q15437;F5H365;Q15436	Q5QPE2;Q15437	Protein transport protein Sec23B	SEC23B	4	4	4	3	1	2	2	3	1	2	2	16	16	37.143	331	0	30.365	By MS/MS	By matching	By MS/MS	By MS/MS	12.1	4.2	7.9	7.9	84395000	13823000	2406800	1468600	24951000	5.74331	0.0588594	4688600	767920	133710	81588	1386200	2	0	1	1	7
O00232	O00232	26S proteasome non-ATPase regulatory subunit 12	PSMD12	1	4	4	0	0	0	4	0	0	0	4	9.6	9.6	52.904	456	0	32.683	By matching	By matching	By matching	By MS/MS	0	0	0	9.6	87444000	0	0	0	48259000	ND	0	3497700	0	0	0	1930400	0	0	0	3	4
P54577;A0A0C4DGZ5	P54577;A0A0C4DGZ5	Tyrosine--tRNA ligase, cytoplasmic;Tyrosine--tRNA ligase, cytoplasmic, N-terminally processed	YARS	2	4	4	0	0	0	2	0	0	0	2	7.2	7.2	59.143	528	0	23.054	By matching	By matching	By matching	By MS/MS	0	0	0	4.4	60558000	0	0	0	28440000	ND	0	1636700	0	0	0	768660	0	0	0	1	4
Q5LJA5;Q5LJA9;Q9Y5K5;H0Y6Y4;Q5LJB0;H0Y4E0;H0Y4K0;H0Y636	Q5LJA5;Q5LJA9;Q9Y5K5;H0Y6Y4;Q5LJB0;H0Y4E0	Ubiquitin carboxyl-terminal hydrolase isozyme L5	UCHL5	8	4	4	0	0	1	4	0	0	1	4	10.7	10.7	40.423	355	0	23.81	By matching	By matching	By MS/MS	By MS/MS	0	0	2.3	10.7	30633000	0	0	0	27322000	ND	0	1531600	0	0	0	1366100	0	0	1	4	5
Q2NL82;I3L1Q5	Q2NL82	Pre-rRNA-processing protein TSR1 homolog	TSR1	2	4	4	0	0	1	3	0	0	1	3	6	6	91.809	804	0	26.181	By matching	By matching	By MS/MS	By MS/MS	0	0	1.6	4.4	27481000	0	0	0	27481000	ND	0	832750	0	0	0	832750	0	0	1	3	4
P13674	P13674	Prolyl 4-hydroxylase subunit alpha-1	P4HA1	1	4	4	2	4	0	1	2	4	0	1	9.7	9.7	61.049	534	0	39.497	By MS/MS	By MS/MS	By matching	By MS/MS	4.5	9.7	0	2.6	89542000	51045000	22711000	0	9949400	2.24759	0	3316400	1890500	841140	0	368500	2	4	0	1	7
Q32MZ4	Q32MZ4	Leucine-rich repeat flightless-interacting protein 1	LRRFIP1	1	4	4	1	1	1	4	1	1	1	4	7.5	6.1	89.252	808	0	67.405	By MS/MS	By MS/MS	By MS/MS	By MS/MS	2.8	3.2	1.7	6.1	166340000	20094000	11522000	0	30146000	1.74397	0	4892200	590990	338890	0	886630	1	1	1	3	11
Q9NTJ5;E9PGZ4;C9JV50;F8WCQ2;F8WDN7	Q9NTJ5;E9PGZ4;C9JV50	Phosphatidylinositide phosphatase SAC1	SACM1L	5	4	4	1	1	0	1	1	1	0	1	6.1	6.1	66.966	587	0	24.073	By matching	By matching	By matching	By matching	1.7	1.7	0	1.7	74443000	4512300	2824600	0	3430200	1.5975	0	2127000	128920	80704	0	98005	0	0	0	0	4
E9PEB5;Q96AE4;C9JSZ1	E9PEB5;Q96AE4	Far upstream element-binding protein 1	FUBP1	3	4	4	1	1	1	2	1	1	1	2	9.6	6.1	68.903	655	0	22.648	By MS/MS	By matching	By MS/MS	By MS/MS	2.6	2.6	2.7	6.3	114430000	23999000	20575000	0	34332000	1.16642	0	3814400	799950	685840	0	1144400	1	0	1	2	8
Q9UKV8;Q9H9G7;Q5TA58;Q9UL18;Q9HCK5	Q9UKV8;Q9H9G7;Q5TA58;Q9UL18;Q9HCK5	Protein argonaute-2;Protein argonaute-3;Protein argonaute;Protein argonaute-1;Protein argonaute-4	AGO2;AGO3;AGO1;AGO4	5	4	4	0	1	0	3	0	1	0	3	6.3	6.3	97.207	859	0	26.371	By matching	By MS/MS	By matching	By MS/MS	0	0.9	0	4.4	85588000	0	4508800	0	9148400	0	0	1678200	0	88407	0	179380	0	1	0	3	5
E7EW69;E7EX04;B5ME97;Q9P0V9;C9JEW2;C9JNR7	E7EW69;E7EX04;B5ME97;Q9P0V9	Septin-10	SEPT10	6	3	3	0	0	2	0	0	0	2	0	9.1	9.1	52.145	450	0	38.594	By matching	By matching	By MS/MS	By matching	0	0	5.6	0	61653000	0	0	44309000	0	ND	Only NF1	2802400	0	0	2014000	0	0	0	2	0	4
Q8IYH5	Q8IYH5	ZZ-type zinc finger-containing protein 3	ZZZ3	1	3	3	0	0	3	0	0	0	3	0	3.4	3.4	102.02	903	0	19.716	By matching	By matching	By MS/MS	By matching	0	0	3.4	0	60133000	0	0	45805000	0	ND	Only NF1	1582400	0	0	1205400	0	0	0	4	0	4
Q8NBM4;X6R5E5	Q8NBM4;X6R5E5	Ubiquitin-associated domain-containing protein 2	UBAC2	2	3	3	0	0	3	0	0	0	3	0	11	11	38.963	344	0	23.224	By matching	By matching	By MS/MS	By matching	0	0	11	0	50770000	0	0	45647000	0	ND	Only NF1	2986500	0	0	2685100	0	0	0	2	0	3
Q96RL1;D6RC40;D6RCQ3	Q96RL1;D6RC40;D6RCQ3	BRCA1-A complex subunit RAP80	UIMC1	3	3	3	0	0	3	0	0	0	3	0	6	6	79.727	719	0	27.238	By matching	By matching	By MS/MS	By matching	0	0	6	0	101660000	0	0	89721000	0	ND	Only NF1	2541400	0	0	2243000	0	0	0	3	0	3
P46100;A0A096LNN3;A0A096LNW1;A0A096LNL9	P46100	Transcriptional regulator ATRX	ATRX	4	3	3	0	0	3	0	0	0	3	0	1.4	1.4	282.58	2492	0	31.988	By matching	By matching	By MS/MS	By matching	0	0	1.4	0	57335000	0	0	57335000	0	ND	Only NF1	490040	0	0	490040	0	0	0	3	0	3
Q14674;H3BRX7	Q14674;H3BRX7	Separin	ESPL1	2	3	3	0	0	3	0	0	0	3	0	1.7	1.7	233.17	2120	0	19.244	By matching	By matching	By MS/MS	By matching	0	0	1.7	0	34476000	0	0	34476000	0	ND	Only NF1	307830	0	0	307830	0	0	0	3	0	3
E9PIE3;Q969G5	E9PIE3;Q969G5	Protein kinase C delta-binding protein	PRKCDBP	2	3	3	0	0	2	0	0	0	2	0	10.2	10.2	31.088	293	0	20.629	By matching	By matching	By MS/MS	By matching	0	0	7.2	0	103860000	0	0	51680000	0	ND	Only NF1	8655000	0	0	4306700	0	0	0	1	0	4
P04080	P04080	Cystatin-B	CSTB	1	3	3	2	1	1	0	2	1	1	0	33.7	33.7	11.139	98	0	20.951	By MS/MS	By MS/MS	By matching	By matching	24.5	12.2	12.2	0	195410000	57026000	27101000	9827700	0	2.1042	Only NF1	32568000	9504300	4516900	1637900	0	0	1	0	0	6
H3BRG4;P22695;H3BSJ9;A0A087WVZ4;H3BUE4;H3BUI9;H3BP04	H3BRG4;P22695;H3BSJ9	Cytochrome b-c1 complex subunit 2, mitochondrial	UQCRC2	7	3	3	3	1	1	0	3	1	1	0	9.7	9.7	44.634	412	0	53.435	By MS/MS	By MS/MS	By matching	By matching	9.7	3.4	3.4	0	117760000	44345000	27639000	7554900	0	1.60444	Only NF1	6198000	2334000	1454700	397630	0	2	0	0	0	2
Q8TB61	Q8TB61	Adenosine 3-phospho 5-phosphosulfate transporter 1	SLC35B2	1	3	3	1	1	3	0	1	1	3	0	7.6	7.6	47.514	432	0	21.054	By MS/MS	By MS/MS	By MS/MS	By matching	2.5	2.5	7.6	0	92256000	19670000	13855000	41620000	0	1.4197	Only NF1	5766000	1229400	865940	2601300	0	1	1	4	0	8
Q8NB90	Q8NB90	Spermatogenesis-associated protein 5	SPATA5	1	3	3	3	3	2	0	3	3	2	0	5.6	4.3	97.903	893	0	18.819	By MS/MS	By MS/MS	By matching	By matching	5.6	5.6	4.3	1.3	282690000	70631000	88044000	23617000	0	0.802224	Only NF1	5769100	1441500	1796800	481990	0	0	1	0	0	3
Q9BRK5;H0Y3T6;G3V1E2	Q9BRK5;H0Y3T6;G3V1E2	45 kDa calcium-binding protein	SDF4	3	3	3	2	3	1	0	2	3	1	0	9.7	9.7	41.806	362	0	19.471	By matching	By MS/MS	By matching	By matching	5.2	9.7	2.8	0	194860000	50091000	76959000	3038800	0	0.650879	Only NF1	10826000	2782800	4275500	168820	0	0	3	0	0	4
Q9BVQ7;H0YCA5	Q9BVQ7	Spermatogenesis-associated protein 5-like protein 1	SPATA5L1	2	3	3	3	2	1	0	3	2	1	0	5.3	5.3	80.709	753	0	45.463	By MS/MS	By MS/MS	By MS/MS	By matching	5.3	3.3	1.5	0	62679000	14152000	22719000	5240200	0	0.622915	Only NF1	1457700	329110	528360	121870	0	2	2	1	0	6
Q5TEC3	Q5TEC3	Zinc finger protein 697	ZNF697	1	3	3	2	3	1	0	2	3	1	0	5.7	5.7	60.461	545	0	19.815	By MS/MS	By MS/MS	By matching	By matching	4	5.7	1.8	0	388330000	130780000	221060000	10194000	0	0.591604	Only NF1	16884000	5686200	9611300	443220	0	3	4	0	0	8
CON__Q1RMK2;CON__ENSEMBL:ENSBTAP00000011227	CON__Q1RMK2			2	3	2	0	1	1	0	0	1	0	0	5.7	4.4	65.056	597	0	17.746	By matching	By matching	By matching	By matching	0	2.3	1.3	0	181040000	0	1416100	40084000	0	0	Only NF1	6242700	0	48831	1382200	0	0	0	0	0	4
J3KQL8;Q9BQE5	J3KQL8;Q9BQE5	Apolipoprotein L2	APOL2	2	3	3	0	1	0	0	0	1	0	0	7.3	7.3	48.915	449	0	20.456	By matching	By MS/MS	By matching	By matching	0	2.4	0	0	41718000	0	0	0	0	ND	ND	1813800	0	0	0	0	0	1	0	0	7
P19367;Q2TB90;B1AR62;B1AR61;B1AR63;E9PB90;P52789;P52790	P19367;Q2TB90	Hexokinase-1;Putative hexokinase HKDC1	HK1;HKDC1	8	3	3	1	0	0	0	1	0	0	0	2.9	2.9	102.48	917	0	16.437	By MS/MS	By matching	By matching	By matching	0.8	0	0	0	12002000	0	0	0	0	ND	ND	250040	0	0	0	0	1	0	0	0	3
Q13185;C9JMM0;B8ZZ43;S4R2Y4	Q13185	Chromobox protein homolog 3	CBX3	4	3	3	0	0	2	1	0	0	2	1	21.3	21.3	20.811	183	0	26.384	By matching	By matching	By MS/MS	By MS/MS	0	0	14.2	6.6	9817600	0	0	0	0	ND	ND	1402500	0	0	0	0	0	0	2	1	4
Q14108;D6RDG0	Q14108	Lysosome membrane protein 2	SCARB2	2	3	3	0	0	0	0	0	0	0	0	7.3	7.3	54.29	478	0	22.792	By matching	By matching	By matching	By matching	0	0	0	0	57098000	0	0	0	0	ND	ND	2379100	0	0	0	0	0	0	0	0	4
Q9P2R7;Q5T9Q8;Q5T9Q5;A0A0U1RRI1;A0A0U1RQU7;A0A0U1RQF8	Q9P2R7;Q5T9Q8;Q5T9Q5	Succinyl-CoA ligase [ADP-forming] subunit beta, mitochondrial	SUCLA2	6	3	3	0	2	0	0	0	2	0	0	5.8	5.8	50.317	463	0	17.164	By matching	By MS/MS	By matching	By matching	0	3.7	0	0	26441000	0	0	0	0	ND	ND	979290	0	0	0	0	0	2	0	0	3
A0A0A0MTN3;P21266	A0A0A0MTN3;P21266	Glutathione S-transferase Mu 3	GSTM3	2	3	2	0	0	0	0	0	0	0	0	13.7	9.4	24.914	212	0	17.364	By matching	By matching	By matching	By matching	0	0	0	0	94565000	0	0	0	0	ND	ND	5562700	0	0	0	0	0	0	0	0	4
A0A096LNK9;A0A087WVP4;A0A087X1R1;P53814	A0A096LNK9;A0A087WVP4;A0A087X1R1;P53814	Smoothelin	SMTN	4	3	3	0	0	0	0	0	0	0	0	10.3	10.3	34.871	311	0	17.973	By matching	By matching	By matching	By matching	0	0	0	0	0	0	0	0	0	ND	ND	0	0	0	0	0	0	0	0	0	3
Q9Y5S1;H7BZK2	Q9Y5S1;H7BZK2	Transient receptor potential cation channel subfamily V member 2	TRPV2	2	3	3	0	0	0	0	0	0	0	0	4.3	4.3	85.98	764	0	18.919	By matching	By matching	By matching	By matching	0	0	0	0	59249000	0	0	0	0	ND	ND	1851500	0	0	0	0	0	0	0	0	3
P11137	P11137	Microtubule-associated protein 2	MAP2	1	3	3	0	0	0	0	0	0	0	0	1.7	1.7	199.52	1827	0	17.3	By matching	By matching	By matching	By matching	0	0	0	0	30682000	0	0	0	0	ND	ND	340910	0	0	0	0	0	0	0	0	2
P31431	P31431	Syndecan-4	SDC4	1	3	3	0	0	0	0	0	0	0	0	17.7	17.7	21.641	198	0	23.095	By matching	By matching	By matching	By matching	0	0	0	0	80758000	0	0	0	0	ND	ND	8973100	0	0	0	0	0	0	0	0	4
Q8IXQ6;G5E9U8	Q8IXQ6	Poly [ADP-ribose] polymerase 9	PARP9	2	3	3	0	0	0	0	0	0	0	0	3.5	3.5	96.342	854	0	17.557	By matching	By matching	By matching	By matching	0	0	0	0	32250000	0	0	0	0	ND	ND	716670	0	0	0	0	0	0	0	0	1
Q9C0H2;H7C3T6	Q9C0H2	Protein tweety homolog 3	TTYH3	2	3	3	0	0	0	0	0	0	0	0	7.3	7.3	57.544	523	0	18.729	By matching	By matching	By matching	By matching	0	0	0	0	37792000	0	0	0	0	ND	ND	2099600	0	0	0	0	0	0	0	0	5
Q14566	Q14566	DNA replication licensing factor MCM6	MCM6	1	3	3	0	0	0	0	0	0	0	0	3.8	3.8	92.888	821	0	19.041	By matching	By matching	By matching	By matching	0	0	0	0	27235000	0	0	0	0	ND	ND	567390	0	0	0	0	0	0	0	0	2
C9J7K9;O15162;C9J0H3;C9J9P4;C9JE06;H7C5I5	C9J7K9;O15162;C9J0H3;C9J9P4;C9JE06	Phospholipid scramblase 1	PLSCR1	6	3	3	0	0	0	0	0	0	0	0	12.9	12.9	34.217	311	0	28.951	By matching	By matching	By matching	By matching	0	0	0	0	148930000	0	0	0	0	ND	ND	16548000	0	0	0	0	0	0	0	0	6
Q6PJ65;A0A087X235;A0A087WWT4;Q9H1Z9	Q6PJ65;A0A087X235;A0A087WWT4;Q9H1Z9	Tetraspanin-10	TSPAN10	4	3	3	0	0	0	0	0	0	0	0	14	14	24.529	235	0	20.527	By matching	By matching	By matching	By matching	0	0	0	0	105240000	0	0	0	0	ND	ND	11694000	0	0	0	0	0	0	0	0	6
P27987	P27987	Inositol-trisphosphate 3-kinase B	ITPKB	1	3	3	0	0	0	0	0	0	0	0	4.1	4.1	102.38	946	0	20.454	By matching	By matching	By matching	By matching	0	0	0	0	68687000	0	0	0	0	ND	ND	1272000	0	0	0	0	0	0	0	0	3
Q9NZT1	Q9NZT1	Calmodulin-like protein 5	CALML5	1	3	3	0	0	0	0	0	0	0	0	22.6	22.6	15.892	146	0	21.685	By matching	By matching	By matching	By matching	0	0	0	0	75708000	0	0	0	0	ND	ND	8412000	0	0	0	0	0	0	0	0	3
A0A0J9YYF7;Q86T65	A0A0J9YYF7;Q86T65	Disheveled-associated activator of morphogenesis 2	DAAM2	2	3	3	0	0	0	0	0	0	0	0	3.3	3.3	124.51	1077	0	19.238	By matching	By matching	By matching	By matching	0	0	0	0	46186000	0	0	0	0	ND	ND	782820	0	0	0	0	0	0	0	0	4
A0A0C4DGA7;O94929;D6RHE7	A0A0C4DGA7;O94929	Actin-binding LIM protein 3	ABLIM3	3	3	3	0	0	0	0	0	0	0	0	4.9	4.9	74.167	650	0	19.98	By matching	By matching	By matching	By matching	0	0	0	0	28761000	0	0	0	0	ND	ND	719030	0	0	0	0	0	0	0	0	5
P61225;F6U784;P10114	P61225	Ras-related protein Rap-2b	RAP2B	3	3	2	3	2	0	0	2	2	0	0	16.9	11.5	20.504	183	0	22.653	By MS/MS	By MS/MS	By matching	By matching	16.9	11.5	0	0	75815000	42728000	20909000	0	0	2.04352	ND	6892300	3884400	1900800	0	0	2	1	0	0	5
E5RFX4;Q96KB5	E5RFX4;Q96KB5	Lymphokine-activated killer T-cell-originated protein kinase	PBK	2	3	3	1	1	0	0	1	1	0	0	22.5	22.5	17.075	151	0	18.595	By MS/MS	By matching	By matching	By matching	8.6	8.6	0	0	68582000	8582700	4315200	0	0	1.98895	ND	6234700	780250	392290	0	0	1	0	0	0	5
D6RCD0;Q8NBQ5	D6RCD0;Q8NBQ5	Estradiol 17-beta-dehydrogenase 11	HSD17B11	2	3	3	3	1	0	0	3	1	0	0	16.4	16.4	28.102	256	0	48.006	By MS/MS	By MS/MS	By matching	By matching	16.4	5.9	0	0	96218000	48907000	25310000	0	0	1.93232	ND	6013600	3056700	1581900	0	0	2	1	0	0	6
Q15286;F5H157	Q15286;F5H157	Ras-related protein Rab-35	RAB35	2	3	3	3	2	0	0	3	2	0	0	16.9	16.9	23.025	201	0	31.601	By MS/MS	By MS/MS	By matching	By matching	16.9	11.4	0	0	198380000	129400000	68983000	0	0	1.87582	ND	16532000	10783000	5748600	0	0	2	2	0	0	4
E9PD69;E9PBZ2;P15428;D6RHF8	E9PD69;E9PBZ2;P15428;D6RHF8	15-hydroxyprostaglandin dehydrogenase [NAD(+)]	HPGD	4	3	3	3	3	0	0	3	3	0	0	37.9	37.9	9.6059	87	0	17.433	By MS/MS	By MS/MS	By matching	By matching	37.9	37.9	0	0	80205000	50142000	30063000	0	0	1.6679	ND	13367000	8357000	5010400	0	0	3	2	0	0	5
P55795	P55795	Heterogeneous nuclear ribonucleoprotein H2;Heterogeneous nuclear ribonucleoprotein H2, N-terminally processed	HNRNPH2	1	3	3	1	1	0	0	1	1	0	0	26.3	10.5	49.263	449	0	52.581	By MS/MS	By MS/MS	By matching	By matching	19.6	18	15.8	15.8	186630000	7679200	5157100	0	0	1.48905	ND	10978000	451720	303360	0	0	1	0	0	0	7
O15169;H0Y830	O15169	Axin-1	AXIN1	2	3	3	3	1	0	0	3	1	0	0	2.9	2.9	95.634	862	0	17.26	By MS/MS	By matching	By matching	By matching	2.9	0.9	0	0	50397000	29704000	20693000	0	0	1.43546	ND	1172000	690790	481220	0	0	3	0	0	0	3
P51810;C9J9N1;H7BZN6	P51810	G-protein coupled receptor 143	GPR143	3	3	3	3	3	0	0	3	3	0	0	7.4	7.4	43.878	404	0	23.263	By MS/MS	By MS/MS	By matching	By matching	7.4	7.4	0	0	149840000	68594000	59730000	0	0	1.1484	ND	13622000	6235800	5430000	0	0	2	2	0	0	6
Q99523	Q99523	Sortilin	SORT1	1	3	3	3	2	0	0	3	2	0	0	4	4	92.067	831	0	22.303	By MS/MS	By MS/MS	By matching	By matching	4	2.9	0	0	117550000	39452000	38258000	0	0	1.03121	ND	3562200	1195500	1159300	0	0	2	1	0	0	7
Q9ULX6;V9GZ50;M0R1Y5;M0R010;M0QYT7	Q9ULX6;V9GZ50	A-kinase anchor protein 8-like	AKAP8L	5	3	3	2	1	1	0	2	1	1	0	5.1	5.1	71.648	646	0	32.398	By MS/MS	By MS/MS	By MS/MS	By matching	3.6	2	1.5	0	41388000	15202000	19380000	0	0	0.784417	ND	1724500	633420	807500	0	0	2	1	1	0	5
H0Y9P1;Q9NSY1	H0Y9P1;Q9NSY1	BMP-2-inducible protein kinase	BMP2K	2	3	3	3	3	0	0	3	3	0	0	5.9	5.9	95.533	854	0	28.752	By MS/MS	By MS/MS	By matching	By matching	5.9	5.9	0	0	78475000	20264000	50618000	0	0	0.400332	ND	2531500	653680	1632800	0	0	1	3	0	0	5
Q5TCU3;Q5TCU8;P07951;CON__Q3SX28	Q5TCU3;Q5TCU8;P07951;CON__Q3SX28	Tropomyosin beta chain	TPM2	4	3	3	2	3	0	1	2	3	0	1	36.6	5.6	32.814	284	0	39.486	By MS/MS	By MS/MS	By matching	By MS/MS	30.6	30.6	14.8	25	5049700000	1286700000	3235200000	0	0	0.397719	ND	315610000	80419000	202200000	0	0	8	14	0	2	37
O43819;C9JBU1	O43819	Protein SCO2 homolog, mitochondrial	SCO2	2	3	3	2	2	0	0	2	2	0	0	13.5	13.5	29.81	266	0	29.872	By MS/MS	By MS/MS	By matching	By matching	9.8	6.8	0	0	148100000	24871000	86704000	0	0	0.28685	ND	10579000	1776500	6193200	0	0	2	2	0	0	6
J3KPK1;C9JFZ1;A0A0D9SGJ6;J3KQV8;O43426;C9JW66	J3KPK1;C9JFZ1;A0A0D9SGJ6;J3KQV8;O43426;C9JW66	Synaptojanin-1	SYNJ1	6	3	3	2	2	0	0	2	2	0	0	2.3	2.3	139.91	1264	0	16.252	By MS/MS	By MS/MS	By matching	By matching	1.7	1.4	0	0	54938000	11502000	43437000	0	0	0.264797	ND	807920	169140	638780	0	0	1	2	0	0	3
P18206;Q5JQ13	P18206;Q5JQ13	Vinculin	VCL	2	3	3	1	1	0	0	1	1	0	0	4.1	4.1	123.8	1134	0	16.337	By MS/MS	By MS/MS	By matching	By matching	1	1.1	0	0	124900000	16628000	71900000	0	0	0.231266	ND	1665400	221710	958660	0	0	1	1	0	0	2
Q12792;F8VRG3;F8VS81	Q12792	Twinfilin-1	TWF1	3	3	3	1	2	0	1	1	2	0	1	9.4	9.4	40.282	350	0	33.979	By MS/MS	By MS/MS	By matching	By MS/MS	2	7.4	0	3.7	79942000	0	14006000	0	0	0	ND	3633700	0	636630	0	0	1	1	0	1	6
F8VNT9;F8VV56;F8W022;F8VWK8;P08962	F8VNT9;F8VV56;F8W022;F8VWK8;P08962	CD63 antigen	CD63	5	3	3	2	0	0	0	2	0	0	0	15	15	14.265	133	0	22.574	By MS/MS	By matching	By matching	By matching	9	0	0	0	366920000	16778000	0	0	0	Only NF1	ND	122310000	5592500	0	0	0	1	0	0	0	7
Q9Y5S9;A0A0J9YW13	Q9Y5S9;A0A0J9YW13	RNA-binding protein 8A	RBM8A	2	3	3	2	1	3	3	2	1	3	3	16.1	16.1	19.889	174	0	18.599	By MS/MS	By MS/MS	By MS/MS	By MS/MS	9.8	5.2	16.1	16.1	204680000	45577000	0	62496000	52708000	Only NF1	1.1857	25585000	5697100	0	7812000	6588500	1	1	2	1	6
Q63ZY3;K7EIU4;K7ERU2	Q63ZY3;K7EIU4	KN motif and ankyrin repeat domain-containing protein 2	KANK2	3	3	3	0	0	3	1	0	0	3	1	6.2	4.2	91.173	851	0	25.885	By matching	By matching	By MS/MS	By MS/MS	0	0	6.2	1.5	36879000	0	0	35255000	1624000	ND	21.7087	838170	0	0	801260	36908	0	0	2	1	3
D6RBW1;P06730;D6RFJ3;H0Y8J7	D6RBW1;P06730	Eukaryotic translation initiation factor 4E	EIF4E	4	3	3	1	0	1	1	1	0	1	1	13.9	13.9	28.512	245	0	17.224	By matching	By matching	By matching	By MS/MS	3.3	0	4.5	4.5	64559000	6152700	0	8776100	9225500	Only NF1	0.951287	5379900	512730	0	731340	768790	0	0	0	0	2
Q9NVP1	Q9NVP1	ATP-dependent RNA helicase DDX18	DDX18	1	3	3	1	2	2	2	1	2	2	2	5.1	5.1	75.406	670	0	19.917	By MS/MS	By MS/MS	By MS/MS	By MS/MS	1.8	3	3.3	3.9	129750000	7450600	45566000	72317000	4416000	0.163512	16.3761	3816200	219130	1340200	2127000	129880	1	1	1	1	4
B3KY94;O14735	B3KY94;O14735	CDP-diacylglycerol--inositol 3-phosphatidyltransferase	CDIPT	2	3	3	1	1	2	1	1	1	2	1	15.2	15.2	25.946	237	0	18.807	By matching	By MS/MS	By matching	By matching	5.5	5.5	11	5.5	64957000	1769000	4580100	8137200	917120	0.386236	8.87256	10826000	294830	763350	1356200	152850	0	1	0	0	3
R4GMT0;P61163;P42025	R4GMT0;P61163	Alpha-centractin	ACTR1A	3	3	3	3	1	3	3	3	1	3	3	14.5	14.5	37.433	332	0	18.895	By MS/MS	By matching	By matching	By MS/MS	14.5	4.8	14.5	14.5	166370000	40789000	2946400	46869000	57931000	13.8437	0.809049	9242600	2266000	163690	2603800	3218400	1	0	0	0	1
O14744;G3V5L5;G3V580;H0YJX6;G3V5T6;H0YJ77;G3V2L6;G3V2X6;C9JSX3	O14744;G3V5L5;G3V580;H0YJX6	Protein arginine N-methyltransferase 5;Protein arginine N-methyltransferase 5, N-terminally processed	PRMT5	9	3	3	3	2	3	3	3	2	3	3	4.6	4.6	72.683	637	0	20.188	By MS/MS	By MS/MS	By matching	By MS/MS	4.6	3	4.6	4.6	127540000	47423000	6033600	27219000	37041000	7.85982	0.734834	3985500	1482000	188550	850600	1157500	1	1	0	2	4
Q8WUJ3	Q8WUJ3	Cell migration-inducing and hyaluronan-binding protein	CEMIP	1	3	3	0	0	3	1	0	0	3	1	2.7	2.7	153	1361	0	19.68	By matching	By matching	By MS/MS	By MS/MS	0	0	2.7	0.8	38702000	0	0	32379000	6322200	ND	5.12148	552880	0	0	462560	90317	0	0	3	1	4
Q8WXF1;X6RDA4	Q8WXF1	Paraspeckle component 1	PSPC1	2	3	3	1	0	1	3	1	0	1	3	8	8	58.743	523	0	20.563	By matching	By matching	By matching	By MS/MS	2.7	0	3.3	8	66310000	7627800	0	12791000	26537000	Only NF1	0.482006	3315500	381390	0	639540	1326800	0	0	0	3	5
P21980;A2A2A0;A2A299	P21980	Protein-glutamine gamma-glutamyltransferase 2	TGM2	3	3	3	0	0	3	1	0	0	3	1	4.9	4.9	77.328	687	0	18.438	By matching	By matching	By MS/MS	By matching	0	0	4.9	2.3	20411000	0	0	15619000	4791600	ND	3.25966	600320	0	0	459390	140930	0	0	3	0	3
Q6NUK1	Q6NUK1	Calcium-binding mitochondrial carrier protein SCaMC-1	SLC25A24	1	3	3	0	1	2	2	0	1	2	2	6.1	6.1	53.354	477	0	16.873	By matching	By matching	By MS/MS	By MS/MS	0	1.7	4.4	4.4	485750000	0	29705000	157770000	48468000	0	3.25514	18683000	0	1142500	6068100	1864100	0	0	2	1	5
D6RDM7;P61086	D6RDM7;P61086	Ubiquitin-conjugating enzyme E2 K	UBE2K	2	3	3	2	0	1	3	2	0	1	3	36.6	36.6	14.035	123	0	22.353	By MS/MS	By matching	By matching	By MS/MS	22	0	9.8	36.6	111130000	23652000	0	6486100	33987000	Only NF1	0.190841	13891000	2956500	0	810760	4248400	0	0	0	3	7
M0QY97;Q9UPT8	M0QY97;Q9UPT8	Zinc finger CCCH domain-containing protein 4	ZC3H4	2	3	3	0	0	2	1	0	0	2	1	6.2	6.2	95.425	910	0	21.992	By matching	By matching	By MS/MS	By MS/MS	0	0	3.8	2.3	25258000	0	0	18853000	6405100	ND	2.94344	721660	0	0	538660	183000	0	0	2	0	2
Q8NFW8;F5H296;F5GYM0	Q8NFW8	N-acylneuraminate cytidylyltransferase	CMAS	3	3	3	0	0	2	3	0	0	2	3	9.9	9.9	48.379	434	0	20.194	By matching	By matching	By MS/MS	By MS/MS	0	0	6.2	9.9	86351000	0	0	46424000	17070000	ND	2.71963	3754400	0	0	2018400	742180	0	0	2	1	3
J3KQ32;Q9NTK5;C9JTK6	J3KQ32;Q9NTK5;C9JTK6	Obg-like ATPase 1	OLA1	3	3	3	2	2	3	3	2	2	3	3	8.4	8.4	46.937	416	0	25.339	By matching	By matching	By MS/MS	By MS/MS	6.2	6.2	8.4	8.4	113220000	18562000	13442000	41009000	16726000	1.3809	2.45181	4193200	687470	497860	1518900	619490	0	0	3	3	8
O43739;A0A0D9SFG6;Q99418;M0R2J0;F8W8E2;G5E9B7;Q15438	O43739;A0A0D9SFG6;Q99418	Cytohesin-3;Cytohesin-2	CYTH3;CYTH2	7	3	3	2	2	1	1	2	2	1	1	8.8	8.8	46.348	400	0	19.84	By MS/MS	By MS/MS	By matching	By matching	5.2	5.2	2.8	2.8	196510000	46872000	37193000	15398000	6680100	1.26024	2.30506	10343000	2466900	1957500	810430	351580	1	1	0	0	4
B7Z896;F5H3M2;Q9BVG8;H3BTL6;H3BUC0;A0A0C4DGM9;F8WAR6;F8WER6;A0A087WX26;A0A0A0MRS8;O15066;O14782;Q9P2E2	B7Z896;F5H3M2;Q9BVG8;H3BTL6	Kinesin-like protein KIFC3	KIFC3	13	3	3	0	1	1	1	0	1	1	1	5.1	5.1	76.714	684	0	18.922	By matching	By matching	By matching	By matching	0	1.6	1.9	1.9	39086000	0	5702300	3233700	1488400	0	2.1726	953310	0	139080	78870	36303	0	0	0	0	3
E9PD53;Q9NTJ3	E9PD53;Q9NTJ3	Structural maintenance of chromosomes protein;Structural maintenance of chromosomes protein 4	SMC4	2	3	3	1	3	2	1	1	3	2	1	2.1	2.1	144.45	1263	0	18.567	By MS/MS	By MS/MS	By matching	By MS/MS	0.6	2.1	1.3	0.8	134600000	0	56425000	26776000	12445000	0	2.15155	1922900	0	806070	382520	177790	1	1	0	1	5
P24666;F2Z2Q9;G5E9R5;D3YTI2	P24666;F2Z2Q9;G5E9R5;D3YTI2	Low molecular weight phosphotyrosine protein phosphatase	ACP1	4	3	3	1	2	0	2	1	2	0	2	20.3	20.3	18.042	158	0	19.075	By MS/MS	By MS/MS	By matching	By MS/MS	5.7	12.7	0	12.7	123800000	39515000	0	0	20515000	Only NF1	0	13756000	4390600	0	0	2279400	1	2	0	2	8
Q9HAV0;H7C5J5	Q9HAV0	Guanine nucleotide-binding protein subunit beta-4	GNB4	2	3	3	3	3	2	1	3	3	2	1	29.4	12.4	37.567	340	0	66.147	By MS/MS	By MS/MS	By MS/MS	By MS/MS	29.4	29.4	22.6	20.6	935570000	370860000	288020000	70798000	34521000	1.28762	2.05087	66827000	26490000	20573000	5057000	2465800	3	2	0	1	9
Q5JRC6;A0A0D9SGE8;Q8IWS0	Q5JRC6;A0A0D9SGE8;Q8IWS0	PHD finger protein 6	PHF6	3	3	3	3	3	2	1	3	3	2	1	10.2	10.2	36.43	324	0	21.098	By MS/MS	By MS/MS	By MS/MS	By matching	10.2	10.2	5.2	2.8	193960000	89062000	64211000	21131000	10330000	1.38702	2.0456	10775000	4947900	3567300	1173900	573900	2	1	1	0	4
Q9H4P4;F8VSP7;F8VSB6;F8VVY2;F8VNZ6	Q9H4P4;F8VSP7;F8VSB6	E3 ubiquitin-protein ligase NRDP1	RNF41	5	3	3	2	1	1	1	2	1	1	1	9.5	9.5	35.905	317	0	17.318	By MS/MS	By MS/MS	By MS/MS	By matching	6.9	2.8	2.8	2.8	405770000	80397000	59374000	32582000	16046000	1.35408	2.03054	31213000	6184400	4567200	2506300	1234300	1	1	1	0	8
Q86UL3;E5RIA1;E5RHA6	Q86UL3	Glycerol-3-phosphate acyltransferase 4	AGPAT6	3	3	3	2	1	1	0	2	1	1	0	7.2	7.2	52.07	456	0	22.338	By MS/MS	By MS/MS	By matching	By matching	5	2.6	2.6	0	166790000	14123000	0	44393000	0	Only NF1	Only NF1	7581400	641950	0	2017900	0	1	1	0	0	6
P50222;P50221	P50222	Homeobox protein MOX-2	MEOX2	2	3	3	0	0	3	3	0	0	3	3	10.5	10.5	33.594	304	0	20.632	By matching	By matching	By MS/MS	By MS/MS	0	0	10.5	10.5	161580000	0	0	106080000	55506000	ND	1.91114	23084000	0	0	15154000	7929400	0	0	2	2	4
[truncated: 487 more rows]
